# Supplementary material for: The farnesoid X receptor activates transcription independently of RXR at non-canonical response elements
Source: Nucleic Acids Res. 2024 Dec 9;53(4):gkae1214. doi: 10.1093/nar/gkae1214 (PMC11879013; doi:10.1093/nar/gkae1214)
Supplement: gkae1214_Supplemental_Files [file gkae1214_supplemental_files.zip]

Archive with 9 entries (9 files):
- SD1-Supplementary figures and tables.pdf
- SD2-FXR-RXRA ChIPseq_peaks.xlsx
- SD3-FXR-RE motifs.rtf
- SD4-Motifs in liver FXR and RXRA peaks.pdf
- SD5-FXRa2_targets_ranked_by_RXRA_dependence.xlsx
- SD6-FXRa2_targets_GO_analysis.xlsx
- SD7-FXRa2 target promoters motif analysis.pdf
- SD8-Alignment of NR sequences.docx
- SD9-FXR_NAPing_rawdata.xlsx
