# Supplementary material for: The farnesoid X receptor activates transcription independently of RXR at non-canonical response elements
Source: Nucleic Acids Res. 2024 Dec 9;53(4):gkae1214. doi: 10.1093/nar/gkae1214 (PMC11879013; doi:10.1093/nar/gkae1214)
Supplement: gkae1214_Supplemental_Files [file gkae1214_supplemental_files.zip › SD2-FXR-RXRA ChIPseq_peaks.xlsx]

## Sheet: FXR_peaks
\
# Command line: callpeak -t ./bam/mi08FXR.bam -c ./bam/mi08input.bam --outdir macs -n mi08FXR --nomodel --extsize 150
# ARGUMENTS LIST:
# name = mi08FXR
# format = AUTO
# ChIP-seq file = ['./bam/mi08FXR.bam']
# control file = ['./bam/mi08input.bam']
# effective genome size = 2.70e+09
# band width = 300
# model fold = [5, 50]
# qvalue cutoff = 5.00e-02
# The maximum gap between significant sites is assigned as the read length/tag size.
# The minimum length of peaks is assigned as the predicted fragment length "d".
# Larger dataset will be scaled towards smaller dataset.
# Range for calculating regional lambda is: 1000 bps and 10000 bps
# Broad region calling is off
# Paired-End mode is off
# tag size is determined as 38 bps
# total tags in treatment: 14410270
# tags after filtering in treatment: 14410270
# maximum duplicate tags at the same position in treatment = 1
# Redundant rate in treatment: 0.00
# total tags in control: 14136929
# tags after filtering in control: 14136929
# maximum duplicate tags at the same position in control = 1
# Redundant rate in control: 0.00
# d = 150
chr	start	end	length	abs_summit	pileup	#NAME?	fold_enrichment	#NAME?	name
1	3514868	3515181	314	3515080	20.6	18.5424	9.81894	14.5997	mi08FXR_peak_1
1	4768871	4769217	347	4769123	20.6	20.1225	10.8008	16.1254	mi08FXR_peak_2
1	8792103	8792252	150	8792183	11.77	9.27688	6.51652	5.76419	mi08FXR_peak_3
1	9584781	9584933	153	9584852	11.77	9.08008	6.38619	5.57774	mi08FXR_peak_4
1	9621538	9621870	333	9621761	12.75	11.4743	7.70333	7.82635	mi08FXR_peak_5
1	9630150	9630483	334	9630381	28.45	31.8635	15.0255	27.5765	mi08FXR_peak_6
1	9631535	9631940	406	9631757	55.92	33.833	8.13126	29.5093	mi08FXR_peak_7
1	9638764	9638964	201	9638895	18.64	16.6813	9.30787	12.8051	mi08FXR_peak_8
1	9808170	9808331	162	9808255	11.77	9.08008	6.38619	5.57774	mi08FXR_peak_9
1	13241470	13241646	177	13241578	10.79	7.37078	5.47162	4.01028	mi08FXR_peak_10
1	13287666	13287950	285	13287813	18.64	17.4972	9.8198	13.5885	mi08FXR_peak_11
1	13374329	13374490	162	13374431	11.77	9.08008	6.38619	5.57774	mi08FXR_peak_12
1	13487905	13488139	235	13488031	20.6	18.5424	9.81894	14.5997	mi08FXR_peak_13
1	15997225	15997383	159	15997283	10.79	8.92942	6.51456	5.45395	mi08FXR_peak_14
1	16199201	16199567	367	16199441	30.41	16.9306	6.2824	13.0512	mi08FXR_peak_15
1	16228335	16228530	196	16228408	12.75	10.3295	6.96375	6.74257	mi08FXR_peak_16
1	21059746	21060088	343	21059853	17.66	14.5172	8.256	10.734	mi08FXR_peak_17
1	21304228	21304525	298	21304371	40.22	31.2332	10.3056	26.961	mi08FXR_peak_18
1	21326772	21327052	281	21326901	14.72	12.8691	8.07994	9.15798	mi08FXR_peak_19
1	27884834	27885071	238	27884982	21.58	17.799	9.03308	13.883	mi08FXR_peak_20
1	31016180	31016394	215	31016300	13.73	11.1498	7.24051	7.53479	mi08FXR_peak_21
1	31033973	31034188	216	31034049	11.77	8.20957	5.80563	4.77439	mi08FXR_peak_22
1	35836561	35836903	343	35836723	22.56	22.8283	11.7819	18.7524	mi08FXR_peak_23
1	35933638	35933910	273	35933778	18.64	16.075	8.92709	12.2283	mi08FXR_peak_24
1	36066288	36066548	261	36066412	14.72	13.3773	8.404	9.64775	mi08FXR_peak_25
1	36067948	36068132	185	36068073	16.68	10.2513	5.89251	6.67183	mi08FXR_peak_26
1	36072791	36073343	553	36073062	14.72	13.4846	8.47195	9.7482	mi08FXR_peak_27
1	36073388	36073571	184	36073439	10.79	8.46171	6.20597	5.00886	mi08FXR_peak_28
1	36075000	36075374	375	36075227	16.68	14.2351	8.37798	10.4594	mi08FXR_peak_29
1	36511366	36511722	357	36511606	38.26	50.7338	21.9898	46.111	mi08FXR_peak_30
1	36604500	36604876	377	36604728	21.58	15.2573	7.52756	11.4382	mi08FXR_peak_31
1	36691201	36691387	187	36691238	13.73	7.53305	4.91148	4.16145	mi08FXR_peak_32
1	36920662	36921050	389	36920865	36.3	32.8458	12.4327	28.5364	mi08FXR_peak_33
1	37025316	37025565	250	37025433	23.54	17.4005	8.18159	13.5006	mi08FXR_peak_34
1	37025994	37026554	561	37026414	28.45	22.4828	9.49997	18.419	mi08FXR_peak_35
1	37307625	37307802	178	37307720	10.79	8.61179	6.30553	5.1544	mi08FXR_peak_36
1	38176150	38176338	189	38176250	8.83	5.94877	4.91464	2.7064	mi08FXR_peak_37
1	38241435	38242263	829	38241974	44.15	60.899	25.1512	56.1297	mi08FXR_peak_38
1	38242533	38242904	372	38242816	12.75	8.64252	5.85251	5.18215	mi08FXR_peak_39
1	39062549	39062818	270	39062669	46.11	64.0583	26.0268	59.2397	mi08FXR_peak_40
1	39612654	39612919	266	39612774	23.54	22.3922	11.1567	18.3315	mi08FXR_peak_41
1	40156115	40156465	351	40156325	19.62	12.2707	6.34481	8.59132	mi08FXR_peak_42
1	40163403	40163656	254	40163532	21.58	18.7435	9.60966	14.7967	mi08FXR_peak_43
1	40175167	40176173	1007	40175971	48.07	59.4148	22.3048	54.6641	mi08FXR_peak_44
1	40179434	40180103	670	40179713	92.22	100.98	23.3042	95.6168	mi08FXR_peak_45
1	40228087	40228266	180	40228186	14.72	10.7097	6.68744	7.1135	mi08FXR_peak_46
1	41559359	41559676	318	41559492	38.26	46.7329	19.6301	42.1743	mi08FXR_peak_47
1	45904283	45904504	222	45904391	12.75	10.5782	7.12612	6.98621	mi08FXR_peak_48
1	45905154	45905474	321	45905292	18.64	17.9413	10.0975	14.0228	mi08FXR_peak_49
1	45920832	45921131	300	45921015	10.79	8.61179	6.30553	5.1544	mi08FXR_peak_50
1	50682970	50683247	278	50683091	33.36	29.0782	11.4517	24.8546	mi08FXR_peak_51
1	51720295	51720507	213	51720359	13.73	11.0684	7.18753	7.45652	mi08FXR_peak_52
1	51759583	51759883	301	51759811	11.77	10.2535	7.15385	6.67183	mi08FXR_peak_53
1	51769677	51770563	887	51770338	44.15	56.5026	22.5732	51.7934	mi08FXR_peak_54
1	51856822	51857187	366	51856955	26.49	20.7457	9.16262	16.7348	mi08FXR_peak_55
1	51882735	51882949	215	51882800	11.77	8.84573	6.23043	5.37335	mi08FXR_peak_56
1	51891498	51892419	922	51892142	34.34	40.5849	17.7568	36.1358	mi08FXR_peak_57
1	51915315	51915618	304	51915456	27.47	31.1425	14.9836	26.8732	mi08FXR_peak_58
1	51915765	51915958	194	51915881	13.73	11.9451	7.75497	8.28277	mi08FXR_peak_59
1	52849524	52849741	218	52849645	13.73	7.53305	4.91148	4.16145	mi08FXR_peak_60
1	54545333	54545795	463	54545666	38.26	43.7295	17.8456	39.2209	mi08FXR_peak_61
1	54913045	54913285	241	54913177	25.51	23.781	11.2795	19.682	mi08FXR_peak_62
1	55053222	55053425	204	55053329	14.72	12.5229	7.85774	8.8295	mi08FXR_peak_63
1	55079785	55080048	264	55079912	18.64	18.3254	10.3366	14.3965	mi08FXR_peak_64
1	56624386	56624598	213	56624476	12.75	10.1966	6.87671	6.63015	mi08FXR_peak_65
1	57372970	57373146	177	57373041	11.77	10.2535	7.15385	6.67183	mi08FXR_peak_66
1	58029749	58030067	319	58029925	19.62	18.7993	10.3103	14.8431	mi08FXR_peak_67
1	58030152	58030388	237	58030154	10.79	5.08049	3.93045	1.94393	mi08FXR_peak_68
1	58030643	58030827	185	58030732	11.77	10.2535	7.15385	6.67183	mi08FXR_peak_69
1	58071553	58071860	308	58071727	51.01	44.374	13.0034	39.8559	mi08FXR_peak_70
1	58101796	58102038	243	58101928	17.66	18.0177	10.4507	14.0942	mi08FXR_peak_71
1	58115031	58115337	307	58115160	23.54	22.3922	11.1567	18.3315	mi08FXR_peak_72
1	58144500	58144667	168	58144578	15.7	9.31879	5.5655	5.79934	mi08FXR_peak_73
1	58353814	58354079	266	58353909	12.75	11.31	7.59857	7.68616	mi08FXR_peak_74
1	58961230	58961562	333	58961431	15.7	13.7287	8.34825	9.97354	mi08FXR_peak_75
1	59201557	59201706	150	59201669	10.79	7.78461	5.75188	4.39189	mi08FXR_peak_76
1	59321968	59322138	171	59322076	14.72	8.55689	5.32728	5.10211	mi08FXR_peak_77
1	59436389	59436759	371	59436523	23.54	25.2659	12.9183	21.1296	mi08FXR_peak_78
1	59439151	59439475	325	59439322	39.24	36.7173	13.4138	32.335	mi08FXR_peak_79
1	59503695	59503858	164	59503808	10.79	7.20596	5.3597	3.85357	mi08FXR_peak_80
1	60659701	60659893	193	60659839	16.68	13.4429	7.87418	9.70789	mi08FXR_peak_81
1	60669058	60669252	195	60669186	24.53	23.5832	11.5241	19.4952	mi08FXR_peak_82
1	60846949	60847145	197	60847046	19.62	13.1909	6.87354	9.46565	mi08FXR_peak_83
1	62465564	62465889	326	62465700	28.45	31.3661	14.725	27.0881	mi08FXR_peak_84
1	62725162	62725387	226	62725290	17.66	17.5145	10.1405	13.6052	mi08FXR_peak_85
1	65178109	65178288	180	65178178	12.75	11.4743	7.70333	7.82635	mi08FXR_peak_86
1	66550867	66551166	300	66551018	34.34	39.7158	17.2371	35.2795	mi08FXR_peak_87
1	67077841	67078154	314	67077947	30.41	20.3845	7.85299	16.3829	mi08FXR_peak_88
1	67078743	67078900	158	67078827	9.81	7.05318	5.47358	3.712	mi08FXR_peak_89
1	67103803	67103979	177	67103858	9.81	6.99275	5.43232	3.6529	mi08FXR_peak_90
1	67104039	67104230	192	67104166	13.73	11.3166	7.34885	7.69199	mi08FXR_peak_91
1	67116643	67116947	305	67116798	14.72	7.74577	4.83553	4.36061	mi08FXR_peak_92
1	67143852	67144067	216	67143961	21.58	20.8911	10.9359	16.8749	mi08FXR_peak_93
1	70692612	70692971	360	70692826	19.62	19.5358	10.768	15.5649	mi08FXR_peak_94
1	71631869	71632045	177	71631972	16.68	7.66459	4.41938	4.28231	mi08FXR_peak_95
1	71634778	71634972	195	71634861	14.72	8.41215	5.23849	4.96567	mi08FXR_peak_96
1	71646845	71647184	340	71646989	29.43	32.5941	15.0648	28.2974	mi08FXR_peak_97
1	71913060	71913547	488	71913398	64.75	77.4855	24.8106	72.468	mi08FXR_peak_98
1	72173285	72173650	366	72173536	16.68	14.9606	8.83877	11.154	mi08FXR_peak_99
1	72288554	72288838	285	72288694	16.68	15.9356	9.45323	12.0945	mi08FXR_peak_100
1	72293838	72294337	500	72294056	86.33	81.6616	17.4662	76.5856	mi08FXR_peak_101
1	72725987	72726317	331	72726183	24.53	18.4988	8.5086	14.5595	mi08FXR_peak_102
1	72772462	72773640	1179	72772883	63.77	70.6925	21.589	65.7715	mi08FXR_peak_103
1	72809307	72809909	603	72809479	22.56	16.3197	7.85457	12.457	mi08FXR_peak_104
1	72810127	72810289	163	72810159	10.79	9.01278	6.569	5.5352	mi08FXR_peak_105
1	74009056	74009320	265	74009271	10.79	7.78461	5.75188	4.39189	mi08FXR_peak_106
1	74012882	74013173	292	74013053	18.64	17.4972	9.8198	13.5885	mi08FXR_peak_107
1	74013243	74013613	371	74013365	12.75	11.0228	7.41424	7.41642	mi08FXR_peak_108
1	74014641	74014885	245	74014779	14.72	12.2253	7.66608	8.5472	mi08FXR_peak_109
1	74025685	74026131	447	74025905	37.28	34.1251	12.7597	29.7961	mi08FXR_peak_110
1	74069061	74069248	188	74069186	14.72	8.41215	5.23849	4.96567	mi08FXR_peak_111
1	74069415	74069564	150	74069435	10.79	6.25826	4.71654	2.99756	mi08FXR_peak_112
1	74105700	74105908	209	74105785	13.73	9.08114	5.89378	5.57774	mi08FXR_peak_113
1	74190679	74190881	203	74190767	12.75	10.411	7.01705	6.82289	mi08FXR_peak_114
1	74340296	74340503	208	74340363	13.73	7.53305	4.91148	4.16145	mi08FXR_peak_115
1	74386967	74387130	164	74387071	10.79	9.0671	6.60437	5.57774	mi08FXR_peak_116
1	74392733	74392891	159	74392846	10.79	7.78461	5.75188	4.39189	mi08FXR_peak_117
1	74505977	74506321	345	74506196	15.7	15.2393	9.30167	11.4259	mi08FXR_peak_118
1	74698882	74699142	261	74699045	13.73	12.7271	8.25281	9.01801	mi08FXR_peak_119
1	74712809	74712999	191	74712887	13.73	11.5769	7.51757	7.92575	mi08FXR_peak_120
1	74720993	74721532	540	74721239	40.22	49.3505	20.2567	44.7505	mi08FXR_peak_121
1	74721713	74721972	260	74721861	16.68	15.0307	8.88318	11.2228	mi08FXR_peak_122
1	74807767	74808042	276	74807914	23.54	26.638	13.7476	22.4669	mi08FXR_peak_123
1	74971731	74971999	269	74971867	29.43	26.592	11.4834	22.4273	mi08FXR_peak_124
1	75010017	75010181	165	75010122	13.73	11.4019	7.40424	7.76559	mi08FXR_peak_125
1	75148872	75149111	240	75149011	19.62	15.4837	8.24825	11.6541	mi08FXR_peak_126
1	75168974	75169552	579	75169225	27.47	29.9032	14.2344	25.6561	mi08FXR_peak_127
1	75170092	75170326	235	75170203	17.66	17.125	9.89844	13.2372	mi08FXR_peak_128
1	75180078	75180298	221	75180215	17.66	16.2172	9.32928	12.3604	mi08FXR_peak_129
1	75216558	75216980	423	75216856	14.72	13.5938	8.54102	9.85438	mi08FXR_peak_130
1	75660469	75660746	278	75660635	17.66	16.2172	9.32928	12.3604	mi08FXR_peak_131
1	76911524	76911765	242	76911713	13.73	10.317	6.69747	6.73073	mi08FXR_peak_132
1	76919607	76919922	316	76919788	20.6	21.3388	11.5517	17.3101	mi08FXR_peak_133
1	81950503	81951211	709	81951024	25.51	28.355	14.062	24.1471	mi08FXR_peak_134
1	82168524	82168700	177	82168577	10.79	7.20596	5.3597	3.85357	mi08FXR_peak_135
1	82180536	82180824	289	82180655	30.41	33.6997	15.3229	29.3769	mi08FXR_peak_136
1	82183969	82184280	312	82184095	12.75	10.5782	7.12612	6.98621	mi08FXR_peak_137
1	82238420	82238652	233	82238525	14.72	12.5229	7.85774	8.8295	mi08FXR_peak_138
1	84278375	84278658	284	84278504	24.53	23.7118	11.6026	19.6169	mi08FXR_peak_139
1	84279068	84279218	151	84279130	16.68	7.66459	4.41938	4.28231	mi08FXR_peak_140
1	84285627	84285988	362	84285849	37.28	27.8561	9.5698	23.658	mi08FXR_peak_141
1	84839533	84839745	213	84839666	11.77	9.08008	6.38619	5.57774	mi08FXR_peak_142
1	84851615	84851951	337	84851807	19.62	10.0802	5.15516	6.53101	mi08FXR_peak_143
1	86056284	86056492	209	86056344	11.77	10.1025	7.05656	6.55022	mi08FXR_peak_144
1	86406833	86407327	495	86407141	26.49	28.4555	13.7439	24.241	mi08FXR_peak_145
1	86486743	86486975	233	86486860	23.54	13.5895	6.13619	9.85073	mi08FXR_peak_146
1	86487110	86487283	174	86487231	21.58	18.7435	9.60966	14.7967	mi08FXR_peak_147
1	86879653	86879875	223	86879758	17.66	18.0177	10.4507	14.0942	mi08FXR_peak_148
1	87025078	87025247	170	87025163	13.73	10.317	6.69747	6.73073	mi08FXR_peak_149
1	87032605	87032838	234	87032711	20.6	18.5424	9.81894	14.5997	mi08FXR_peak_150
1	87326611	87326768	158	87326719	12.75	9.24741	6.25155	5.7374	mi08FXR_peak_151
1	87574089	87574238	150	87574135	9.81	6.95302	5.40516	3.61401	mi08FXR_peak_152
1	87763852	87764027	176	87763947	13.73	10.9882	7.13532	7.38322	mi08FXR_peak_153
1	87771865	87772070	206	87771971	21.58	21.4658	11.2913	17.4269	mi08FXR_peak_154
1	87908898	87909149	252	87909028	21.58	15.4786	7.65515	11.6501	mi08FXR_peak_155
1	88074493	88074835	343	88074622	21.58	22.2793	11.7925	18.2241	mi08FXR_peak_156
1	88209196	88209652	457	88209452	33.36	26.4688	10.0601	22.3086	mi08FXR_peak_157
1	88213176	88213364	189	88213256	34.34	13.2954	4.38958	9.56716	mi08FXR_peak_158
1	88213668	88213829	162	88213778	28.45	8.51643	3.40461	5.06306	mi08FXR_peak_159
1	88224312	88224752	441	88224572	32.37	15.9754	5.56234	12.1336	mi08FXR_peak_160
1	88253604	88253841	238	88253805	26.49	8.13604	3.43598	4.70702	mi08FXR_peak_161
1	88257107	88257281	175	88257203	22.56	6.99767	3.36625	3.65766	mi08FXR_peak_162
1	88260230	88260391	162	88260319	21.58	8.91109	4.26894	5.43746	mi08FXR_peak_163
1	88269478	88270135	658	88269935	80.44	66.2908	13.5741	61.4425	mi08FXR_peak_164
1	88276973	88277366	394	88277219	89.27	77.4116	15.0456	72.3947	mi08FXR_peak_165
1	88277444	88277649	206	88277553	19.62	8.83349	4.52703	5.36801	mi08FXR_peak_166
1	88279116	88279365	250	88279278	28.45	8.09835	3.27221	4.6727	mi08FXR_peak_167
1	88288032	88288477	446	88288320	36.3	22.9162	7.61187	18.8393	mi08FXR_peak_168
1	88954917	88955135	219	88955056	15.7	15.1155	9.22459	11.3062	mi08FXR_peak_169
1	89555100	89555898	799	89555503	87.31	134.698	44.1559	128.846	mi08FXR_peak_170
1	89556027	89556270	244	89556159	9.81	6.7607	5.27332	3.45668	mi08FXR_peak_171
1	89557056	89557432	377	89557293	11.77	9.12847	6.41828	5.62409	mi08FXR_peak_172
1	89557490	89557729	240	89557612	14.72	12.2253	7.66608	8.5472	mi08FXR_peak_173
1	89714124	89714508	385	89714356	58.86	80.569	29.9309	75.5065	mi08FXR_peak_174
1	89714570	89715010	441	89714763	19.62	18.7993	10.3103	14.8431	mi08FXR_peak_175
1	89895534	89896230	697	89896033	75.54	111.704	38.2697	106.176	mi08FXR_peak_176
1	90963154	90963389	236	90963269	14.72	11.647	7.29256	7.99533	mi08FXR_peak_177
1	91309717	91309906	190	91309792	13.73	10.9092	7.08387	7.30755	mi08FXR_peak_178
1	91317739	91318005	267	91317858	13.73	11.3449	7.36722	7.70945	mi08FXR_peak_179
1	91398907	91399134	228	91398987	14.72	12.7726	8.0181	9.06269	mi08FXR_peak_180
1	91413524	91413736	213	91413643	12.75	11.4743	7.70333	7.82635	mi08FXR_peak_181
1	91420464	91420725	262	91420564	13.73	12.657	8.2086	8.95601	mi08FXR_peak_182
1	91436382	91436605	224	91436499	13.73	10.317	6.69747	6.73073	mi08FXR_peak_183
1	91439992	91440391	400	91440328	12.75	9.86709	6.66025	6.32959	mi08FXR_peak_184
1	91441997	91442795	799	91442287	19.62	18.1638	9.91376	14.2382	mi08FXR_peak_185
1	91455528	91456181	654	91455969	37.28	48.5388	21.1487	43.9506	mi08FXR_peak_186
1	91456510	91456764	255	91456591	11.77	5.86499	4.25746	2.64584	mi08FXR_peak_187
1	91823613	91823897	285	91823805	8.83	6.32186	5.17331	3.05421	mi08FXR_peak_188
1	91893608	91894779	1172	91894496	100.07	130.43	33.6884	124.636	mi08FXR_peak_189
1	92100492	92100938	447	92100797	18.64	16.075	8.92709	12.2283	mi08FXR_peak_190
1	92130481	92130630	150	92130519	11.77	5.86499	4.25746	2.64584	mi08FXR_peak_191
1	92709568	92710086	519	92710000	14.72	8.41215	5.23849	4.96567	mi08FXR_peak_192
1	92710247	92710536	290	92710391	13.73	12.7271	8.25281	9.01801	mi08FXR_peak_193
1	93128229	93128442	214	93128302	16.68	14.3294	8.43796	10.5522	mi08FXR_peak_194
1	93458489	93458649	161	93458545	10.79	8.61179	6.30553	5.1544	mi08FXR_peak_195
1	105113191	105113493	303	105113330	32.37	31.7596	13.3496	27.475	mi08FXR_peak_196
1	105114773	105115208	436	105115025	71.62	82.9694	24.2051	77.8745	mi08FXR_peak_197
1	105115360	105115617	258	105115477	15.7	12.5432	7.58932	8.846	mi08FXR_peak_198
1	105178783	105179054	272	105179008	19.62	10.0802	5.15516	6.53101	mi08FXR_peak_199
1	105356841	105357160	320	105357021	16.68	15.9356	9.45323	12.0945	mi08FXR_peak_200
1	105908519	105908836	318	105908738	20.6	20.21	10.8551	16.2113	mi08FXR_peak_201
1	105925739	105926059	321	105925951	13.73	10.9092	7.08387	7.30755	mi08FXR_peak_202
1	105981293	105981573	281	105981441	12.75	11.31	7.59857	7.68616	mi08FXR_peak_203
1	106169808	106170138	331	106169943	37.28	45.1415	19.1396	40.6098	mi08FXR_peak_204
1	106170915	106171645	731	106171301	67.69	95.4029	33.5079	90.1288	mi08FXR_peak_205
1	106198969	106199649	681	106199340	49.05	67.1541	26.3429	62.2937	mi08FXR_peak_206
1	106629981	106630376	396	106630183	19.62	18.7993	10.3103	14.8431	mi08FXR_peak_207
1	118388248	118388421	174	118388338	14.72	12.5229	7.85774	8.8295	mi08FXR_peak_208
1	119146796	119147077	282	119146935	23.54	17.4005	8.18159	13.5006	mi08FXR_peak_209
1	119173506	119173655	150	119173548	10.79	7.99793	5.89567	4.57411	mi08FXR_peak_210
1	119191112	119191536	425	119191400	44.15	59.5025	24.3377	54.7509	mi08FXR_peak_211
1	119293826	119294191	366	119294011	75.54	105.772	34.7906	100.335	mi08FXR_peak_212
1	119294615	119294764	150	119294671	9.81	7.50688	5.78092	4.14247	mi08FXR_peak_213
1	119295286	119295529	244	119295381	13.73	11.7579	7.63443	8.10447	mi08FXR_peak_214
1	120033256	120033405	150	120033310	9.81	7.91806	6.05489	4.51162	mi08FXR_peak_215
1	120037331	120037657	327	120037451	19.62	18.7993	10.3103	14.8431	mi08FXR_peak_216
1	120072855	120073016	162	120072884	12.75	10.4939	7.07116	6.90438	mi08FXR_peak_217
1	120073905	120074059	155	120073965	10.79	7.97608	5.88097	4.56841	mi08FXR_peak_218
1	120115863	120116047	185	120115981	11.77	5.86499	4.25746	2.64584	mi08FXR_peak_219
1	120116093	120116322	230	120116204	14.72	12.2253	7.66608	8.5472	mi08FXR_peak_220
1	120264952	120265181	230	120265070	12.75	10.5782	7.12612	6.98621	mi08FXR_peak_221
1	120270141	120270559	419	120270340	47.09	62.0364	24.3491	57.2468	mi08FXR_peak_222
1	121325838	121326080	243	121325896	10.79	9.0671	6.60437	5.57774	mi08FXR_peak_223
1	121335906	121336122	217	121335985	17.66	15.8563	9.10174	12.0164	mi08FXR_peak_224
1	121348900	121349346	447	121349067	21.58	20.1532	10.4792	16.156	mi08FXR_peak_225
1	122357068	122357220	153	122357148	23.54	11.0053	4.90895	7.39997	mi08FXR_peak_226
1	125476141	125476316	176	125476265	7.85	5.74668	4.95594	2.55264	mi08FXR_peak_227
1	125721231	125721395	165	125721346	16.68	14.9606	8.83877	11.154	mi08FXR_peak_228
1	127011576	127011847	272	127011715	17.66	16.2172	9.32928	12.3604	mi08FXR_peak_229
1	127729231	127729645	415	127729361	25.51	25.0483	12.0486	20.9232	mi08FXR_peak_230
1	127732598	127732881	284	127732738	10.79	7.15253	5.32341	3.8099	mi08FXR_peak_231
1	127735568	127735759	192	127735650	19.62	16.337	8.77474	12.4721	mi08FXR_peak_232
1	127989872	127990052	181	127989976	26.49	13.452	5.49757	9.71664	mi08FXR_peak_233
1	128826476	128826807	332	128826638	27.47	29.9032	14.2344	25.6561	mi08FXR_peak_234
1	130309770	130310269	500	130309957	46.11	46.1144	15.7028	41.5665	mi08FXR_peak_235
1	130764221	130764520	300	130764332	18.64	17.1152	9.58029	13.2279	mi08FXR_peak_236
1	131084317	131084744	428	131084441	26.49	16.4086	6.87196	12.5413	mi08FXR_peak_237
1	131126237	131126595	359	131126413	37.28	32.287	11.7782	27.9922	mi08FXR_peak_238
1	131486035	131486448	414	131486283	45.13	57.2121	22.5012	52.4939	mi08FXR_peak_239
1	131489390	131489684	295	131489443	15.7	11.7858	7.1049	8.12979	mi08FXR_peak_240
1	131546646	131547337	692	131547101	83.39	102.092	28.1292	96.7158	mi08FXR_peak_241
1	131797138	131797436	299	131797336	12.75	10.7513	7.23864	7.15228	mi08FXR_peak_242
1	131844987	131845465	479	131845146	63.77	92.8774	34.3592	87.6436	mi08FXR_peak_243
1	131917694	131917843	150	131917774	11.77	9.5893	6.7223	6.0603	mi08FXR_peak_244
1	131938912	131939065	154	131938996	10.79	7.99793	5.89567	4.57411	mi08FXR_peak_245
1	131990289	131990725	437	131990643	11.77	10.2535	7.15385	6.67183	mi08FXR_peak_246
1	131992729	131993059	331	131993023	15.7	13.7287	8.34825	9.97354	mi08FXR_peak_247
1	131993635	131993824	190	131993708	10.79	8.10899	5.9703	4.68047	mi08FXR_peak_248
1	132170078	132170426	349	132170250	40.22	44.7529	17.5414	40.2279	mi08FXR_peak_249
1	132298442	132298605	164	132298496	10.79	9.0671	6.60437	5.57774	mi08FXR_peak_250
1	132328582	132329139	558	132328912	14.72	8.41215	5.23849	4.96567	mi08FXR_peak_251
1	132333768	132333981	214	132333938	16.68	14.9258	8.81673	11.1278	mi08FXR_peak_252
1	132586632	132587250	619	132586921	39.24	48.3352	20.1206	43.7489	mi08FXR_peak_253
1	133120119	133120271	153	133120199	14.72	12.7726	8.0181	9.06269	mi08FXR_peak_254
1	133124225	133124578	354	133124334	19.62	17.2982	9.37301	13.4057	mi08FXR_peak_255
1	133132990	133133251	262	133133067	11.77	8.84573	6.23043	5.37335	mi08FXR_peak_256
1	133224794	133225432	639	133224902	20.6	10.9285	5.40042	7.3254	mi08FXR_peak_257
1	133255367	133255544	178	133255468	14.72	9.01771	5.61267	5.53943	mi08FXR_peak_258
1	133264631	133265035	405	133264838	21.58	15.2573	7.52756	11.4382	mi08FXR_peak_259
1	133265245	133265476	232	133265355	13.73	9.66133	6.26998	6.12884	mi08FXR_peak_260
1	133347773	133348023	251	133347896	13.73	9.66133	6.26998	6.12884	mi08FXR_peak_261
1	133361775	133362543	769	133362114	46.11	62.9738	25.3954	58.1741	mi08FXR_peak_262
1	133372085	133372485	401	133372282	51.01	65.1444	24.1363	60.3087	mi08FXR_peak_263
1	133375927	133376076	150	133375998	13.73	8.56201	5.56017	5.1061	mi08FXR_peak_264
1	133383008	133383294	287	133383180	9.81	7.43852	5.73492	4.07561	mi08FXR_peak_265
1	133695873	133696106	234	133696002	17.66	11.2084	6.21952	7.58743	mi08FXR_peak_266
1	133934169	133934695	527	133934548	40.22	38.0296	13.7408	33.6244	mi08FXR_peak_267
1	134103923	134104085	163	134103969	12.75	10.1966	6.87671	6.63015	mi08FXR_peak_268
1	134361344	134361538	195	134361468	16.68	12.1714	7.07101	8.50382	mi08FXR_peak_269
1	134955350	134955623	274	134955489	11.77	10.2535	7.15385	6.67183	mi08FXR_peak_270
1	135170645	135170797	153	135170747	15.7	11.7858	7.1049	8.12979	mi08FXR_peak_271
1	136538447	136538721	275	136538584	23.54	23.7216	11.9731	19.6241	mi08FXR_peak_272
1	136541775	136542110	336	136541956	19.62	19.1374	10.5207	15.1767	mi08FXR_peak_273
1	136686556	136686932	377	136686735	74.56	83.945	23.2487	78.8407	mi08FXR_peak_274
1	136698627	136698844	218	136698759	13.73	5.46828	3.68361	2.3005	mi08FXR_peak_275
1	136935679	136935885	207	136935804	22.56	16.3197	7.85457	12.457	mi08FXR_peak_276
1	136960639	136960858	220	136960759	13.73	11.0684	7.18753	7.45652	mi08FXR_peak_277
1	137020575	137020789	215	137020690	22.56	19.976	10.0271	15.9869	mi08FXR_peak_278
1	137034656	137034842	187	137034715	17.66	15.8563	9.10174	12.0164	mi08FXR_peak_279
1	138606766	138606951	186	138606875	16.68	10.2513	5.89251	6.67183	mi08FXR_peak_280
1	138619048	138619344	297	138619185	43.17	42.0281	14.7218	37.5492	mi08FXR_peak_281
1	140415852	140416024	173	140415943	10.79	9.0671	6.60437	5.57774	mi08FXR_peak_282
1	151128142	151128407	266	151128238	10.79	7.99793	5.89567	4.57411	mi08FXR_peak_283
1	151132821	151133041	221	151132940	12.75	10.7513	7.23864	7.15228	mi08FXR_peak_284
1	151341449	151341610	162	151341506	14.72	12.5229	7.85774	8.8295	mi08FXR_peak_285
1	151720331	151720528	198	151720456	11.77	9.5893	6.7223	6.0603	mi08FXR_peak_286
1	153154432	153154729	298	153154607	14.72	13.4846	8.47195	9.7482	mi08FXR_peak_287
1	153679258	153679545	288	153679499	10.79	7.99793	5.89567	4.57411	mi08FXR_peak_288
1	153690084	153690261	178	153690155	29.43	19.3689	7.60774	15.4039	mi08FXR_peak_289
1	153691280	153691597	318	153691381	17.66	14.874	8.48117	11.0773	mi08FXR_peak_290
1	153692686	153692915	230	153692784	13.73	10.317	6.69747	6.73073	mi08FXR_peak_291
1	153698484	153698793	310	153698576	14.72	11.4921	7.19244	7.84312	mi08FXR_peak_292
1	153701519	153701817	299	153701671	29.43	31.3616	14.3204	27.0881	mi08FXR_peak_293
1	153702084	153702242	159	153702148	11.77	8.64496	6.0966	5.18407	mi08FXR_peak_294
1	153739630	153740140	511	153739848	75.54	108.307	36.2746	102.829	mi08FXR_peak_295
1	153899749	153900053	305	153899973	10.79	5.08049	3.93045	1.94393	mi08FXR_peak_296
1	153901043	153901299	257	153901178	11.77	8.20957	5.80563	4.77439	mi08FXR_peak_297
1	153988423	153988921	499	153988704	55.92	23.1114	5.17444	19.0291	mi08FXR_peak_298
1	153990767	153990988	222	153990871	23.54	21.5616	10.6485	17.522	mi08FXR_peak_299
1	154118400	154118866	467	154118604	25.51	15.4524	6.62671	11.625	mi08FXR_peak_300
1	154148902	154149421	520	154149099	15.7	14.7581	9.00081	10.9659	mi08FXR_peak_301
1	154150304	154150748	445	154150601	17.66	16.2172	9.32928	12.3604	mi08FXR_peak_302
1	155276439	155276615	177	155276506	10.79	8.61179	6.30553	5.1544	mi08FXR_peak_303
1	155794991	155795176	186	155795097	12.75	9.94116	6.70898	6.39599	mi08FXR_peak_304
1	155795821	155796171	351	155795996	20.6	20.1225	10.8008	16.1254	mi08FXR_peak_305
1	155805533	155805829	297	155805718	15.7	13.5992	8.2656	9.85911	mi08FXR_peak_306
1	155806590	155806798	209	155806666	18.64	17.1152	9.58029	13.2279	mi08FXR_peak_307
1	155808376	155808961	586	155808547	18.64	17.4972	9.8198	13.5885	mi08FXR_peak_308
1	155809762	155810405	644	155809889	53.96	58.3459	19.6274	53.6123	mi08FXR_peak_309
1	155826697	155827331	635	155826992	65.73	88.0232	30.3314	82.8549	mi08FXR_peak_310
1	156042617	156042782	166	156042715	15.7	13.7287	8.34825	9.97354	mi08FXR_peak_311
1	156072038	156072831	794	156072221	48.07	68.2593	27.4846	63.3802	mi08FXR_peak_312
1	156657546	156658016	471	156657825	52.98	60.9373	21.5903	56.167	mi08FXR_peak_313
1	157013418	157013609	192	157013483	18.64	12.1886	6.54653	8.51555	mi08FXR_peak_314
1	157013897	157014128	232	157014036	20.6	20.1225	10.8008	16.1254	mi08FXR_peak_315
1	157507873	157508120	248	157507982	31.39	31.8177	13.7843	27.5314	mi08FXR_peak_316
1	157525907	157526172	266	157526054	10.79	7.99793	5.89567	4.57411	mi08FXR_peak_317
1	157526686	157526952	267	157526814	19.62	13.1909	6.87354	9.46565	mi08FXR_peak_318
1	158141964	158142261	298	158142183	8.83	6.26306	5.13279	3.0008	mi08FXR_peak_319
1	158968646	158968796	151	158968684	14.72	13.1687	8.2713	9.44899	mi08FXR_peak_320
1	160978470	160978659	190	160978530	16.68	10.2513	5.89251	6.67183	mi08FXR_peak_321
1	160987064	160987657	594	160987441	41.2	51.5718	21.1017	46.9391	mi08FXR_peak_322
1	161250428	161250780	353	161250662	12.75	10.5782	7.12612	6.98621	mi08FXR_peak_323
1	162643926	162644373	448	162644230	13.73	12.7271	8.25281	9.01801	mi08FXR_peak_324
1	162898061	162898395	335	162898294	16.68	16.6564	9.90125	12.7806	mi08FXR_peak_325
1	162963659	162964033	375	162963768	25.51	28.355	14.062	24.1471	mi08FXR_peak_326
1	162965997	162966523	527	162966338	54.94	48.141	13.9844	43.5626	mi08FXR_peak_327
1	162986222	162986816	595	162986363	40.22	49.8616	20.5597	45.2581	mi08FXR_peak_328
1	164211038	164211264	227	164211078	12.75	9.24741	6.25155	5.7374	mi08FXR_peak_329
1	164325009	164325380	372	164325132	27.47	27.7699	12.9404	23.5779	mi08FXR_peak_330
1	164526681	164527008	328	164526939	32.37	23.8404	9.02001	19.7397	mi08FXR_peak_331
1	164703669	164703872	204	164703750	15.7	12.8752	7.8021	9.16377	mi08FXR_peak_332
1	165322527	165322751	225	165322642	13.73	12.7271	8.25281	9.01801	mi08FXR_peak_333
1	165461096	165461358	263	165461237	18.64	19.1577	10.8506	15.1965	mi08FXR_peak_334
1	165461593	165461924	332	165461797	13.73	7.53305	4.91148	4.16145	mi08FXR_peak_335
1	165461965	165462146	182	165462042	16.68	10.2513	5.89251	6.67183	mi08FXR_peak_336
1	165484816	165485051	236	165484939	13.73	11.3449	7.36722	7.70945	mi08FXR_peak_337
1	165594804	165594976	173	165594823	14.72	8.41215	5.23849	4.96567	mi08FXR_peak_338
1	165617160	165617441	282	165617290	31.39	33.3915	14.7241	29.0734	mi08FXR_peak_339
1	165629181	165629639	459	165629324	29.43	32.8437	15.2155	28.5364	mi08FXR_peak_340
1	166266102	166266292	191	166266175	17.66	14.0147	7.93982	10.2475	mi08FXR_peak_341
1	166293109	166293288	180	166293193	13.73	11.3449	7.36722	7.70945	mi08FXR_peak_342
1	168362648	168362804	157	168362695	10.79	7.72278	5.7101	4.33791	mi08FXR_peak_343
1	168366300	168366593	294	168366448	25.51	25.8911	12.5625	21.7391	mi08FXR_peak_344
1	169165577	169165857	281	169165716	12.75	11.4743	7.70333	7.82635	mi08FXR_peak_345
1	169166035	169166248	214	169166172	12.75	11.4095	7.66207	7.77227	mi08FXR_peak_346
1	169166441	169166807	367	169166589	11.77	10.2535	7.15385	6.67183	mi08FXR_peak_347
1	170495882	170496522	641	170496265	29.43	30.7098	13.9272	26.447	mi08FXR_peak_348
1	170516056	170516687	632	170516356	31.39	26.6287	10.7977	22.4604	mi08FXR_peak_349
1	170588095	170588449	355	170588235	24.53	18.4988	8.5086	14.5595	mi08FXR_peak_350
1	170607257	170607504	248	170607390	20.6	14.2141	7.20055	10.4389	mi08FXR_peak_351
1	170607584	170607821	238	170607623	18.64	7.28745	3.92792	3.93282	mi08FXR_peak_352
1	170623163	170623484	322	170623354	16.68	7.66459	4.41938	4.28231	mi08FXR_peak_353
1	170867682	170867940	259	170867824	15.7	13.1367	7.96969	9.41954	mi08FXR_peak_354
1	170977466	170977669	204	170977549	19.62	13.1909	6.87354	9.46565	mi08FXR_peak_355
1	171204308	171204543	236	171204416	20.6	22.1299	12.0344	18.08	mi08FXR_peak_356
1	171224834	171225072	239	171224962	14.72	12.5229	7.85774	8.8295	mi08FXR_peak_357
1	171328774	171329139	366	171329010	26.49	28.7419	13.9179	24.5248	mi08FXR_peak_358
1	171503850	171504135	286	171503988	12.75	11.4743	7.70333	7.82635	mi08FXR_peak_359
1	171565868	171566213	346	171566060	31.39	26.6287	10.7977	22.4604	mi08FXR_peak_360
1	172099413	172099845	433	172099676	33.36	36.284	15.6159	31.9099	mi08FXR_peak_361
1	172127636	172127814	179	172127699	14.72	6.17368	3.92887	2.92332	mi08FXR_peak_362
1	172274250	172274450	201	172274302	11.77	5.86499	4.25746	2.64584	mi08FXR_peak_363
1	172632339	172632758	420	172632629	26.49	28.4555	13.7439	24.241	mi08FXR_peak_364
1	172632810	172633041	232	172632893	14.72	14.0096	8.80229	10.2447	mi08FXR_peak_365
1	172651731	172651934	204	172651867	13.73	11.7579	7.63443	8.10447	mi08FXR_peak_366
1	172655253	172655549	297	172655401	42.18	33.5372	10.7961	29.2175	mi08FXR_peak_367
1	172697845	172698006	162	172697893	14.72	10.0841	6.28619	6.53346	mi08FXR_peak_368
1	172698942	172699150	209	172699055	15.7	13.5992	8.2656	9.85911	mi08FXR_peak_369
1	172895042	172895358	317	172895227	14.72	12.5229	7.85774	8.8295	mi08FXR_peak_370
1	174907630	174907997	368	174907913	15.7	13.7287	8.34825	9.97354	mi08FXR_peak_371
1	175632051	175632220	170	175632153	12.75	9.79414	6.61222	6.25862	mi08FXR_peak_372
1	175646983	175647510	528	175647167	41.2	53.156	22.0383	48.4982	mi08FXR_peak_373
1	178302412	178302613	202	178302534	17.66	13.2526	7.46343	9.52518	mi08FXR_peak_374
1	178318218	178318589	372	178318351	25.51	28.5417	14.1748	24.3265	mi08FXR_peak_375
1	178369347	178369543	197	178369443	22.56	10.2238	4.71274	6.65686	mi08FXR_peak_376
1	179805812	179806171	360	179806004	55.92	65.6306	22.7675	60.789	mi08FXR_peak_377
1	180210032	180210500	469	180210164	12.75	10.2493	6.91126	6.67183	mi08FXR_peak_378
1	180210787	180211071	285	180210933	21.58	21.5577	11.3481	17.5181	mi08FXR_peak_379
1	180211128	180211303	176	180211227	15.7	13.7944	8.3902	10.0385	mi08FXR_peak_380
1	180212282	180212493	212	180212418	17.66	15.8563	9.10174	12.0164	mi08FXR_peak_381
1	180216619	180217170	552	180217046	23.54	24.1594	12.2418	20.0551	mi08FXR_peak_382
1	180220788	180221408	621	180220987	78.48	71.1038	15.8965	66.1783	mi08FXR_peak_383
1	180227590	180228061	472	180227780	32.37	29.2728	11.9193	25.0424	mi08FXR_peak_384
1	180229891	180230253	363	180230054	18.64	16.7874	9.37451	12.9099	mi08FXR_peak_385
1	180237490	180237723	234	180237591	16.68	15.5817	9.23109	11.7507	mi08FXR_peak_386
1	180715360	180715509	150	180715369	19.62	4.35259	2.57758	1.3349	mi08FXR_peak_387
1	180720011	180720372	362	180720175	20.6	20.1225	10.8008	16.1254	mi08FXR_peak_388
1	180794413	180794581	169	180794514	14.72	8.41215	5.23849	4.96567	mi08FXR_peak_389
1	181014778	181014978	201	181014883	19.62	20.809	11.5497	16.7934	mi08FXR_peak_390
1	181015166	181015388	223	181015241	14.72	14.0096	8.80229	10.2447	mi08FXR_peak_391
1	182439669	182439876	208	182439728	12.75	9.94116	6.70898	6.39599	mi08FXR_peak_392
1	182602392	182602628	237	182602489	22.56	22.3618	11.4945	18.3034	mi08FXR_peak_393
1	184058389	184058582	194	184058538	22.56	8.40735	3.92729	4.96567	mi08FXR_peak_394
1	184100512	184100692	181	184100615	21.58	15.2573	7.52756	11.4382	mi08FXR_peak_395
1	184675528	184675920	393	184675809	15.7	14.7581	9.00081	10.9659	mi08FXR_peak_396
1	184807622	184807917	296	184807818	15.7	12.5432	7.58932	8.846	mi08FXR_peak_397
1	184809421	184809790	370	184809683	11.77	9.5893	6.7223	6.0603	mi08FXR_peak_398
1	184851210	184851359	150	184851272	12.75	9.24741	6.25155	5.7374	mi08FXR_peak_399
1	184852542	184852691	150	184852573	14.72	8.41215	5.23849	4.96567	mi08FXR_peak_400
1	184867813	184867966	154	184867919	11.77	8.84573	6.23043	5.37335	mi08FXR_peak_401
1	184872216	184872365	150	184872289	11.77	5.86499	4.25746	2.64584	mi08FXR_peak_402
1	185455895	185456717	823	185456528	57.88	60.5787	18.9938	55.8107	mi08FXR_peak_403
1	187314642	187314807	166	187314713	12.75	10.7513	7.23864	7.15228	mi08FXR_peak_404
1	187762772	187762921	150	187762885	11.77	8.84573	6.23043	5.37335	mi08FXR_peak_405
1	187964480	187964745	266	187964671	25.51	27.0236	13.2534	22.8413	mi08FXR_peak_406
1	190042202	190042970	769	190042538	58.86	63.2351	19.954	58.4269	mi08FXR_peak_407
1	190043963	190044198	236	190044052	18.64	13.6323	7.41117	9.89106	mi08FXR_peak_408
1	190106611	190107404	794	190106943	46.11	58.8632	22.9797	54.1197	mi08FXR_peak_409
1	190201760	190201928	169	190201860	14.72	12.2253	7.66608	8.5472	mi08FXR_peak_410
1	190204315	190204996	682	190204853	55.92	70.9296	25.8722	66.0052	mi08FXR_peak_411
1	191182283	191182522	240	191182407	15.7	15.3199	9.35177	11.4954	mi08FXR_peak_412
1	191255915	191256065	151	191256026	10.79	7.91124	5.8373	4.51162	mi08FXR_peak_413
1	191256891	191257283	393	191257160	18.64	17.4581	9.79531	13.5572	mi08FXR_peak_414
1	191257667	191258463	797	191258269	76.52	103.705	32.9874	98.3058	mi08FXR_peak_415
1	191263592	191263792	201	191263719	16.68	14.9606	8.83877	11.154	mi08FXR_peak_416
1	191417005	191417160	156	191417106	13.73	11.0684	7.18753	7.45652	mi08FXR_peak_417
1	191421018	191421270	253	191421138	20.6	18.5424	9.81894	14.5997	mi08FXR_peak_418
1	191421471	191421739	269	191421562	29.43	30.5522	13.8322	26.2915	mi08FXR_peak_419
1	191445921	191446154	234	191446050	13.73	7.53305	4.91148	4.16145	mi08FXR_peak_420
1	191456899	191457048	150	191456928	12.75	4.79185	3.43835	1.71364	mi08FXR_peak_421
1	191628548	191629047	500	191628687	20.6	19.6982	10.5374	15.7166	mi08FXR_peak_422
1	191639849	191640033	185	191639897	15.7	13.7944	8.3902	10.0385	mi08FXR_peak_423
1	191640225	191640468	244	191640351	24.53	25.6079	12.7629	21.4589	mi08FXR_peak_424
1	191641423	191641589	167	191641528	12.75	10.664	7.18194	7.07073	mi08FXR_peak_425
1	191663719	191663868	150	191663821	10.79	6.70247	5.01759	3.40934	mi08FXR_peak_426
1	191839410	191839644	235	191839535	18.64	17.4972	9.8198	13.5885	mi08FXR_peak_427
1	191840818	191841155	338	191840913	16.68	16.6564	9.90125	12.7806	mi08FXR_peak_428
1	191846660	191847063	404	191846670	13.73	10.317	6.69747	6.73073	mi08FXR_peak_429
1	191877756	191878018	263	191877877	36.3	40.7163	16.9537	36.2607	mi08FXR_peak_430
1	191878396	191878546	151	191878460	13.73	11.0684	7.18753	7.45652	mi08FXR_peak_431
1	191880890	191881209	320	191881067	32.37	33.2064	14.2017	28.892	mi08FXR_peak_432
1	191921733	191922024	292	191921881	30.41	31.965	14.2782	27.6747	mi08FXR_peak_433
1	191956971	191957212	242	191957069	14.72	6.17368	3.92887	2.92332	mi08FXR_peak_434
1	191960549	191960832	284	191960687	18.64	17.4972	9.8198	13.5885	mi08FXR_peak_435
1	192769838	192770023	186	192769879	9.81	7.91806	6.05489	4.51162	mi08FXR_peak_436
1	193211395	193211552	158	193211494	12.75	6.6833	4.58447	3.39522	mi08FXR_peak_437
1	193229684	193229880	197	193229755	24.53	18.4988	8.5086	14.5595	mi08FXR_peak_438
1	193289143	193289477	335	193289368	23.54	17.4005	8.18159	13.5006	mi08FXR_peak_439
1	193290028	193290213	186	193290138	26.49	16.4086	6.87196	12.5413	mi08FXR_peak_440
1	193311714	193311863	150	193311812	10.79	7.99793	5.89567	4.57411	mi08FXR_peak_441
1	193928843	193929100	258	193928967	13.73	11.2325	7.29428	7.60988	mi08FXR_peak_442
1	194361361	194361666	306	194361473	31.39	37.7218	17.3225	33.3233	mi08FXR_peak_443
1	194362259	194362541	283	194362404	22.56	10.2238	4.71274	6.65686	mi08FXR_peak_444
1	195221776	195222162	387	195221908	22.56	25.1523	13.1981	21.019	mi08FXR_peak_445
10	4432494	4432785	292	4432625	30.41	34.3355	15.706	29.9981	mi08FXR_peak_446
10	4604707	4605171	465	4605046	16.68	12.1714	7.07101	8.50382	mi08FXR_peak_447
10	5193517	5193825	309	5193652	24.53	25.6079	12.7629	21.4589	mi08FXR_peak_448
10	7298450	7298643	194	7298533	17.66	14.0147	7.93982	10.2475	mi08FXR_peak_449
10	8951262	8951524	263	8951481	12.75	9.24741	6.25155	5.7374	mi08FXR_peak_450
10	8983457	8983671	215	8983572	23.54	20.1912	9.8179	16.1928	mi08FXR_peak_451
10	10579849	10580350	502	10580113	75.54	111.704	38.2697	106.176	mi08FXR_peak_452
10	12866742	12867217	476	12866958	30.41	25.4237	10.4707	21.2828	mi08FXR_peak_453
10	15760106	15760286	181	15760235	13.73	11.9451	7.75497	8.28277	mi08FXR_peak_454
10	18047723	18048199	477	18047933	46.11	61.9459	24.7939	57.1569	mi08FXR_peak_455
10	18067835	18068076	242	18067961	29.43	24.2325	10.1436	20.1178	mi08FXR_peak_456
10	19552948	19553238	291	19553030	9.81	6.93331	5.39168	3.6117	mi08FXR_peak_457
10	19955047	19955278	232	19955239	12.75	10.1966	6.87671	6.63015	mi08FXR_peak_458
10	20064635	20064843	209	20064738	20.6	19.6982	10.5374	15.7166	mi08FXR_peak_459
10	20186947	20187101	155	20187079	12.75	10.9306	7.35476	7.3268	mi08FXR_peak_460
10	20220555	20220800	246	20220680	13.73	12.7271	8.25281	9.01801	mi08FXR_peak_461
10	20966830	20966993	164	20966878	17.66	16.2172	9.32928	12.3604	mi08FXR_peak_462
10	21046750	21047008	259	21046890	14.72	8.41215	5.23849	4.96567	mi08FXR_peak_463
10	21426464	21426875	412	21426664	40.22	52.6762	22.2223	48.0282	mi08FXR_peak_464
10	24534877	24535098	222	24534962	14.72	12.5229	7.85774	8.8295	mi08FXR_peak_465
10	24948422	24948593	172	24948550	12.75	9.65148	6.5182	6.12184	mi08FXR_peak_466
10	24951625	24951982	358	24951771	25.51	25.0483	12.0486	20.9232	mi08FXR_peak_467
10	25519994	25520143	150	25520072	11.77	8.71087	6.14057	5.24808	mi08FXR_peak_468
10	25539923	25540072	150	25539984	9.81	6.95302	5.40516	3.61401	mi08FXR_peak_469
10	26351215	26351414	200	26351304	19.62	20.809	11.5497	16.7934	mi08FXR_peak_470
10	26855928	26856669	742	26856420	16.68	10.2513	5.89251	6.67183	mi08FXR_peak_471
10	26857497	26858136	640	26857755	87.31	108.636	29.4373	103.153	mi08FXR_peak_472
10	30132385	30132608	224	30132489	19.62	20.809	11.5497	16.7934	mi08FXR_peak_473
10	30810293	30810457	165	30810377	12.75	11.4743	7.70333	7.82635	mi08FXR_peak_474
10	39174335	39174531	197	39174403	11.77	9.08008	6.38619	5.57774	mi08FXR_peak_475
10	39899228	39899487	260	39899366	18.64	17.4972	9.8198	13.5885	mi08FXR_peak_476
10	39960143	39960335	193	39960241	11.77	10.1025	7.05656	6.55022	mi08FXR_peak_477
10	40125174	40125349	176	40125262	20.6	15.824	8.15157	11.9884	mi08FXR_peak_478
10	40328281	40328498	218	40328373	18.64	17.1152	9.58029	13.2279	mi08FXR_peak_479
10	40497077	40497387	311	40497201	20.6	20.1225	10.8008	16.1254	mi08FXR_peak_480
10	41291152	41291405	254	41291262	19.62	18.7993	10.3103	14.8431	mi08FXR_peak_481
10	41501202	41501398	197	41501315	14.72	13.0671	8.20651	9.35033	mi08FXR_peak_482
10	41552824	41553060	237	41552966	14.72	8.41215	5.23849	4.96567	mi08FXR_peak_483
10	41553499	41553658	160	41553586	8.83	6.80986	5.50541	3.49369	mi08FXR_peak_484
10	41553877	41554069	193	41553980	12.75	10.1966	6.87671	6.63015	mi08FXR_peak_485
10	41709432	41709672	241	41709574	16.68	10.2513	5.89251	6.67183	mi08FXR_peak_486
10	41991626	41991879	254	41991749	24.53	28.1414	14.2971	23.9358	mi08FXR_peak_487
10	42202569	42202998	430	42202849	34.34	42.2448	18.7459	37.7632	mi08FXR_peak_488
10	42230638	42230984	347	42230742	14.72	11.7261	7.34368	8.07349	mi08FXR_peak_489
10	42268225	42268415	191	42268327	13.73	11.3449	7.36722	7.70945	mi08FXR_peak_490
10	42270699	42271080	382	42270873	52.98	68.9554	26.3296	64.0631	mi08FXR_peak_491
10	42274147	42274555	409	42274287	22.56	16.3197	7.85457	12.457	mi08FXR_peak_492
10	42714796	42715019	224	42714928	14.72	12.2253	7.66608	8.5472	mi08FXR_peak_493
10	42723677	42723847	171	42723766	11.77	9.67091	6.7758	6.13747	mi08FXR_peak_494
10	42724018	42724202	185	42724126	9.81	7.57653	5.82766	4.20316	mi08FXR_peak_495
10	42724498	42724647	150	42724615	8.83	5.94877	4.91464	2.7064	mi08FXR_peak_496
10	43357910	43358250	341	43358135	39.24	50.9952	21.6934	46.3703	mi08FXR_peak_497
10	44700214	44700373	160	44700258	9.81	7.50688	5.78092	4.14247	mi08FXR_peak_498
10	45100626	45100800	175	45100721	10.79	8.31693	6.10951	4.87917	mi08FXR_peak_499
10	52309152	52309439	288	52309290	37.28	49.0376	21.4403	44.4426	mi08FXR_peak_500
10	54073600	54073858	259	54073785	16.68	10.2513	5.89251	6.67183	mi08FXR_peak_501
10	54074307	54074669	363	54074467	47.09	47.495	16.0298	42.9245	mi08FXR_peak_502
10	59477092	59477258	167	59477199	9.81	6.7607	5.27332	3.45668	mi08FXR_peak_503
10	59548892	59549155	264	59548988	17.66	18.0177	10.4507	14.0942	mi08FXR_peak_504
10	59785229	59785515	287	59785351	37.28	44.8232	18.9501	40.2978	mi08FXR_peak_505
10	61089804	61090125	322	61090044	13.73	12.7271	8.25281	9.01801	mi08FXR_peak_506
10	61162359	61162604	246	61162499	14.72	8.41215	5.23849	4.96567	mi08FXR_peak_507
10	61312877	61313063	187	61312951	14.72	12.5229	7.85774	8.8295	mi08FXR_peak_508
10	61340322	61340576	255	61340440	13.73	11.8507	7.69423	8.19163	mi08FXR_peak_509
10	61409835	61410118	284	61409983	13.73	7.53305	4.91148	4.16145	mi08FXR_peak_510
10	61413246	61413476	231	61413370	16.68	10.2513	5.89251	6.67183	mi08FXR_peak_511
10	61451342	61451491	150	61451358	9.81	5.78653	4.60013	2.57885	mi08FXR_peak_512
10	61466832	61467256	425	61466991	85.35	129.013	42.1218	123.233	mi08FXR_peak_513
10	61606049	61606259	211	61606184	11.77	10.0128	6.99856	6.46584	mi08FXR_peak_514
10	61622976	61623127	152	61623091	11.77	9.08008	6.38619	5.57774	mi08FXR_peak_515
10	61657020	61657207	188	61657103	15.7	12.6245	7.64142	8.92443	mi08FXR_peak_516
10	61665128	61665567	440	61665392	51.99	50.5515	16.3061	45.934	mi08FXR_peak_517
10	61696824	61697321	498	61697082	24.53	28.1414	14.2971	23.9358	mi08FXR_peak_518
10	61717758	61718067	310	61717979	16.68	13.6963	8.03524	9.95067	mi08FXR_peak_519
10	61722341	61722596	256	61722528	13.73	11.3449	7.36722	7.70945	mi08FXR_peak_520
10	61733891	61734773	883	61734458	103.99	166.443	52.4947	160.3	mi08FXR_peak_521
10	63060349	63060733	385	63060551	44.15	43.3808	15.0488	38.881	mi08FXR_peak_522
10	63061321	63061535	215	63061439	15.7	13.8944	8.45393	10.1368	mi08FXR_peak_523
10	63122589	63122832	244	63122710	26.49	23.9101	10.9951	19.8079	mi08FXR_peak_524
10	63154372	63154586	215	63154499	13.73	11.3449	7.36722	7.70945	mi08FXR_peak_525
10	66910011	66910179	169	66910103	10.79	7.99793	5.89567	4.57411	mi08FXR_peak_526
10	66910438	66910722	285	66910586	27.47	29.3309	13.8873	25.0968	mi08FXR_peak_527
10	66921172	66921665	494	66921381	30.41	34.3355	15.706	29.9981	mi08FXR_peak_528
10	66922367	66922671	305	66922556	36.3	26.7525	9.32454	22.5783	mi08FXR_peak_529
10	67025685	67025844	160	67025811	11.77	5.86499	4.25746	2.64584	mi08FXR_peak_530
10	67048120	67048308	189	67048191	9.81	7.64752	5.87517	4.27114	mi08FXR_peak_531
10	67083801	67084315	515	67083982	23.54	24.2093	12.2724	20.0982	mi08FXR_peak_532
10	67087494	67087755	262	67087667	19.62	13.1909	6.87354	9.46565	mi08FXR_peak_533
10	67549351	67549605	255	67549483	19.62	18.7993	10.3103	14.8431	mi08FXR_peak_534
10	67785675	67785872	198	67785783	11.77	8.39084	5.92686	4.95115	mi08FXR_peak_535
10	68057820	68058235	416	68058152	16.68	15.8155	9.378	11.9807	mi08FXR_peak_536
10	68241231	68241394	164	68241284	12.75	9.86709	6.66025	6.32959	mi08FXR_peak_537
10	68444475	68444633	159	68444581	15.7	6.9063	4.17413	3.58623	mi08FXR_peak_538
10	68529554	68529774	221	68529584	13.73	8.56201	5.56017	5.1061	mi08FXR_peak_539
10	68541622	68541949	328	68541818	27.47	21.8929	9.48963	17.8458	mi08FXR_peak_540
10	69001696	69001939	244	69001778	10.79	7.78461	5.75188	4.39189	mi08FXR_peak_541
10	69218636	69218832	197	69218733	22.56	10.2238	4.71274	6.65686	mi08FXR_peak_542
10	69288163	69289046	884	69288855	58.86	75.9827	27.21	70.9849	mi08FXR_peak_543
10	69321828	69322008	181	69321898	11.77	9.43038	6.61781	5.90858	mi08FXR_peak_544
10	69341595	69342096	502	69341770	23.54	26.638	13.7476	22.4669	mi08FXR_peak_545
10	69902073	69902317	245	69902199	14.72	12.9672	8.14273	9.2523	mi08FXR_peak_546
10	69927072	69927271	200	69927145	14.72	13.9342	8.75514	10.1758	mi08FXR_peak_547
10	69937611	69937794	184	69937725	13.73	12.5494	8.14058	8.8513	mi08FXR_peak_548
10	71323757	71323943	187	71323824	9.81	7.91806	6.05489	4.51162	mi08FXR_peak_549
10	71345001	71345159	159	71345090	15.7	13.996	8.51863	10.2369	mi08FXR_peak_550
10	75390201	75390786	586	75390426	55.92	75.1593	28.3884	70.1783	mi08FXR_peak_551
10	75406997	75407241	245	75407103	14.72	13.1687	8.2713	9.44899	mi08FXR_peak_552
10	75407325	75407560	236	75407487	9.81	6.95302	5.40516	3.61401	mi08FXR_peak_553
10	75407726	75408016	291	75407870	15.7	9.31879	5.5655	5.79934	mi08FXR_peak_554
10	75411912	75412076	165	75411971	11.77	9.83867	6.88538	6.302	mi08FXR_peak_555
10	75412296	75412564	269	75412416	14.72	8.41215	5.23849	4.96567	mi08FXR_peak_556
10	75504342	75504543	202	75504400	11.77	9.83867	6.88538	6.302	mi08FXR_peak_557
10	75764246	75765293	1048	75764607	58.86	86.6675	33.5288	81.5181	mi08FXR_peak_558
10	75789932	75790258	327	75790123	16.68	7.66459	4.41938	4.28231	mi08FXR_peak_559
10	75804354	75804545	192	75804419	18.64	12.377	6.65749	8.69572	mi08FXR_peak_560
10	75836951	75837824	874	75837555	79.46	117.61	39.2505	111.989	mi08FXR_peak_561
10	75881858	75882007	150	75881971	11.77	9.08008	6.38619	5.57774	mi08FXR_peak_562
10	75928642	75928877	236	75928763	8.83	6.80986	5.50541	3.49369	mi08FXR_peak_563
10	75936839	75937447	609	75937124	30.41	25.4237	10.4707	21.2828	mi08FXR_peak_564
10	75938197	75938435	239	75938312	17.66	16.9998	9.8203	13.1171	mi08FXR_peak_565
10	75944420	75944748	329	75944634	14.72	10.7097	6.68744	7.1135	mi08FXR_peak_566
10	76575493	76575723	231	76575599	11.77	8.77779	6.18517	5.31238	mi08FXR_peak_567
10	77022535	77022822	288	77022651	19.62	13.1909	6.87354	9.46565	mi08FXR_peak_568
10	77091568	77091875	308	77091704	20.6	18.5424	9.81894	14.5997	mi08FXR_peak_569
10	77103676	77103953	278	77103825	20.6	19.6982	10.5374	15.7166	mi08FXR_peak_570
10	77111623	77111866	244	77111761	15.7	13.41	8.14464	9.67521	mi08FXR_peak_571
10	77401094	77401348	255	77401215	17.66	16.9998	9.8203	13.1171	mi08FXR_peak_572
10	77517728	77517908	181	77517839	11.77	9.08008	6.38619	5.57774	mi08FXR_peak_573
10	77613434	77613935	502	77613603	43.17	59.3744	24.7372	54.6277	mi08FXR_peak_574
10	77626705	77626854	150	77626744	10.79	7.99793	5.89567	4.57411	mi08FXR_peak_575
10	77693498	77693647	150	77693556	7.85	5.74668	4.95594	2.55264	mi08FXR_peak_576
10	77900945	77901222	278	77901145	10.79	9.0671	6.60437	5.57774	mi08FXR_peak_577
10	78169920	78170101	182	78169962	11.77	10.1025	7.05656	6.55022	mi08FXR_peak_578
10	78293538	78293929	392	78293732	28.45	31.3661	14.725	27.0881	mi08FXR_peak_579
10	78297138	78297441	304	78297249	11.77	10.2535	7.15385	6.67183	mi08FXR_peak_580
10	78297493	78298309	817	78297734	42.18	57.6259	24.1877	52.9011	mi08FXR_peak_581
10	78455394	78455617	224	78455523	11.77	10.2535	7.15385	6.67183	mi08FXR_peak_582
10	78464685	78464836	152	78464695	8.83	6.80986	5.50541	3.49369	mi08FXR_peak_583
10	78574470	78574746	277	78574604	17.66	18.0177	10.4507	14.0942	mi08FXR_peak_584
10	79533289	79533607	319	79533417	19.62	20.809	11.5497	16.7934	mi08FXR_peak_585
10	79766990	79767197	208	79767063	14.72	14.0096	8.80229	10.2447	mi08FXR_peak_586
10	79802355	79802504	150	79802439	9.81	7.91806	6.05489	4.51162	mi08FXR_peak_587
10	79887126	79887342	217	79887195	10.79	8.46171	6.20597	5.00886	mi08FXR_peak_588
10	79937337	79937531	195	79937432	19.62	19.6732	10.853	15.695	mi08FXR_peak_589
10	79958636	79958785	150	79958713	11.77	10.2535	7.15385	6.67183	mi08FXR_peak_590
10	79966975	79967301	327	79967175	15.7	15.3199	9.35177	11.4954	mi08FXR_peak_591
10	80052103	80052252	150	80052225	9.81	6.95302	5.40516	3.61401	mi08FXR_peak_592
10	80052577	80053052	476	80052785	18.64	12.1886	6.54653	8.51555	mi08FXR_peak_593
10	80094196	80094433	238	80094258	11.77	8.20957	5.80563	4.77439	mi08FXR_peak_594
10	80101623	80101989	367	80101856	14.72	6.17368	3.92887	2.92332	mi08FXR_peak_595
10	80114286	80114503	218	80114395	10.79	9.0671	6.60437	5.57774	mi08FXR_peak_596
10	80115028	80115354	327	80115172	14.72	14.0096	8.80229	10.2447	mi08FXR_peak_597
10	80146703	80146995	293	80146819	17.66	15.8563	9.10174	12.0164	mi08FXR_peak_598
10	80161007	80161159	153	80161113	12.75	10.1966	6.87671	6.63015	mi08FXR_peak_599
10	80261287	80261436	150	80261371	9.81	7.50688	5.78092	4.14247	mi08FXR_peak_600
10	80323485	80323640	156	80323590	12.75	6.6833	4.58447	3.39522	mi08FXR_peak_601
10	80324430	80324822	393	80324684	20.6	20.1225	10.8008	16.1254	mi08FXR_peak_602
10	80329497	80329921	425	80329721	42.18	52.3155	21.0655	47.6712	mi08FXR_peak_603
10	80331733	80331980	248	80331836	12.75	10.0164	6.75843	6.46879	mi08FXR_peak_604
10	80332069	80332500	432	80332190	13.73	11.1498	7.24051	7.53479	mi08FXR_peak_605
10	80352022	80352208	187	80352154	11.77	10.2535	7.15385	6.67183	mi08FXR_peak_606
10	80578607	80578807	201	80578704	14.72	14.0096	8.80229	10.2447	mi08FXR_peak_607
10	80664797	80664946	150	80664859	10.79	7.99793	5.89567	4.57411	mi08FXR_peak_608
10	80670781	80670980	200	80670842	11.77	9.08008	6.38619	5.57774	mi08FXR_peak_609
10	80757657	80757806	150	80757682	11.77	8.20957	5.80563	4.77439	mi08FXR_peak_610
10	80914028	80914206	179	80914100	9.81	7.24076	5.6012	3.88728	mi08FXR_peak_611
10	80914511	80914727	217	80914608	16.68	12.888	7.52236	9.17424	mi08FXR_peak_612
10	80958988	80959461	474	80959113	18.64	14.3571	7.85584	10.5784	mi08FXR_peak_613
10	80960415	80960899	485	80960727	51.01	33.6887	8.66894	29.3683	mi08FXR_peak_614
10	80962162	80962516	355	80962278	12.75	9.94116	6.70898	6.39599	mi08FXR_peak_615
10	80962738	80962962	225	80962867	16.68	13.6963	8.03524	9.95067	mi08FXR_peak_616
10	80963742	80963891	150	80963759	11.77	5.86499	4.25746	2.64584	mi08FXR_peak_617
10	80982529	80982736	208	80982603	13.73	11.3449	7.36722	7.70945	mi08FXR_peak_618
10	81090858	81091362	505	81091206	18.64	19.4023	11.0002	15.4323	mi08FXR_peak_619
10	81091735	81092095	361	81091880	20.6	20.1225	10.8008	16.1254	mi08FXR_peak_620
10	81140949	81141118	170	81141043	16.68	16.6564	9.90125	12.7806	mi08FXR_peak_621
10	81320343	81320509	167	81320459	12.75	6.6833	4.58447	3.39522	mi08FXR_peak_622
10	81409076	81409227	152	81409178	10.79	8.53607	6.25536	5.08161	mi08FXR_peak_623
10	81412000	81412368	369	81412273	13.73	12.2388	7.9431	8.55961	mi08FXR_peak_624
10	81418784	81419092	309	81418900	15.7	14.7581	9.00081	10.9659	mi08FXR_peak_625
10	81419680	81419860	181	81419811	22.56	16.3197	7.85457	12.457	mi08FXR_peak_626
10	81419914	81420305	392	81420036	20.6	19.6982	10.5374	15.7166	mi08FXR_peak_627
10	81422033	81422606	574	81422459	54.94	57.3998	18.6459	52.6776	mi08FXR_peak_628
10	81422659	81422909	251	81422799	13.73	11.9451	7.75497	8.28277	mi08FXR_peak_629
10	81426602	81427346	745	81427113	16.68	14.9606	8.83877	11.154	mi08FXR_peak_630
10	81429701	81429888	188	81429761	13.73	12.7271	8.25281	9.01801	mi08FXR_peak_631
10	82630156	82630468	313	82630353	14.72	8.41215	5.23849	4.96567	mi08FXR_peak_632
10	83032780	83032937	158	83032846	12.75	11.4743	7.70333	7.82635	mi08FXR_peak_633
10	83301474	83301632	159	83301616	11.77	5.86499	4.25746	2.64584	mi08FXR_peak_634
10	83301674	83302073	400	83301845	49.05	50.2828	16.6839	45.6665	mi08FXR_peak_635
10	83310511	83310697	187	83310632	12.75	8.10772	5.50136	4.6799	mi08FXR_peak_636
10	84810234	84810400	167	84810271	9.81	7.86899	6.02246	4.47288	mi08FXR_peak_637
10	84811271	84811488	218	84811369	17.66	14.874	8.48117	11.0773	mi08FXR_peak_638
10	84859975	84860124	150	84860026	8.83	5.31347	4.46786	2.15878	mi08FXR_peak_639
10	84860216	84860365	150	84860252	11.77	5.86499	4.25746	2.64584	mi08FXR_peak_640
10	85190071	85190351	281	85190275	17.66	16.2172	9.32928	12.3604	mi08FXR_peak_641
10	86398337	86398618	282	86398484	21.58	23.0653	12.2732	18.9837	mi08FXR_peak_642
10	86418898	86419130	233	86419028	17.66	16.0706	9.23691	12.227	mi08FXR_peak_643
10	86705084	86705241	158	86705203	10.79	7.99793	5.89567	4.57411	mi08FXR_peak_644
10	86778351	86778534	184	86778455	15.7	13.8944	8.45393	10.1368	mi08FXR_peak_645
10	86778580	86778895	316	86778760	29.43	24.2325	10.1436	20.1178	mi08FXR_peak_646
10	86845443	86845814	372	86845553	13.73	12.2388	7.9431	8.55961	mi08FXR_peak_647
10	86923768	86923936	169	86923828	12.75	9.94116	6.70898	6.39599	mi08FXR_peak_648
10	87518784	87518933	150	87518928	9.81	4.33257	3.60344	1.31495	mi08FXR_peak_649
10	87520459	87520616	158	87520559	12.75	9.51295	6.42683	5.9885	mi08FXR_peak_650
10	87595190	87595463	274	87595289	21.58	19.8067	10.2649	15.8223	mi08FXR_peak_651
10	87718458	87718676	219	87718555	15.7	13.0483	7.91304	9.33229	mi08FXR_peak_652
10	87873601	87873750	150	87873642	11.77	9.08008	6.38619	5.57774	mi08FXR_peak_653
10	87902085	87902291	207	87902208	13.73	11.0684	7.18753	7.45652	mi08FXR_peak_654
10	87906660	87906913	254	87906787	16.68	13.8709	8.14633	10.1138	mi08FXR_peak_655
10	89631881	89632030	150	89631924	9.81	6.95302	5.40516	3.61401	mi08FXR_peak_656
10	89670207	89670942	736	89670738	49.05	41.9036	12.5129	37.4343	mi08FXR_peak_657
10	89686107	89686327	221	89686226	20.6	20.1225	10.8008	16.1254	mi08FXR_peak_658
10	92129775	92130020	246	92129893	12.75	8.10772	5.50136	4.6799	mi08FXR_peak_659
10	92146279	92146521	243	92146351	13.73	11.0684	7.18753	7.45652	mi08FXR_peak_660
10	93072708	93073199	492	93072950	55.92	59.4417	19.2945	54.6908	mi08FXR_peak_661
10	93111511	93111769	259	93111637	15.7	12.5432	7.58932	8.846	mi08FXR_peak_662
10	93487406	93487686	281	93487540	24.53	25.6079	12.7629	21.4589	mi08FXR_peak_663
10	93488247	93488417	171	93488300	13.73	10.317	6.69747	6.73073	mi08FXR_peak_664
10	93488469	93488886	418	93488665	39.24	41.5033	16.0965	37.0379	mi08FXR_peak_665
10	93517873	93518106	234	93517952	14.72	12.7726	8.0181	9.06269	mi08FXR_peak_666
10	93525513	93525732	220	93525603	12.75	9.24741	6.25155	5.7374	mi08FXR_peak_667
10	93536457	93536649	193	93536529	11.77	9.5893	6.7223	6.0603	mi08FXR_peak_668
10	93540352	93540557	206	93540454	18.64	15.8836	8.807	12.0431	mi08FXR_peak_669
10	93543211	93543808	598	93543436	107.91	140.226	35.1334	134.325	mi08FXR_peak_670
10	94010323	94010643	321	94010496	34.34	30.322	11.7787	26.0682	mi08FXR_peak_671
10	94098199	94098395	197	94098305	15.7	15.3199	9.35177	11.4954	mi08FXR_peak_672
10	94398224	94398497	274	94398366	22.56	16.3197	7.85457	12.457	mi08FXR_peak_673
10	94544936	94545322	387	94545029	22.56	22.8283	11.7819	18.7524	mi08FXR_peak_674
10	95147320	95147606	287	95147454	18.64	12.1886	6.54653	8.51555	mi08FXR_peak_675
10	95322209	95322501	293	95322337	10.79	9.0671	6.60437	5.57774	mi08FXR_peak_676
10	95426193	95426503	311	95426376	22.56	10.2238	4.71274	6.65686	mi08FXR_peak_677
10	95430258	95430577	320	95430347	12.75	8.10772	5.50136	4.6799	mi08FXR_peak_678
10	95616881	95617030	150	95616982	20.6	10.9285	5.40042	7.3254	mi08FXR_peak_679
10	95644110	95644259	150	95644174	12.75	10.4939	7.07116	6.90438	mi08FXR_peak_680
10	95656871	95657038	168	95656948	10.79	7.99793	5.89567	4.57411	mi08FXR_peak_681
10	95659933	95660093	161	95660004	14.72	12.2253	7.66608	8.5472	mi08FXR_peak_682
10	95758252	95758428	177	95758361	11.77	10.2535	7.15385	6.67183	mi08FXR_peak_683
10	95760192	95760905	714	95760694	88.29	136.647	44.6464	130.775	mi08FXR_peak_684
10	95773436	95774046	611	95773565	23.54	22.7718	11.3897	18.7026	mi08FXR_peak_685
10	95839926	95840133	208	95840060	19.62	13.1909	6.87354	9.46565	mi08FXR_peak_686
10	96125784	96126032	249	96125909	13.73	11.0684	7.18753	7.45652	mi08FXR_peak_687
10	96232927	96233175	249	96233037	11.77	10.1939	7.11553	6.63015	mi08FXR_peak_688
10	96686437	96686608	172	96686480	12.75	9.0576	6.12624	5.57774	mi08FXR_peak_689
10	96687097	96687271	175	96687122	11.77	8.58003	6.05326	5.12363	mi08FXR_peak_690
10	96924856	96925097	242	96925063	11.77	7.65542	5.43505	4.27578	mi08FXR_peak_691
10	97249689	97250060	372	97249947	56.9	60.3024	19.2999	55.5379	mi08FXR_peak_692
10	99211635	99211862	228	99211729	16.68	16.6564	9.90125	12.7806	mi08FXR_peak_693
10	99226607	99226762	156	99226693	14.72	12.5229	7.85774	8.8295	mi08FXR_peak_694
10	99353998	99354156	159	99354072	9.81	6.95302	5.40516	3.61401	mi08FXR_peak_695
10	99357414	99357671	258	99357503	17.66	8.44714	4.66464	4.99872	mi08FXR_peak_696
10	99526711	99526860	150	99526768	11.77	9.08008	6.38619	5.57774	mi08FXR_peak_697
10	104422557	104422874	318	104422779	32.37	28.1888	11.3132	23.9814	mi08FXR_peak_698
10	107325678	107325899	222	107325796	19.62	13.1909	6.87354	9.46565	mi08FXR_peak_699
10	108161581	108161734	154	108161599	10.79	9.0671	6.60437	5.57774	mi08FXR_peak_700
10	108388706	108388937	232	108388856	11.77	9.08008	6.38619	5.57774	mi08FXR_peak_701
10	110952988	110953296	309	110953169	14.72	10.0841	6.28619	6.53346	mi08FXR_peak_702
10	111329329	111329698	370	111329583	24.53	18.4988	8.5086	14.5595	mi08FXR_peak_703
10	111405175	111405388	214	111405273	22.56	16.3197	7.85457	12.457	mi08FXR_peak_704
10	111516156	111516344	189	111516275	10.79	7.99793	5.89567	4.57411	mi08FXR_peak_705
10	111578637	111578886	250	111578781	20.6	14.2141	7.20055	10.4389	mi08FXR_peak_706
10	111580773	111581027	255	111580883	14.72	6.17368	3.92887	2.92332	mi08FXR_peak_707
10	111582005	111582274	270	111582125	24.53	19.5595	9.11635	15.5882	mi08FXR_peak_708
10	111582322	111582529	208	111582410	15.7	6.9063	4.17413	3.58623	mi08FXR_peak_709
10	111596782	111597124	343	111596930	18.64	16.895	9.44211	13.0161	mi08FXR_peak_710
10	111702235	111702825	591	111702620	67.69	103.865	38.4742	98.4597	mi08FXR_peak_711
10	111819982	111820352	371	111820084	12.75	9.94116	6.70898	6.39599	mi08FXR_peak_712
10	111834422	111834667	246	111834479	9.81	7.50688	5.78092	4.14247	mi08FXR_peak_713
10	111834805	111835362	558	111835127	59.84	83.7979	31.2817	78.6945	mi08FXR_peak_714
10	115349507	115349665	159	115349572	9.81	7.3055	5.64507	3.94956	mi08FXR_peak_715
10	115780227	115780513	287	115780333	17.66	15.8563	9.10174	12.0164	mi08FXR_peak_716
10	117456490	117456697	208	117456623	10.79	8.68894	6.35652	5.22691	mi08FXR_peak_717
10	118700151	118700390	240	118700283	13.73	11.9451	7.75497	8.28277	mi08FXR_peak_718
10	118766049	118766215	167	118766079	10.79	5.08049	3.93045	1.94393	mi08FXR_peak_719
10	121364682	121364989	308	121364887	18.64	17.4972	9.8198	13.5885	mi08FXR_peak_720
10	121365742	121365900	159	121365819	11.77	9.5893	6.7223	6.0603	mi08FXR_peak_721
10	121366001	121366247	247	121366093	15.7	13.7287	8.34825	9.97354	mi08FXR_peak_722
10	121366305	121366488	184	121366343	10.79	7.99793	5.89567	4.57411	mi08FXR_peak_723
10	122515826	122516047	222	122515914	14.72	12.5229	7.85774	8.8295	mi08FXR_peak_724
10	123842019	123842414	396	123842315	11.77	5.86499	4.25746	2.64584	mi08FXR_peak_725
10	123843520	123843943	424	123843796	23.54	17.4005	8.18159	13.5006	mi08FXR_peak_726
10	125270426	125270579	154	125270478	14.72	8.41215	5.23849	4.96567	mi08FXR_peak_727
10	125324538	125324808	271	125324683	24.53	18.4988	8.5086	14.5595	mi08FXR_peak_728
10	125375685	125375844	160	125375823	9.81	6.95302	5.40516	3.61401	mi08FXR_peak_729
10	125490390	125490579	190	125490508	10.79	9.0671	6.60437	5.57774	mi08FXR_peak_730
10	125494542	125495269	728	125494790	78.48	111.211	36.1284	105.692	mi08FXR_peak_731
10	125964753	125964908	156	125964842	9.81	6.7607	5.27332	3.45668	mi08FXR_peak_732
10	125986709	125986879	171	125986847	10.79	8.17713	6.01599	4.74698	mi08FXR_peak_733
10	127287844	127288085	242	127287958	10.79	8.68894	6.35652	5.22691	mi08FXR_peak_734
10	127351507	127352104	598	127351860	78.48	111.211	36.1284	105.692	mi08FXR_peak_735
10	127352256	127352416	161	127352358	14.72	6.17368	3.92887	2.92332	mi08FXR_peak_736
10	127355441	127355700	260	127355570	18.64	12.1886	6.54653	8.51555	mi08FXR_peak_737
10	127520839	127521047	209	127520950	19.62	20.809	11.5497	16.7934	mi08FXR_peak_738
10	127571294	127571745	452	127571506	18.64	19.3058	10.9413	15.3425	mi08FXR_peak_739
10	127572383	127572808	426	127572501	30.41	37.4978	17.594	33.1003	mi08FXR_peak_740
10	127576371	127577853	1483	127577380	48.07	48.8845	16.3568	44.2912	mi08FXR_peak_741
10	127612144	127612467	324	127612286	28.45	27.7332	12.5319	23.5437	mi08FXR_peak_742
10	127619135	127619369	235	127619231	14.72	12.5229	7.85774	8.8295	mi08FXR_peak_743
10	127621625	127621862	238	127621737	10.79	7.20596	5.3597	3.85357	mi08FXR_peak_744
10	127622093	127622406	314	127622212	41.2	48.3309	19.1833	43.7489	mi08FXR_peak_745
10	127633040	127633189	150	127633067	8.83	5.53675	4.62555	2.36368	mi08FXR_peak_746
10	127738258	127738407	150	127738346	13.73	11.0684	7.18753	7.45652	mi08FXR_peak_747
10	127748965	127749124	160	127749031	13.73	10.317	6.69747	6.73073	mi08FXR_peak_748
10	127749246	127749591	346	127749387	28.45	23.0554	9.81664	18.9741	mi08FXR_peak_749
10	127754890	127755089	200	127755005	16.68	13.6963	8.03524	9.95067	mi08FXR_peak_750
10	127755261	127755541	281	127755397	14.72	12.2253	7.66608	8.5472	mi08FXR_peak_751
10	127759227	127759451	225	127759332	16.68	14.9606	8.83877	11.154	mi08FXR_peak_752
10	127763992	127764164	173	127764114	9.81	7.86899	6.02246	4.47288	mi08FXR_peak_753
10	127776214	127776469	256	127776332	22.56	19.976	10.0271	15.9869	mi08FXR_peak_754
10	127837869	127838062	194	127837986	14.72	9.52389	5.93037	5.99855	mi08FXR_peak_755
10	127877804	127877991	188	127877850	13.73	10.8314	7.03315	7.23149	mi08FXR_peak_756
10	127888811	127889017	207	127888945	11.77	8.39084	5.92686	4.95115	mi08FXR_peak_757
10	127955401	127955550	150	127955425	10.79	7.20596	5.3597	3.85357	mi08FXR_peak_758
10	127959114	127959626	513	127959347	49.05	69.8032	27.8839	64.8996	mi08FXR_peak_759
10	127966080	127966231	152	127966199	11.77	8.20957	5.80563	4.77439	mi08FXR_peak_760
10	127966385	127966767	383	127966532	78.48	111.211	36.1284	105.692	mi08FXR_peak_761
10	128005059	128005239	181	128005158	9.81	6.23946	4.91378	2.98113	mi08FXR_peak_762
10	128201781	128202252	472	128201860	21.58	19.8067	10.2649	15.8223	mi08FXR_peak_763
10	128253895	128254187	293	128253993	19.62	15.4837	8.24825	11.6541	mi08FXR_peak_764
10	128368214	128368509	296	128368362	21.58	21.2849	11.1796	17.2571	mi08FXR_peak_765
10	128382707	128382856	150	128382749	10.79	9.0671	6.60437	5.57774	mi08FXR_peak_766
10	128502479	128502655	177	128502531	12.75	8.10772	5.50136	4.6799	mi08FXR_peak_767
10	128635776	128635989	214	128635892	11.77	10.2535	7.15385	6.67183	mi08FXR_peak_768
10	128646501	128646844	344	128646616	15.7	14.4201	8.78763	10.6389	mi08FXR_peak_769
10	128673129	128673414	286	128673272	30.41	25.4237	10.4707	21.2828	mi08FXR_peak_770
10	128964996	128965563	568	128965195	24.53	18.4988	8.5086	14.5595	mi08FXR_peak_771
11	4031273	4031472	200	4031361	13.73	8.56201	5.56017	5.1061	mi08FXR_peak_772
11	4035652	4035801	150	4035688	9.81	5.78653	4.60013	2.57885	mi08FXR_peak_773
11	4094445	4094778	334	4094574	14.72	8.41215	5.23849	4.96567	mi08FXR_peak_774
11	4108134	4108292	159	4108252	8.83	5.94877	4.91464	2.7064	mi08FXR_peak_775
11	4108479	4108980	502	4108494	10.79	7.99793	5.89567	4.57411	mi08FXR_peak_776
11	4112015	4112400	386	4112147	15.7	14.2044	8.65104	10.4346	mi08FXR_peak_777
11	4113011	4113173	163	4113150	12.75	6.44773	4.43658	3.17497	mi08FXR_peak_778
11	4116744	4116938	195	4116816	16.68	10.2513	5.89251	6.67183	mi08FXR_peak_779
11	4117309	4117869	561	4117570	42.18	54.8283	22.5506	50.145	mi08FXR_peak_780
11	4121773	4122482	710	4121939	23.54	17.4005	8.18159	13.5006	mi08FXR_peak_781
11	4151620	4151813	194	4151722	14.72	8.41215	5.23849	4.96567	mi08FXR_peak_782
11	4203584	4203965	382	4203836	33.36	36.284	15.6159	31.9099	mi08FXR_peak_783
11	4257899	4258054	156	4257978	12.75	11.4743	7.70333	7.82635	mi08FXR_peak_784
11	4675230	4675399	170	4675334	11.77	10.2535	7.15385	6.67183	mi08FXR_peak_785
11	4874587	4874763	177	4874673	11.77	7.65542	5.43505	4.27578	mi08FXR_peak_786
11	5068528	5068727	200	5068630	12.75	11.4743	7.70333	7.82635	mi08FXR_peak_787
11	5297322	5297502	181	5297407	14.72	12.8691	8.07994	9.15798	mi08FXR_peak_788
11	5426342	5426651	310	5426547	10.79	7.99793	5.89567	4.57411	mi08FXR_peak_789
11	5452065	5452308	244	5452177	12.75	10.0928	6.80862	6.54142	mi08FXR_peak_790
11	5499203	5499353	151	5499344	9.81	6.23946	4.91378	2.98113	mi08FXR_peak_791
11	5505938	5506200	263	5506082	21.58	9.46042	4.51654	5.93783	mi08FXR_peak_792
11	5915065	5915275	211	5915177	11.77	9.08008	6.38619	5.57774	mi08FXR_peak_793
11	5915461	5915610	150	5915472	9.81	7.05318	5.47358	3.712	mi08FXR_peak_794
11	5919677	5919889	213	5919800	17.66	16.8768	9.74338	12.9983	mi08FXR_peak_795
11	6308262	6308456	195	6308333	13.73	9.66133	6.26998	6.12884	mi08FXR_peak_796
11	6389808	6389993	186	6389908	12.75	10.5782	7.12612	6.98621	mi08FXR_peak_797
11	6420468	6420973	506	6420584	19.62	17.2982	9.37301	13.4057	mi08FXR_peak_798
11	7152499	7152871	373	7152631	26.49	27.431	13.1207	23.2463	mi08FXR_peak_799
11	7153164	7153366	203	7153289	16.68	10.2513	5.89251	6.67183	mi08FXR_peak_800
11	7192757	7193059	303	7192868	13.73	12.2388	7.9431	8.55961	mi08FXR_peak_801
11	7194600	7194790	191	7194716	12.75	10.1966	6.87671	6.63015	mi08FXR_peak_802
11	7197726	7197911	186	7197733	10.79	5.08049	3.93045	1.94393	mi08FXR_peak_803
11	8238560	8238713	154	8238588	13.73	5.46828	3.68361	2.3005	mi08FXR_peak_804
11	8510403	8510554	152	8510420	13.73	7.53305	4.91148	4.16145	mi08FXR_peak_805
11	8651475	8651741	267	8651613	20.6	19.6982	10.5374	15.7166	mi08FXR_peak_806
11	8664042	8664191	150	8664072	9.81	7.91806	6.05489	4.51162	mi08FXR_peak_807
11	9048597	9048845	249	9048699	11.77	5.86499	4.25746	2.64584	mi08FXR_peak_808
11	9115581	9115756	176	9115646	12.75	10.1966	6.87671	6.63015	mi08FXR_peak_809
11	11898016	11898165	150	11898072	12.75	10.0928	6.80862	6.54142	mi08FXR_peak_810
11	11965753	11966060	308	11965961	20.6	20.1225	10.8008	16.1254	mi08FXR_peak_811
11	16742389	16742595	207	16742405	12.75	6.6833	4.58447	3.39522	mi08FXR_peak_812
11	17651400	17651691	292	17651595	19.62	20.398	11.299	16.3956	mi08FXR_peak_813
11	19986900	19987053	154	19986931	14.72	12.5229	7.85774	8.8295	mi08FXR_peak_814
11	19991758	19991937	180	19991794	13.73	12.2388	7.9431	8.55961	mi08FXR_peak_815
11	20395974	20396142	169	20396017	10.79	8.46171	6.20597	5.00886	mi08FXR_peak_816
11	20829486	20829659	174	20829539	8.83	6.80986	5.50541	3.49369	mi08FXR_peak_817
11	21427605	21427788	184	21427697	10.79	7.78461	5.75188	4.39189	mi08FXR_peak_818
11	21516065	21516299	235	21516185	22.56	22.7806	11.7525	18.7109	mi08FXR_peak_819
11	22373375	22373627	253	22373510	20.6	20.1225	10.8008	16.1254	mi08FXR_peak_820
11	22437420	22438153	734	22437635	12.75	10.7513	7.23864	7.15228	mi08FXR_peak_821
11	22438390	22438972	583	22438577	23.54	24.4628	12.4277	20.3462	mi08FXR_peak_822
11	22493828	22493997	170	22493888	16.68	14.9606	8.83877	11.154	mi08FXR_peak_823
11	22501285	22501547	263	22501415	46.11	46.1144	15.7028	41.5665	mi08FXR_peak_824
11	23101035	23101274	240	23101152	20.6	20.8975	11.2802	16.8809	mi08FXR_peak_825
11	23665105	23665535	431	23665345	51.99	73.697	29.6825	68.7321	mi08FXR_peak_826
11	23693363	23693521	159	23693457	11.77	9.92493	6.94151	6.38656	mi08FXR_peak_827
11	31731897	31732062	166	31731978	13.73	12.4439	8.07367	8.7609	mi08FXR_peak_828
11	31746758	31746912	155	31746779	10.79	5.08049	3.93045	1.94393	mi08FXR_peak_829
11	31824620	31825119	500	31824688	16.68	10.2513	5.89251	6.67183	mi08FXR_peak_830
11	31828463	31828833	371	31828768	13.73	12.5494	8.14058	8.8513	mi08FXR_peak_831
11	32640824	32641054	231	32640940	24.53	25.0991	12.4516	20.9694	mi08FXR_peak_832
11	35006954	35007189	236	35007011	23.54	13.5895	6.13619	9.85073	mi08FXR_peak_833
11	35732276	35732717	442	35732506	38.26	46.7329	19.6301	42.1743	mi08FXR_peak_834
11	35915835	35915994	160	35915893	12.75	10.1966	6.87671	6.63015	mi08FXR_peak_835
11	35951237	35951386	150	35951264	12.75	9.94116	6.70898	6.39599	mi08FXR_peak_836
11	35951463	35951940	478	35951659	17.66	16.2172	9.32928	12.3604	mi08FXR_peak_837
11	35963395	35963878	484	35963730	19.62	20.398	11.299	16.3956	mi08FXR_peak_838
11	35974669	35974821	153	35974755	14.72	10.0841	6.28619	6.53346	mi08FXR_peak_839
11	38670555	38670854	300	38670690	35.32	37.4487	15.4541	33.0531	mi08FXR_peak_840
11	43891516	43891831	316	43891622	19.62	19.5358	10.768	15.5649	mi08FXR_peak_841
11	43903365	43903701	337	43903498	13.73	12.5494	8.14058	8.8513	mi08FXR_peak_842
11	44405419	44405657	239	44405557	14.72	8.41215	5.23849	4.96567	mi08FXR_peak_843
11	45885676	45885858	183	45885767	13.73	11.9451	7.75497	8.28277	mi08FXR_peak_844
11	45893099	45893398	300	45893193	20.6	17.5302	9.1922	13.6186	mi08FXR_peak_845
11	46085898	46086077	180	46085947	11.77	8.32957	5.88589	4.89141	mi08FXR_peak_846
11	46707046	46707255	210	46707113	15.7	12.5432	7.58932	8.846	mi08FXR_peak_847
11	48838226	48838375	150	48838277	10.79	8.53607	6.25536	5.08161	mi08FXR_peak_848
11	49260435	49261799	1365	49260856	60.82	76.3319	26.3081	71.3305	mi08FXR_peak_849
11	50024679	50024991	313	50024753	14.72	6.17368	3.92887	2.92332	mi08FXR_peak_850
11	50137595	50137767	173	50137668	9.81	6.23946	4.91378	2.98113	mi08FXR_peak_851
11	50139694	50139945	252	50139837	15.7	12.5432	7.58932	8.846	mi08FXR_peak_852
11	50158383	50159107	725	50158677	84.37	123.626	39.6143	117.927	mi08FXR_peak_853
11	50176310	50176680	371	50176524	14.72	6.17368	3.92887	2.92332	mi08FXR_peak_854
11	50178802	50179412	611	50179290	12.75	6.6833	4.58447	3.39522	mi08FXR_peak_855
11	50184923	50185192	270	50185064	18.64	17.2277	9.65091	13.3393	mi08FXR_peak_856
11	50194639	50195344	706	50195014	98.1	148.647	45.0469	142.67	mi08FXR_peak_857
11	50197176	50198006	831	50197720	143.23	182.333	36.0577	176.025	mi08FXR_peak_858
11	50201604	50201905	302	50201797	21.58	19.8067	10.2649	15.8223	mi08FXR_peak_859
11	50210203	50210373	171	50210267	10.79	8.38868	6.15736	4.94926	mi08FXR_peak_860
11	51059471	51059696	226	51059573	27.47	32.6071	15.8601	28.3099	mi08FXR_peak_861
11	51767965	51768114	150	51768007	8.83	6.80986	5.50541	3.49369	mi08FXR_peak_862
11	51768370	51768726	357	51768508	23.54	24.2093	12.2724	20.0982	mi08FXR_peak_863
11	51823809	51823976	168	51823936	9.81	7.64752	5.87517	4.27114	mi08FXR_peak_864
11	51852133	51852480	348	51852398	14.72	13.9342	8.75514	10.1758	mi08FXR_peak_865
11	51854942	51855558	617	51855383	52.98	45.6216	13.4939	41.0829	mi08FXR_peak_866
11	51859248	51861016	1769	51859826	77.5	92.4311	26.1672	87.1994	mi08FXR_peak_867
11	51874223	51874438	216	51874308	15.7	14.6434	8.92861	10.8535	mi08FXR_peak_868
11	51877101	51877393	293	51877249	18.64	12.1886	6.54653	8.51555	mi08FXR_peak_869
11	51916256	51916475	220	51916399	11.77	9.08008	6.38619	5.57774	mi08FXR_peak_870
11	52351100	52351322	223	52351198	12.75	11.0228	7.41424	7.41642	mi08FXR_peak_871
11	52418067	52418494	428	52418250	28.45	23.0554	9.81664	18.9741	mi08FXR_peak_872
11	53358572	53358782	211	53358648	22.56	23.8392	12.402	19.7385	mi08FXR_peak_873
11	53358823	53358996	174	53358969	9.81	7.91806	6.05489	4.51162	mi08FXR_peak_874
11	53418091	53418305	215	53418210	17.66	15.8563	9.10174	12.0164	mi08FXR_peak_875
11	53452327	53452539	213	53452415	12.75	6.6833	4.58447	3.39522	mi08FXR_peak_876
11	53452582	53452731	150	53452685	15.7	5.31046	3.3393	2.15878	mi08FXR_peak_877
11	53457652	53458018	367	53457874	27.47	21.8929	9.48963	17.8458	mi08FXR_peak_878
11	53461700	53461872	173	53461743	13.73	8.56201	5.56017	5.1061	mi08FXR_peak_879
11	53781458	53781836	379	53781727	14.72	13.9342	8.75514	10.1758	mi08FXR_peak_880
11	53794778	53795433	656	53795034	62.79	82.8217	28.9936	77.7333	mi08FXR_peak_881
11	53795965	53796114	150	53796041	13.73	8.56201	5.56017	5.1061	mi08FXR_peak_882
11	53796524	53796704	181	53796599	19.62	10.0802	5.15516	6.53101	mi08FXR_peak_883
11	53908785	53908934	150	53908880	11.77	8.453	5.9684	5.00406	mi08FXR_peak_884
11	54004394	54004561	168	54004475	12.75	6.6833	4.58447	3.39522	mi08FXR_peak_885
11	54028764	54028913	150	54028893	9.81	7.71989	5.92346	4.33594	mi08FXR_peak_886
11	54936081	54936684	604	54936222	21.58	22.1301	11.7009	18.08	mi08FXR_peak_887
11	55013849	55014266	418	55014086	17.66	14.874	8.48117	11.0773	mi08FXR_peak_888
11	55028527	55028839	313	55028671	39.24	45.2527	18.2915	40.7164	mi08FXR_peak_889
11	55216214	55216363	150	55216349	9.81	7.91806	6.05489	4.51162	mi08FXR_peak_890
11	55217500	55218131	632	55217612	19.62	10.0802	5.15516	6.53101	mi08FXR_peak_891
11	55461301	55461502	202	55461410	17.66	15.9627	9.16883	12.1209	mi08FXR_peak_892
11	57688253	57688527	275	57688395	16.68	7.66459	4.41938	4.28231	mi08FXR_peak_893
11	57956184	57956371	188	57956293	17.66	16.2172	9.32928	12.3604	mi08FXR_peak_894
11	57999158	57999307	150	57999268	12.75	9.0576	6.12624	5.57774	mi08FXR_peak_895
11	58095645	58096163	519	58095773	24.53	25.6079	12.7629	21.4589	mi08FXR_peak_896
11	58274711	58274993	283	58274823	19.62	18.3961	10.0588	14.4624	mi08FXR_peak_897
11	58979208	58979598	391	58979492	17.66	16.2172	9.32928	12.3604	mi08FXR_peak_898
11	59815775	59815924	150	59815854	11.77	9.75402	6.83015	6.21915	mi08FXR_peak_899
11	60035105	60035272	168	60035219	15.7	9.31879	5.5655	5.79934	mi08FXR_peak_900
11	60036502	60036718	217	60036590	11.77	8.91474	6.27635	5.44041	mi08FXR_peak_901
11	60036782	60037247	466	60037007	66.71	63.8781	16.9275	59.0612	mi08FXR_peak_902
11	60224711	60224904	194	60224799	9.81	7.86899	6.02246	4.47288	mi08FXR_peak_903
11	60352980	60353142	163	60353043	10.79	9.0671	6.60437	5.57774	mi08FXR_peak_904
11	60728665	60729770	1106	60729423	93.2	144.496	45.9502	138.554	mi08FXR_peak_905
11	60795894	60796238	345	60795923	25.51	10.5157	4.4178	6.92508	mi08FXR_peak_906
11	60816479	60816662	184	60816550	13.73	11.9451	7.75497	8.28277	mi08FXR_peak_907
11	60817193	60817381	189	60817313	10.79	8.68894	6.35652	5.22691	mi08FXR_peak_908
11	60823805	60824056	252	60823924	15.7	14.9941	9.14877	11.1866	mi08FXR_peak_909
11	60935861	60936019	159	60935873	11.77	10.2535	7.15385	6.67183	mi08FXR_peak_910
11	61274027	61274232	206	61274107	22.56	22.2263	11.411	18.1756	mi08FXR_peak_911
11	61378240	61378389	150	61378286	10.79	8.92942	6.51456	5.45395	mi08FXR_peak_912
11	61378790	61378939	150	61378834	11.77	8.20957	5.80563	4.77439	mi08FXR_peak_913
11	61442904	61443239	336	61443130	14.72	14.0096	8.80229	10.2447	mi08FXR_peak_914
11	62879785	62879988	204	62879876	12.75	10.9306	7.35476	7.3268	mi08FXR_peak_915
11	63791152	63791393	242	63791259	10.79	8.38868	6.15736	4.94926	mi08FXR_peak_916
11	63862015	63862328	314	63862150	16.68	14.5223	8.56055	10.7386	mi08FXR_peak_917
11	63878666	63878879	214	63878783	21.58	15.2573	7.52756	11.4382	mi08FXR_peak_918
11	63894236	63894449	214	63894329	13.73	5.98896	3.98228	2.74485	mi08FXR_peak_919
11	64188031	64188457	427	64188146	12.75	9.94116	6.70898	6.39599	mi08FXR_peak_920
11	64354513	64354818	306	64354637	19.62	18.7993	10.3103	14.8431	mi08FXR_peak_921
11	64587269	64587459	191	64587395	15.7	11.7858	7.1049	8.12979	mi08FXR_peak_922
11	64589147	64589408	262	64589284	12.75	10.8401	7.29624	7.23946	mi08FXR_peak_923
11	65806817	65807029	213	65806929	8.83	6.80986	5.50541	3.49369	mi08FXR_peak_924
11	67031346	67031496	151	67031362	9.81	6.7607	5.27332	3.45668	mi08FXR_peak_925
11	67035260	67035456	197	67035355	24.53	23.7118	11.6026	19.6169	mi08FXR_peak_926
11	67036301	67036561	261	67036428	22.56	24.1654	12.6009	20.0606	mi08FXR_peak_927
11	67045057	67045227	171	67045162	16.68	10.2513	5.89251	6.67183	mi08FXR_peak_928
11	67246340	67246839	500	67246485	20.6	22.2369	12.0992	18.1823	mi08FXR_peak_929
11	67515261	67515470	210	67515355	12.75	10.1966	6.87671	6.63015	mi08FXR_peak_930
11	67515581	67515849	269	67515758	17.66	16.2172	9.32928	12.3604	mi08FXR_peak_931
11	67535688	67535984	297	67535790	16.68	13.6963	8.03524	9.95067	mi08FXR_peak_932
11	67628483	67628839	357	67628574	18.64	15.2508	8.41096	11.4365	mi08FXR_peak_933
11	69364458	69364719	262	69364548	17.66	15.8563	9.10174	12.0164	mi08FXR_peak_934
11	69366205	69366437	233	69366341	15.7	15.3199	9.35177	11.4954	mi08FXR_peak_935
11	69366589	69366746	158	69366640	7.85	5.74668	4.95594	2.55264	mi08FXR_peak_936
11	69408734	69408938	205	69408806	9.81	7.91806	6.05489	4.51162	mi08FXR_peak_937
11	69417520	69417850	331	69417656	16.68	14.9606	8.83877	11.154	mi08FXR_peak_938
11	69632551	69632810	260	69632595	13.73	12.7271	8.25281	9.01801	mi08FXR_peak_939
11	69789626	69790101	476	69789953	36.3	33.2315	12.6434	28.9168	mi08FXR_peak_940
11	69948794	69949067	274	69948928	17.66	16.2172	9.32928	12.3604	mi08FXR_peak_941
11	70053790	70054193	404	70054029	18.64	14.3571	7.85584	10.5784	mi08FXR_peak_942
11	70054268	70054463	196	70054365	17.66	10.8679	6.01889	7.26682	mi08FXR_peak_943
11	70075570	70075740	171	70075575	9.81	4.71246	3.86083	1.65466	mi08FXR_peak_944
11	70083380	70083544	165	70083438	10.79	9.0671	6.60437	5.57774	mi08FXR_peak_945
11	70092047	70092768	722	70092219	48.07	45.1747	14.4325	40.6422	mi08FXR_peak_946
11	70518821	70519220	400	70519064	35.32	25.6604	9.07928	21.5103	mi08FXR_peak_947
11	70655394	70655544	151	70655433	10.79	7.84742	5.79427	4.45269	mi08FXR_peak_948
11	70982054	70982381	328	70982203	41.2	46.2461	17.9589	41.6968	mi08FXR_peak_949
11	72475013	72475213	201	72475129	10.79	8.46171	6.20597	5.00886	mi08FXR_peak_950
11	72476260	72476440	181	72476356	13.73	11.9451	7.75497	8.28277	mi08FXR_peak_951
11	72551689	72552096	408	72551970	31.39	34.2568	15.2438	29.9262	mi08FXR_peak_952
11	72570006	72570344	339	72570151	50.03	66.6165	25.5163	61.7585	mi08FXR_peak_953
11	72583100	72583379	280	72583238	17.66	11.2084	6.21952	7.58743	mi08FXR_peak_954
11	73168172	73168415	244	73168278	19.62	20.809	11.5497	16.7934	mi08FXR_peak_955
11	73199860	73200204	345	73200027	27.47	21.8929	9.48963	17.8458	mi08FXR_peak_956
11	73201157	73201399	243	73201294	15.7	12.5432	7.58932	8.846	mi08FXR_peak_957
11	73228773	73229308	536	73229038	53.96	55.9602	18.3189	51.2586	mi08FXR_peak_958
11	74830381	74830564	184	74830515	9.81	6.59606	5.16005	3.31826	mi08FXR_peak_959
11	75443831	75444012	182	75443912	12.75	9.37832	6.33798	5.85751	mi08FXR_peak_960
11	75459293	75459491	199	75459355	17.66	15.8563	9.10174	12.0164	mi08FXR_peak_961
11	75462220	75462404	185	75462301	9.81	7.37141	5.68964	4.01028	mi08FXR_peak_962
11	75462548	75462874	327	75462709	34.34	39.7158	17.2371	35.2795	mi08FXR_peak_963
11	75661280	75661894	615	75661569	99.08	128.727	33.3614	122.956	mi08FXR_peak_964
11	75662247	75662417	171	75662285	10.79	7.84742	5.79427	4.45269	mi08FXR_peak_965
11	77021906	77022199	294	77022137	14.72	12.2253	7.66608	8.5472	mi08FXR_peak_966
11	77418129	77418391	263	77418314	13.73	10.317	6.69747	6.73073	mi08FXR_peak_967
11	77492799	77493039	241	77492909	16.68	14.9606	8.83877	11.154	mi08FXR_peak_968
11	77514486	77515022	537	77514886	66.71	93.5915	33.0293	88.3444	mi08FXR_peak_969
11	77515451	77515942	492	77515630	64.75	91.344	32.874	86.1285	mi08FXR_peak_970
11	77516063	77516327	265	77516238	16.68	12.888	7.52236	9.17424	mi08FXR_peak_971
11	77766302	77766456	155	77766391	14.72	12.402	7.77994	8.71969	mi08FXR_peak_972
11	77775692	77775884	193	77775781	14.72	12.7726	8.0181	9.06269	mi08FXR_peak_973
11	77783116	77783489	374	77783396	14.72	12.5229	7.85774	8.8295	mi08FXR_peak_974
11	77894072	77894479	408	77894372	17.66	11.9502	6.66377	8.28735	mi08FXR_peak_975
11	77900572	77900972	401	77900691	25.51	20.7204	9.46672	16.714	mi08FXR_peak_976
11	78164840	78165079	240	78164965	18.64	19.4023	11.0002	15.4323	mi08FXR_peak_977
11	78177475	78177646	172	78177598	10.79	9.0671	6.60437	5.57774	mi08FXR_peak_978
11	78294661	78294881	221	78294765	15.7	13.996	8.51863	10.2369	mi08FXR_peak_979
11	78345107	78345326	220	78345244	10.79	7.99793	5.89567	4.57411	mi08FXR_peak_980
11	78498974	78499187	214	78499094	9.81	7.37141	5.68964	4.01028	mi08FXR_peak_981
11	78848383	78848568	186	78848504	20.6	13.2431	6.64667	9.51717	mi08FXR_peak_982
11	78971171	78971375	205	78971269	13.73	12.4439	8.07367	8.7609	mi08FXR_peak_983
11	79224938	79225221	284	79225080	28.45	32.0555	15.1413	27.7645	mi08FXR_peak_984
11	79282244	79282453	210	79282387	10.79	8.46171	6.20597	5.00886	mi08FXR_peak_985
11	79654389	79654696	308	79654599	14.72	12.139	7.6104	8.47324	mi08FXR_peak_986
11	79660253	79660422	170	79660346	15.7	13.8944	8.45393	10.1368	mi08FXR_peak_987
11	79666674	79667001	328	79666810	26.49	31.1985	15.396	26.9272	mi08FXR_peak_988
11	79670152	79670438	287	79670301	24.53	28.1414	14.2971	23.9358	mi08FXR_peak_989
11	79673348	79673519	172	79673421	9.81	7.37141	5.68964	4.01028	mi08FXR_peak_990
11	79674128	79674317	190	79674170	11.77	9.5893	6.7223	6.0603	mi08FXR_peak_991
11	79718709	79719315	607	79719076	43.17	56.82	23.2449	52.1079	mi08FXR_peak_992
11	79752956	79753702	747	79753305	63.77	85.592	30.0543	80.4643	mi08FXR_peak_993
11	79757764	79757951	188	79757846	20.6	18.5424	9.81894	14.5997	mi08FXR_peak_994
11	79771527	79771720	194	79771621	14.72	11.4162	7.1434	7.77504	mi08FXR_peak_995
11	79884883	79885163	281	79885049	18.64	17.4972	9.8198	13.5885	mi08FXR_peak_996
11	79885964	79886153	190	79886096	10.79	8.46171	6.20597	5.00886	mi08FXR_peak_997
11	80080333	80080482	150	80080416	10.79	8.68894	6.35652	5.22691	mi08FXR_peak_998
11	80202462	80202611	150	80202559	13.73	11.0684	7.18753	7.45652	mi08FXR_peak_999
11	80809812	80810167	356	80809961	26.49	30.638	15.0618	26.3762	mi08FXR_peak_1000
11	81100902	81101181	280	81100985	17.66	12.5689	7.04097	8.86993	mi08FXR_peak_1001
11	82853264	82853437	174	82853365	20.6	14.2141	7.20055	10.4389	mi08FXR_peak_1002
11	82888616	82888823	208	82888699	13.73	10.317	6.69747	6.73073	mi08FXR_peak_1003
11	82888869	82889029	161	82888894	14.72	8.41215	5.23849	4.96567	mi08FXR_peak_1004
11	83409172	83409414	243	83409291	18.64	19.4023	11.0002	15.4323	mi08FXR_peak_1005
11	83562407	83562814	408	83562645	32.37	34.8313	15.17	30.4845	mi08FXR_peak_1006
11	83578516	83578665	150	83578576	11.77	9.5893	6.7223	6.0603	mi08FXR_peak_1007
11	83741891	83742297	407	83742224	19.62	13.1909	6.87354	9.46565	mi08FXR_peak_1008
11	83747902	83748131	230	83747958	11.77	9.08008	6.38619	5.57774	mi08FXR_peak_1009
11	83881537	83881780	244	83881637	16.68	13.783	8.09041	10.0275	mi08FXR_peak_1010
11	83922664	83922862	199	83922780	13.73	11.3449	7.36722	7.70945	mi08FXR_peak_1011
11	84017185	84017458	274	84017274	51.01	44.374	13.0034	39.8559	mi08FXR_peak_1012
11	84146130	84146315	186	84146248	9.81	6.23946	4.91378	2.98113	mi08FXR_peak_1013
11	84186440	84186689	250	84186561	12.75	11.4095	7.66207	7.77227	mi08FXR_peak_1014
11	84324991	84325169	179	84325099	12.75	9.94116	6.70898	6.39599	mi08FXR_peak_1015
11	85170112	85170368	257	85170238	20.6	20.1225	10.8008	16.1254	mi08FXR_peak_1016
11	85638948	85639098	151	85639011	10.79	8.46171	6.20597	5.00886	mi08FXR_peak_1017
11	85663572	85663721	150	85663656	13.73	10.317	6.69747	6.73073	mi08FXR_peak_1018
11	85695678	85695869	192	85695724	10.79	9.0671	6.60437	5.57774	mi08FXR_peak_1019
11	85775692	85775960	269	85775830	33.36	42.3686	19.2424	37.8848	mi08FXR_peak_1020
11	86596305	86596477	173	86596427	26.49	23.9101	10.9951	19.8079	mi08FXR_peak_1021
11	86653646	86653894	249	86653770	21.58	23.685	12.6486	19.5925	mi08FXR_peak_1022
11	86683352	86683644	293	86683500	19.62	18.3961	10.0588	14.4624	mi08FXR_peak_1023
11	86871965	86872143	179	86872058	10.79	7.99793	5.89567	4.57411	mi08FXR_peak_1024
11	86932336	86932531	196	86932404	21.58	22.431	11.8856	18.3687	mi08FXR_peak_1025
11	86961899	86962147	249	86961968	15.7	12.5432	7.58932	8.846	mi08FXR_peak_1026
11	87109178	87109341	164	87109298	10.79	9.0671	6.60437	5.57774	mi08FXR_peak_1027
11	87358816	87359008	193	87358887	12.75	11.4743	7.70333	7.82635	mi08FXR_peak_1028
11	87591673	87591875	203	87591731	14.72	12.7726	8.0181	9.06269	mi08FXR_peak_1029
11	87692650	87692875	226	87692777	20.6	14.2141	7.20055	10.4389	mi08FXR_peak_1030
11	87701097	87701467	371	87701208	13.73	11.3449	7.36722	7.70945	mi08FXR_peak_1031
11	88841054	88841327	274	88841178	31.39	35.8411	16.1965	31.4761	mi08FXR_peak_1032
11	88863927	88864076	150	88864025	8.83	6.80986	5.50541	3.49369	mi08FXR_peak_1033
11	89007667	89007833	167	89007806	10.79	6.70247	5.01759	3.40934	mi08FXR_peak_1034
11	89009537	89009782	246	89009650	20.6	14.2141	7.20055	10.4389	mi08FXR_peak_1035
11	89999391	89999631	241	89999540	13.73	11.6666	7.57555	8.01441	mi08FXR_peak_1036
11	90240778	90241047	270	90240847	20.6	14.2141	7.20055	10.4389	mi08FXR_peak_1037
11	90260246	90260410	165	90260275	11.77	8.39084	5.92686	4.95115	mi08FXR_peak_1038
11	90355234	90355744	511	90355598	21.58	23.685	12.6486	19.5925	mi08FXR_peak_1039
11	90356699	90356855	157	90356779	9.81	7.91806	6.05489	4.51162	mi08FXR_peak_1040
11	94134256	94134422	167	94134295	20.6	10.9285	5.40042	7.3254	mi08FXR_peak_1041
11	94134535	94134806	272	94134697	11.77	9.08008	6.38619	5.57774	mi08FXR_peak_1042
11	94136796	94137134	339	94136955	28.45	23.3533	9.98302	19.2692	mi08FXR_peak_1043
11	94138593	94138780	188	94138671	11.77	9.50914	6.66965	5.98512	mi08FXR_peak_1044
11	94144752	94145078	327	94144908	58.86	53.2725	14.9655	48.61	mi08FXR_peak_1045
11	94148177	94148390	214	94148289	22.56	19.976	10.0271	15.9869	mi08FXR_peak_1046
11	94158517	94159223	707	94159154	18.64	9.25272	4.9099	5.74086	mi08FXR_peak_1047
11	94160443	94160656	214	94160509	10.79	9.0671	6.60437	5.57774	mi08FXR_peak_1048
11	94161376	94161650	275	94161503	13.73	12.7271	8.25281	9.01801	mi08FXR_peak_1049
11	94162197	94162491	295	94162402	22.56	23.8392	12.402	19.7385	mi08FXR_peak_1050
11	94198625	94198799	175	94198705	28.45	23.0554	9.81664	18.9741	mi08FXR_peak_1051
11	94273317	94273525	209	94273385	19.62	20.398	11.299	16.3956	mi08FXR_peak_1052
11	94273577	94273749	173	94273721	9.81	6.95302	5.40516	3.61401	mi08FXR_peak_1053
11	94274280	94274834	555	94274744	12.75	9.24741	6.25155	5.7374	mi08FXR_peak_1054
11	94322034	94322408	375	94322233	29.43	33.7598	15.7673	29.4363	mi08FXR_peak_1055
11	94347346	94347541	196	94347400	12.75	10.1966	6.87671	6.63015	mi08FXR_peak_1056
11	94589469	94589802	334	94589575	13.73	12.7271	8.25281	9.01801	mi08FXR_peak_1057
11	94598809	94599314	506	94598953	18.64	12.1886	6.54653	8.51555	mi08FXR_peak_1058
11	95778875	95779148	274	95779131	15.7	5.31046	3.3393	2.15878	mi08FXR_peak_1059
11	95779190	95779375	186	95779194	15.7	5.31046	3.3393	2.15878	mi08FXR_peak_1060
11	95821660	95821898	239	95821819	13.73	11.3449	7.36722	7.70945	mi08FXR_peak_1061
11	95858641	95858795	155	95858700	11.77	9.92493	6.94151	6.38656	mi08FXR_peak_1062
11	95859779	95860177	399	95860047	19.62	10.0802	5.15516	6.53101	mi08FXR_peak_1063
11	96638012	96638327	316	96638095	10.79	7.78461	5.75188	4.39189	mi08FXR_peak_1064
11	96937713	96938268	556	96938054	54.94	78.9225	31.1631	73.884	mi08FXR_peak_1065
11	96942885	96943132	248	96943008	22.56	22.8283	11.7819	18.7524	mi08FXR_peak_1066
11	97210869	97211074	206	97210934	13.73	12.7271	8.25281	9.01801	mi08FXR_peak_1067
11	97415127	97415337	211	97415231	9.81	7.57653	5.82766	4.20316	mi08FXR_peak_1068
11	97435621	97436043	423	97435714	13.73	9.66133	6.26998	6.12884	mi08FXR_peak_1069
11	97436095	97436304	210	97436206	10.79	8.31693	6.10951	4.87917	mi08FXR_peak_1070
11	97449367	97450054	688	97449643	53.96	73.8367	28.698	68.8674	mi08FXR_peak_1071
11	97607383	97607648	266	97607526	21.58	23.685	12.6486	19.5925	mi08FXR_peak_1072
11	97685492	97685662	171	97685573	10.79	8.04199	5.9253	4.61728	mi08FXR_peak_1073
11	97703239	97703414	176	97703379	10.79	7.99793	5.89567	4.57411	mi08FXR_peak_1074
11	97751050	97751200	151	97751095	13.73	11.0684	7.18753	7.45652	mi08FXR_peak_1075
11	97811627	97811790	164	97811686	13.73	11.6666	7.57555	8.01441	mi08FXR_peak_1076
11	97819923	97820301	379	97820039	24.53	21.4141	10.2103	17.3829	mi08FXR_peak_1077
11	97838698	97838985	288	97838890	18.64	12.1886	6.54653	8.51555	mi08FXR_peak_1078
11	97850407	97850683	277	97850578	24.53	25.6079	12.7629	21.4589	mi08FXR_peak_1079
11	98296978	98297656	679	98297133	20.6	14.2141	7.20055	10.4389	mi08FXR_peak_1080
11	98297713	98298073	361	98297836	14.72	14.0096	8.80229	10.2447	mi08FXR_peak_1081
11	98385265	98385436	172	98385330	9.81	6.7607	5.27332	3.45668	mi08FXR_peak_1082
11	98448078	98448346	269	98448198	22.56	22.8283	11.7819	18.7524	mi08FXR_peak_1083
11	98580515	98580850	336	98580729	19.62	18.3961	10.0588	14.4624	mi08FXR_peak_1084
11	98590589	98590980	392	98590796	29.43	24.2325	10.1436	20.1178	mi08FXR_peak_1085
11	98773607	98773803	197	98773682	11.77	10.1025	7.05656	6.55022	mi08FXR_peak_1086
11	98907548	98907948	401	98907684	20.6	14.2141	7.20055	10.4389	mi08FXR_peak_1087
11	98953926	98954177	252	98953967	10.79	7.31506	5.4338	3.9588	mi08FXR_peak_1088
11	98962378	98962710	333	98962527	35.32	39.2269	16.5078	34.8003	mi08FXR_peak_1089
11	98963896	98964166	271	98964099	9.81	6.23946	4.91378	2.98113	mi08FXR_peak_1090
11	98964861	98965155	295	98964979	14.72	12.5229	7.85774	8.8295	mi08FXR_peak_1091
11	98970388	98970667	280	98970522	32.37	37.36	16.687	32.9658	mi08FXR_peak_1092
11	99044366	99044728	363	99044535	16.68	12.1714	7.07101	8.50382	mi08FXR_peak_1093
11	99045145	99045352	208	99045248	9.81	5.78653	4.60013	2.57885	mi08FXR_peak_1094
11	99045623	99045812	190	99045756	14.72	8.41215	5.23849	4.96567	mi08FXR_peak_1095
11	99062482	99062782	301	99062738	11.77	5.86499	4.25746	2.64584	mi08FXR_peak_1096
11	99063335	99063484	150	99063407	12.75	9.37832	6.33798	5.85751	mi08FXR_peak_1097
11	99063787	99064009	223	99063911	14.72	11.647	7.29256	7.99533	mi08FXR_peak_1098
11	99067762	99068137	376	99067855	18.64	15.1648	8.35728	11.3522	mi08FXR_peak_1099
11	99106708	99106968	261	99106845	11.77	9.75402	6.83015	6.21915	mi08FXR_peak_1100
11	99160243	99160779	537	99160383	49.05	65.4479	25.3426	60.6094	mi08FXR_peak_1101
11	99489259	99489412	154	99489298	11.77	9.08008	6.38619	5.57774	mi08FXR_peak_1102
11	100317895	100318244	350	100318120	18.64	18.7301	10.5874	14.7854	mi08FXR_peak_1103
11	100391260	100391556	297	100391363	12.75	6.6833	4.58447	3.39522	mi08FXR_peak_1104
11	100392592	100392826	235	100392691	19.62	13.1909	6.87354	9.46565	mi08FXR_peak_1105
11	100397132	100397463	332	100397330	27.47	32.751	15.9455	28.4504	mi08FXR_peak_1106
11	100515013	100515208	196	100515066	11.77	8.84573	6.23043	5.37335	mi08FXR_peak_1107
11	100592691	100592922	232	100592803	9.81	7.24076	5.6012	3.88728	mi08FXR_peak_1108
11	100790816	100791768	953	100791179	68.67	98.6613	34.8361	93.3366	mi08FXR_peak_1109
11	100819724	100819896	173	100819807	13.73	10.1113	6.56323	6.55888	mi08FXR_peak_1110
11	100828844	100829280	437	100829128	73.58	106.401	36.3792	100.951	mi08FXR_peak_1111
11	100829357	100829510	154	100829472	9.81	6.95302	5.40516	3.61401	mi08FXR_peak_1112
11	100833533	100833777	245	100833668	12.75	6.6833	4.58447	3.39522	mi08FXR_peak_1113
11	100855243	100855570	328	100855428	20.6	20.0791	10.7739	16.0891	mi08FXR_peak_1114
11	100870397	100870743	347	100870642	13.73	11.8507	7.69423	8.19163	mi08FXR_peak_1115
11	100916484	100916724	241	100916589	24.53	18.4988	8.5086	14.5595	mi08FXR_peak_1116
11	101063461	101063651	191	101063550	9.81	6.95302	5.40516	3.61401	mi08FXR_peak_1117
11	101069756	101070268	513	101070141	25.51	29.6618	14.8466	25.4217	mi08FXR_peak_1118
11	101120457	101120784	328	101120627	31.39	37.2633	17.049	32.874	mi08FXR_peak_1119
11	101171902	101172062	161	101171953	11.77	9.08008	6.38619	5.57774	mi08FXR_peak_1120
11	101287360	101287599	240	101287496	25.51	27.0236	13.2534	22.8413	mi08FXR_peak_1121
11	101351173	101351492	320	101351298	24.53	23.8421	11.6823	19.7412	mi08FXR_peak_1122
11	101351565	101351858	294	101351709	14.72	10.7097	6.68744	7.1135	mi08FXR_peak_1123
11	101355825	101356163	339	101355993	19.62	7.99138	4.12413	4.57411	mi08FXR_peak_1124
11	101361384	101361850	467	101361623	29.43	34.8239	16.4048	30.4794	mi08FXR_peak_1125
11	101362300	101362911	612	101362448	21.58	22.7425	12.0763	18.6734	mi08FXR_peak_1126
11	101364463	101364953	491	101364743	24.53	25.5559	12.7311	21.4133	mi08FXR_peak_1127
11	101367457	101367745	289	101367676	11.77	8.20957	5.80563	4.77439	mi08FXR_peak_1128
11	101378789	101379564	776	101379105	17.66	17.5145	10.1405	13.6052	mi08FXR_peak_1129
11	101552072	101552427	356	101552307	15.7	15.1155	9.22459	11.3062	mi08FXR_peak_1130
11	101657657	101658135	479	101658018	25.51	25.8911	12.5625	21.7391	mi08FXR_peak_1131
11	101667773	101668392	620	101668002	25.51	25.8911	12.5625	21.7391	mi08FXR_peak_1132
11	101700529	101700746	218	101700614	33.36	29.0782	11.4517	24.8546	mi08FXR_peak_1133
11	101707058	101707295	238	101707176	9.81	6.95302	5.40516	3.61401	mi08FXR_peak_1134
11	101714136	101714413	278	101714270	19.62	18.7993	10.3103	14.8431	mi08FXR_peak_1135
11	101715489	101715752	264	101715618	51.01	53.105	17.3379	48.4481	mi08FXR_peak_1136
11	101770381	101770595	215	101770464	18.64	17.4972	9.8198	13.5885	mi08FXR_peak_1137
11	101927894	101928361	468	101928032	36.3	42.7986	18.1942	38.3088	mi08FXR_peak_1138
11	101984326	101984493	168	101984420	12.75	11.4095	7.66207	7.77227	mi08FXR_peak_1139
11	102143061	102143210	150	102143192	8.83	5.94877	4.91464	2.7064	mi08FXR_peak_1140
11	102146215	102146380	166	102146273	10.79	7.99793	5.89567	4.57411	mi08FXR_peak_1141
11	102406866	102407046	181	102406938	12.75	9.24741	6.25155	5.7374	mi08FXR_peak_1142
11	102407646	102408289	644	102407805	36.3	44.698	19.3255	40.1771	mi08FXR_peak_1143
11	102408509	102408727	219	102408658	9.81	6.95302	5.40516	3.61401	mi08FXR_peak_1144
11	102421094	102421415	322	102421250	22.56	12.6839	5.89093	8.98107	mi08FXR_peak_1145
11	102421486	102421963	478	102421646	42.18	45.8456	17.2737	41.3036	mi08FXR_peak_1146
11	102465513	102465678	166	102465618	10.79	7.99793	5.89567	4.57411	mi08FXR_peak_1147
11	102465857	102466234	378	102466027	34.34	30.322	11.7787	26.0682	mi08FXR_peak_1148
11	102749553	102749702	150	102749656	9.81	6.95302	5.40516	3.61401	mi08FXR_peak_1149
11	102900514	102900910	397	102900828	22.56	24.1654	12.6009	20.0606	mi08FXR_peak_1150
11	103262138	103262287	150	103262231	9.81	7.3055	5.64507	3.94956	mi08FXR_peak_1151
11	103735270	103735491	222	103735374	10.79	8.53607	6.25536	5.08161	mi08FXR_peak_1152
11	104058661	104058911	251	104058788	16.68	10.2513	5.89251	6.67183	mi08FXR_peak_1153
11	106004632	106004880	249	106004765	15.7	15.3199	9.35177	11.4954	mi08FXR_peak_1154
11	106046483	106046847	365	106046789	10.79	8.61179	6.30553	5.1544	mi08FXR_peak_1155
11	106054179	106054447	269	106054370	10.79	5.08049	3.93045	1.94393	mi08FXR_peak_1156
11	106405858	106406213	356	106406001	19.62	18.7993	10.3103	14.8431	mi08FXR_peak_1157
11	106512162	106512325	164	106512262	13.73	11.4887	7.46048	7.84002	mi08FXR_peak_1158
11	106514556	106514708	153	106514614	15.7	9.31879	5.5655	5.79934	mi08FXR_peak_1159
11	106543092	106543367	276	106543188	17.66	16.2172	9.32928	12.3604	mi08FXR_peak_1160
11	106555845	106556137	293	106555909	13.73	8.56201	5.56017	5.1061	mi08FXR_peak_1161
11	106556724	106556971	248	106556847	14.72	12.5229	7.85774	8.8295	mi08FXR_peak_1162
11	106569329	106569519	191	106569437	12.75	9.24741	6.25155	5.7374	mi08FXR_peak_1163
11	106580052	106580334	283	106580175	23.54	22.3922	11.1567	18.3315	mi08FXR_peak_1164
11	106588694	106589047	354	106588949	18.64	16.075	8.92709	12.2283	mi08FXR_peak_1165
11	107045613	107045829	217	107045740	20.6	16.6313	8.64067	12.7605	mi08FXR_peak_1166
11	107263748	107264442	695	107264113	22.56	19.976	10.0271	15.9869	mi08FXR_peak_1167
11	107270695	107270883	189	107270757	17.66	14.6933	8.36707	10.9032	mi08FXR_peak_1168
11	107279685	107280299	615	107279956	27.47	32.751	15.9455	28.4504	mi08FXR_peak_1169
11	107317865	107318068	204	107317968	15.7	14.9941	9.14877	11.1866	mi08FXR_peak_1170
11	107377320	107377607	288	107377467	25.51	23.781	11.2795	19.682	mi08FXR_peak_1171
11	107428009	107428433	425	107428281	24.53	25.8724	12.9245	21.7205	mi08FXR_peak_1172
11	107431249	107431489	241	107431365	17.66	11.2084	6.21952	7.58743	mi08FXR_peak_1173
11	107594016	107594189	174	107594127	12.75	11.4743	7.70333	7.82635	mi08FXR_peak_1174
11	107688542	107688849	308	107688679	38.26	46.7329	19.6301	42.1743	mi08FXR_peak_1175
11	107761965	107762357	393	107762219	16.68	15.2457	9.01915	11.4317	mi08FXR_peak_1176
11	107850235	107850399	165	107850308	10.79	8.53607	6.25536	5.08161	mi08FXR_peak_1177
11	108198774	108198923	150	108198831	14.72	8.55689	5.32728	5.10211	mi08FXR_peak_1178
11	108305784	108305945	162	108305826	9.81	6.95302	5.40516	3.61401	mi08FXR_peak_1179
11	108307234	108307451	218	108307348	10.79	8.53607	6.25536	5.08161	mi08FXR_peak_1180
11	108365636	108365824	189	108365772	8.83	5.77741	4.79477	2.57391	mi08FXR_peak_1181
11	108828580	108828729	150	108828602	10.79	8.92942	6.51456	5.45395	mi08FXR_peak_1182
11	108927305	108927461	157	108927366	12.75	11.4743	7.70333	7.82635	mi08FXR_peak_1183
11	109014878	109015047	170	109014968	14.72	11.1946	7.00021	7.57944	mi08FXR_peak_1184
11	109144227	109144434	208	109144306	8.83	6.69879	5.43054	3.40934	mi08FXR_peak_1185
11	109477706	109477925	220	109477808	16.68	7.66459	4.41938	4.28231	mi08FXR_peak_1186
11	109478191	109478372	182	109478332	10.79	5.08049	3.93045	1.94393	mi08FXR_peak_1187
11	109494932	109495282	351	109495066	34.34	33.0985	13.3344	28.7871	mi08FXR_peak_1188
11	109702530	109702708	179	109702582	16.68	10.2513	5.89251	6.67183	mi08FXR_peak_1189
11	109706118	109706388	271	109706255	35.32	18.5163	6.05286	14.5766	mi08FXR_peak_1190
11	109709467	109709819	353	109709645	55.92	58.8473	18.9729	54.1058	mi08FXR_peak_1191
11	109717918	109718099	182	109718050	13.73	11.3449	7.36722	7.70945	mi08FXR_peak_1192
11	110101498	110101775	278	110101640	13.73	7.53305	4.91148	4.16145	mi08FXR_peak_1193
11	110367760	110367992	233	110367820	10.79	7.78461	5.75188	4.39189	mi08FXR_peak_1194
11	110379775	110379937	163	110379875	12.75	9.94116	6.70898	6.39599	mi08FXR_peak_1195
11	110380009	110380230	222	110380117	12.75	10.1966	6.87671	6.63015	mi08FXR_peak_1196
11	110448894	110449049	156	110448919	10.79	7.60192	5.62833	4.228	mi08FXR_peak_1197
11	110451643	110451954	312	110451791	58.86	41.0365	9.97698	36.578	mi08FXR_peak_1198
11	110463231	110463414	184	110463285	13.73	10.317	6.69747	6.73073	mi08FXR_peak_1199
11	112374341	112374565	225	112374459	18.64	18.3254	10.3366	14.3965	mi08FXR_peak_1200
11	112720617	112720766	150	112720707	12.75	9.79414	6.61222	6.25862	mi08FXR_peak_1201
11	112728089	112728565	477	112728355	14.72	8.41215	5.23849	4.96567	mi08FXR_peak_1202
11	112818675	112818828	154	112818708	14.72	12.5229	7.85774	8.8295	mi08FXR_peak_1203
11	113010884	113011637	754	113011220	59.84	82.3473	30.4215	77.2622	mi08FXR_peak_1204
11	113062779	113062956	178	113062817	13.73	11.3449	7.36722	7.70945	mi08FXR_peak_1205
11	113126110	113126309	200	113126248	21.58	18.7435	9.60966	14.7967	mi08FXR_peak_1206
11	113698115	113698452	338	113698256	28.45	29.1537	13.3863	24.9245	mi08FXR_peak_1207
11	113730869	113731094	226	113730951	23.54	17.4005	8.18159	13.5006	mi08FXR_peak_1208
11	114176715	114176866	152	114176792	12.75	11.4743	7.70333	7.82635	mi08FXR_peak_1209
11	114830011	114830160	150	114830079	8.83	6.76603	5.47592	3.46059	mi08FXR_peak_1210
11	114830684	114830914	231	114830793	10.79	9.0671	6.60437	5.57774	mi08FXR_peak_1211
11	114864128	114864700	573	114864358	33.36	29.0782	11.4517	24.8546	mi08FXR_peak_1212
11	114866280	114866456	177	114866384	11.77	9.12847	6.41828	5.62409	mi08FXR_peak_1213
11	114866581	114867379	799	114867182	19.62	19.813	10.9393	15.828	mi08FXR_peak_1214
11	115165026	115165243	218	115165123	11.77	5.86499	4.25746	2.64584	mi08FXR_peak_1215
11	115180077	115180289	213	115180207	16.68	16.6564	9.90125	12.7806	mi08FXR_peak_1216
11	115446958	115447206	249	115447058	15.7	15.3199	9.35177	11.4954	mi08FXR_peak_1217
11	115447375	115448490	1116	115448350	30.41	36.8519	17.212	32.4687	mi08FXR_peak_1218
11	115448804	115448982	179	115448917	12.75	10.1966	6.87671	6.63015	mi08FXR_peak_1219
11	115449282	115449781	500	115449430	16.68	16.6564	9.90125	12.7806	mi08FXR_peak_1220
11	115450149	115450570	422	115450322	17.66	11.2084	6.21952	7.58743	mi08FXR_peak_1221
11	115680058	115680208	151	115680106	12.75	10.1966	6.87671	6.63015	mi08FXR_peak_1222
11	116005477	116005891	415	116005599	22.56	25.1523	13.1981	21.019	mi08FXR_peak_1223
11	116091834	116092047	214	116091973	13.73	11.0684	7.18753	7.45652	mi08FXR_peak_1224
11	116209364	116209585	222	116209501	22.56	21.9613	11.2476	17.9135	mi08FXR_peak_1225
11	116621389	116621538	150	116621489	10.79	7.99793	5.89567	4.57411	mi08FXR_peak_1226
11	116682635	116682839	205	116682723	16.68	16.6564	9.90125	12.7806	mi08FXR_peak_1227
11	117246884	117247086	203	117247022	15.7	15.3199	9.35177	11.4954	mi08FXR_peak_1228
11	117283154	117284159	1006	117283697	84.37	122.234	38.804	116.549	mi08FXR_peak_1229
11	117285024	117285302	279	117285079	18.64	9.25272	4.9099	5.74086	mi08FXR_peak_1230
11	117336157	117336723	567	117336576	18.64	18.3254	10.3366	14.3965	mi08FXR_peak_1231
11	117559188	117559350	163	117559310	14.72	6.17368	3.92887	2.92332	mi08FXR_peak_1232
11	117845756	117845968	213	117845848	15.7	15.3199	9.35177	11.4954	mi08FXR_peak_1233
11	117914228	117914868	641	117914438	44.15	46.9918	17.0364	42.4283	mi08FXR_peak_1234
11	117959547	117959866	320	117959657	25.51	21.6403	10.0026	17.5997	mi08FXR_peak_1235
11	117962952	117963720	769	117963362	30.41	37.4978	17.594	33.1003	mi08FXR_peak_1236
11	118265703	118265882	180	118265835	9.81	4.33257	3.60344	1.31495	mi08FXR_peak_1237
11	118451122	118451372	251	118451308	15.7	14.3113	8.7188	10.5345	mi08FXR_peak_1238
11	118727324	118727482	159	118727402	15.7	12.5432	7.58932	8.846	mi08FXR_peak_1239
11	119091843	119092075	233	119091949	12.75	11.4743	7.70333	7.82635	mi08FXR_peak_1240
11	119185224	119185393	170	119185366	12.75	10.1966	6.87671	6.63015	mi08FXR_peak_1241
11	119216137	119216290	154	119216205	13.73	11.2325	7.29428	7.60988	mi08FXR_peak_1242
11	119945484	119945670	187	119945601	18.64	12.1886	6.54653	8.51555	mi08FXR_peak_1243
11	119947395	119947853	459	119947636	39.24	48.3352	20.1206	43.7489	mi08FXR_peak_1244
11	119948924	119949147	224	119949011	16.68	14.9258	8.81673	11.1278	mi08FXR_peak_1245
11	119970082	119970232	151	119970127	11.77	9.5893	6.7223	6.0603	mi08FXR_peak_1246
11	120099343	120099544	202	120099425	16.68	16.6564	9.90125	12.7806	mi08FXR_peak_1247
11	120184366	120185249	884	120184763	28.45	23.0554	9.81664	18.9741	mi08FXR_peak_1248
11	120222784	120223050	267	120222903	16.68	16.6564	9.90125	12.7806	mi08FXR_peak_1249
11	120349591	120349902	312	120349690	12.75	11.4743	7.70333	7.82635	mi08FXR_peak_1250
11	120353150	120354086	937	120353523	46.11	61.9459	24.7939	57.1569	mi08FXR_peak_1251
11	120438868	120439024	157	120439000	9.81	6.7607	5.27332	3.45668	mi08FXR_peak_1252
11	120489539	120489825	287	120489686	11.77	8.84573	6.23043	5.37335	mi08FXR_peak_1253
11	120501050	120501326	277	120501246	17.66	8.44714	4.66464	4.99872	mi08FXR_peak_1254
11	120505746	120505903	158	120505782	20.6	8.71601	4.32033	5.25275	mi08FXR_peak_1255
11	120509978	120510330	353	120510160	43.17	34.7042	11.0413	30.3604	mi08FXR_peak_1256
11	120528998	120529224	227	120529066	16.68	14.3294	8.43796	10.5522	mi08FXR_peak_1257
11	120531200	120531368	169	120531308	14.72	12.313	7.72259	8.63271	mi08FXR_peak_1258
11	120571183	120571359	177	120571266	15.7	13.7287	8.34825	9.97354	mi08FXR_peak_1259
11	120576724	120576891	168	120576838	14.72	12.5229	7.85774	8.8295	mi08FXR_peak_1260
11	120630453	120631235	783	120630775	74.56	100.198	32.1525	94.8557	mi08FXR_peak_1261
11	120631309	120631676	368	120631452	23.54	13.5895	6.13619	9.85073	mi08FXR_peak_1262
11	120659471	120659640	170	120659492	10.79	7.99793	5.89567	4.57411	mi08FXR_peak_1263
11	120677046	120677202	157	120677076	8.83	6.26306	5.13279	3.0008	mi08FXR_peak_1264
11	120680095	120680333	239	120680188	18.64	17.1152	9.58029	13.2279	mi08FXR_peak_1265
11	120794686	120795306	621	120794980	51.99	44.374	13.2487	39.8559	mi08FXR_peak_1266
11	120824696	120824897	202	120824773	15.7	15.3199	9.35177	11.4954	mi08FXR_peak_1267
11	120830741	120831071	331	120831003	17.66	8.44714	4.66464	4.99872	mi08FXR_peak_1268
11	120865758	120866057	300	120865926	14.72	12.5229	7.85774	8.8295	mi08FXR_peak_1269
11	120932722	120933165	444	120932870	63.77	84.21	29.2402	79.0994	mi08FXR_peak_1270
11	120994907	120995083	177	120995006	10.79	8.46171	6.20597	5.00886	mi08FXR_peak_1271
11	121058079	121058469	391	121058274	23.54	26.638	13.7476	22.4669	mi08FXR_peak_1272
11	121065439	121065623	185	121065512	11.77	10.2535	7.15385	6.67183	mi08FXR_peak_1273
11	121236463	121237414	952	121236960	87.31	108.636	29.4373	103.153	mi08FXR_peak_1274
11	121326077	121326358	282	121326222	40.22	46.7866	18.7374	42.2261	mi08FXR_peak_1275
11	121326837	121326986	150	121326910	9.81	4.33257	3.60344	1.31495	mi08FXR_peak_1276
11	121328321	121328567	247	121328430	14.72	13.0671	8.20651	9.35033	mi08FXR_peak_1277
11	121456844	121457263	420	121457180	16.68	10.2513	5.89251	6.67183	mi08FXR_peak_1278
12	3859712	3859953	242	3859751	13.73	7.53305	4.91148	4.16145	mi08FXR_peak_1279
12	3919380	3919597	218	3919494	22.56	18.9859	9.42549	15.0272	mi08FXR_peak_1280
12	4392205	4392434	230	4392345	28.45	31.3661	14.725	27.0881	mi08FXR_peak_1281
12	7950142	7950356	215	7950250	16.68	13.6963	8.03524	9.95067	mi08FXR_peak_1282
12	8443458	8443624	167	8443478	11.77	8.84573	6.23043	5.37335	mi08FXR_peak_1283
12	8443682	8443831	150	8443687	9.81	6.7607	5.27332	3.45668	mi08FXR_peak_1284
12	8443880	8444164	285	8443986	14.72	12.054	7.55552	8.3894	mi08FXR_peak_1285
12	8453331	8453542	212	8453453	11.77	10.2535	7.15385	6.67183	mi08FXR_peak_1286
12	8500237	8500454	218	8500339	16.68	14.9606	8.83877	11.154	mi08FXR_peak_1287
12	8779848	8780170	323	8780037	21.58	21.0204	11.0159	17.0007	mi08FXR_peak_1288
12	8782274	8782433	160	8782321	13.73	11.0684	7.18753	7.45652	mi08FXR_peak_1289
12	8793700	8794052	353	8793944	16.68	16.6564	9.90125	12.7806	mi08FXR_peak_1290
12	8811241	8811584	344	8811490	11.77	9.75402	6.83015	6.21915	mi08FXR_peak_1291
12	8829851	8830002	152	8829885	13.73	10.317	6.69747	6.73073	mi08FXR_peak_1292
12	8831138	8831322	185	8831250	16.68	12.888	7.52236	9.17424	mi08FXR_peak_1293
12	9029905	9030116	212	9029982	22.56	25.1523	13.1981	21.019	mi08FXR_peak_1294
12	12793418	12793607	190	12793501	8.83	6.63289	5.38591	3.35335	mi08FXR_peak_1295
12	12802539	12802701	163	12802583	7.85	5.2655	4.6205	2.12152	mi08FXR_peak_1296
12	12814743	12814988	246	12814864	15.7	15.1155	9.22459	11.3062	mi08FXR_peak_1297
12	13000544	13000701	158	13000597	14.72	11.8876	7.44809	8.22797	mi08FXR_peak_1298
12	13002697	13003028	332	13002840	32.37	31.7596	13.3496	27.475	mi08FXR_peak_1299
12	13724516	13724790	275	13724649	23.54	24.2093	12.2724	20.0982	mi08FXR_peak_1300
12	16158120	16158269	150	16158208	9.81	6.7607	5.27332	3.45668	mi08FXR_peak_1301
12	16553074	16553244	171	16553128	12.75	10.1966	6.87671	6.63015	mi08FXR_peak_1302
12	16618438	16619029	592	16618628	39.24	36.7173	13.4138	32.335	mi08FXR_peak_1303
12	16630488	16630660	173	16630559	16.68	12.9643	7.57068	9.25017	mi08FXR_peak_1304
12	16634161	16634365	205	16634288	20.6	15.0924	7.71488	11.2838	mi08FXR_peak_1305
12	16734090	16734295	206	16734181	14.72	13.1687	8.2713	9.44899	mi08FXR_peak_1306
12	16894193	16894366	174	16894293	19.62	20.1001	11.1162	16.1097	mi08FXR_peak_1307
12	21316686	21316841	156	21316771	13.73	12.7271	8.25281	9.01801	mi08FXR_peak_1308
12	21568462	21568779	318	21568643	25.51	27.1329	13.32	22.9497	mi08FXR_peak_1309
12	24705705	24705854	150	24705748	12.75	7.62961	5.18997	4.25432	mi08FXR_peak_1310
12	25104272	25104518	247	25104388	17.66	8.44714	4.66464	4.99872	mi08FXR_peak_1311
12	25232727	25233041	315	25232823	13.73	9.66133	6.26998	6.12884	mi08FXR_peak_1312
12	25381693	25381907	215	25381819	12.75	10.1966	6.87671	6.63015	mi08FXR_peak_1313
12	25417296	25417668	373	25417500	41.2	48.3309	19.1833	43.7489	mi08FXR_peak_1314
12	25785844	25786003	160	25785979	16.68	7.66459	4.41938	4.28231	mi08FXR_peak_1315
12	25800355	25800542	188	25800452	13.73	8.56201	5.56017	5.1061	mi08FXR_peak_1316
12	26180933	26181117	185	26180947	9.81	4.33257	3.60344	1.31495	mi08FXR_peak_1317
12	26316262	26316607	346	26316445	12.75	10.5782	7.12612	6.98621	mi08FXR_peak_1318
12	26361139	26361413	275	26361332	24.53	25.6079	12.7629	21.4589	mi08FXR_peak_1319
12	26460273	26460458	186	26460344	11.77	10.0128	6.99856	6.46584	mi08FXR_peak_1320
12	28625582	28625746	165	28625687	16.68	10.2513	5.89251	6.67183	mi08FXR_peak_1321
12	28698383	28698628	246	28698488	18.64	14.3571	7.85584	10.5784	mi08FXR_peak_1322
12	28800974	28801202	229	28801069	12.75	9.24741	6.25155	5.7374	mi08FXR_peak_1323
12	28900409	28900590	182	28900513	15.7	13.41	8.14464	9.67521	mi08FXR_peak_1324
12	29075392	29075587	196	29075523	11.77	9.05608	6.37026	5.57672	mi08FXR_peak_1325
12	30936934	30937163	230	30936991	9.81	7.37141	5.68964	4.01028	mi08FXR_peak_1326
12	30943657	30943964	308	30943784	10.79	9.0671	6.60437	5.57774	mi08FXR_peak_1327
12	31402068	31402217	150	31402123	13.73	7.53305	4.91148	4.16145	mi08FXR_peak_1328
12	32678883	32679171	289	32679071	13.73	11.0684	7.18753	7.45652	mi08FXR_peak_1329
12	32682035	32682548	514	32682221	87.31	108.636	29.4373	103.153	mi08FXR_peak_1330
12	32692748	32692959	212	32692830	15.7	10.5134	6.30057	6.9229	mi08FXR_peak_1331
12	32693139	32693377	239	32693272	12.75	10.1966	6.87671	6.63015	mi08FXR_peak_1332
12	32693419	32693608	190	32693528	9.81	4.33257	3.60344	1.31495	mi08FXR_peak_1333
12	32693651	32694001	351	32693872	28.45	31.3661	14.725	27.0881	mi08FXR_peak_1334
12	32765976	32766172	197	32766064	12.75	9.94116	6.70898	6.39599	mi08FXR_peak_1335
12	32767269	32767418	150	32767352	11.77	8.20957	5.80563	4.77439	mi08FXR_peak_1336
12	32768079	32768713	635	32768445	25.51	27.0236	13.2534	22.8413	mi08FXR_peak_1337
12	32821012	32821187	176	32821053	8.83	6.50491	5.29881	3.23007	mi08FXR_peak_1338
12	32919166	32919318	153	32919236	16.68	13.6963	8.03524	9.95067	mi08FXR_peak_1339
12	33286080	33286343	264	33286171	13.73	7.53305	4.91148	4.16145	mi08FXR_peak_1340
12	33311794	33312185	392	33311964	24.53	25.6079	12.7629	21.4589	mi08FXR_peak_1341
12	33314182	33314512	331	33314329	33.36	29.0782	11.4517	24.8546	mi08FXR_peak_1342
12	33315787	33316015	229	33315897	10.79	7.15253	5.32341	3.8099	mi08FXR_peak_1343
12	33427878	33428100	223	33427972	10.79	8.76756	6.40834	5.30302	mi08FXR_peak_1344
12	35047813	35048027	215	35047907	14.72	13.0671	8.20651	9.35033	mi08FXR_peak_1345
12	37241535	37241736	202	37241678	9.81	6.95302	5.40516	3.61401	mi08FXR_peak_1346
12	40499652	40499945	294	40499798	8.83	6.63289	5.38591	3.35335	mi08FXR_peak_1347
12	41044807	41045036	230	41044887	12.75	10.1966	6.87671	6.63015	mi08FXR_peak_1348
12	44210333	44210833	501	44210469	35.32	31.5779	12.1057	27.2958	mi08FXR_peak_1349
12	44928353	44928631	279	44928539	17.66	8.44714	4.66464	4.99872	mi08FXR_peak_1350
12	44996364	44996615	252	44996494	16.68	15.0307	8.88318	11.2228	mi08FXR_peak_1351
12	51211840	51212058	219	51211920	20.6	14.2141	7.20055	10.4389	mi08FXR_peak_1352
12	51492451	51492669	219	51492531	9.81	7.91806	6.05489	4.51162	mi08FXR_peak_1353
12	51844936	51845609	674	51845483	29.43	32.229	14.8444	27.9347	mi08FXR_peak_1354
12	52396482	52396739	258	52396594	11.77	9.92493	6.94151	6.38656	mi08FXR_peak_1355
12	52448117	52448328	212	52448194	10.79	7.97608	5.88097	4.56841	mi08FXR_peak_1356
12	52448374	52448523	150	52448487	9.81	6.81732	5.31219	3.50026	mi08FXR_peak_1357
12	54159962	54160153	192	54160090	17.66	14.874	8.48117	11.0773	mi08FXR_peak_1358
12	54191204	54191443	240	54191335	16.68	13.6963	8.03524	9.95067	mi08FXR_peak_1359
12	54202873	54203045	173	54202960	13.73	11.3449	7.36722	7.70945	mi08FXR_peak_1360
12	54382127	54382307	181	54382164	11.77	9.5893	6.7223	6.0603	mi08FXR_peak_1361
12	55092239	55092457	219	55092322	16.68	12.1714	7.07101	8.50382	mi08FXR_peak_1362
12	55242332	55242598	267	55242449	13.73	11.3449	7.36722	7.70945	mi08FXR_peak_1363
12	55467695	55467905	211	55467813	10.79	7.99793	5.89567	4.57411	mi08FXR_peak_1364
12	55473655	55473955	301	55473869	16.68	12.1714	7.07101	8.50382	mi08FXR_peak_1365
12	55480695	55480890	196	55480799	20.6	20.1225	10.8008	16.1254	mi08FXR_peak_1366
12	59018060	59018271	212	59018157	17.66	13.2526	7.46343	9.52518	mi08FXR_peak_1367
12	59195380	59195657	278	59195514	19.62	20.809	11.5497	16.7934	mi08FXR_peak_1368
12	69159433	69159666	234	69159530	23.54	13.5895	6.13619	9.85073	mi08FXR_peak_1369
12	69187165	69187427	263	69187302	20.6	18.5424	9.81894	14.5997	mi08FXR_peak_1370
12	69361090	69361318	229	69361206	26.49	28.4555	13.7439	24.241	mi08FXR_peak_1371
12	69661727	69661919	193	69661837	21.58	15.2573	7.52756	11.4382	mi08FXR_peak_1372
12	69758398	69758594	197	69758509	9.81	7.91806	6.05489	4.51162	mi08FXR_peak_1373
12	70196529	70196717	189	70196582	19.62	18.7993	10.3103	14.8431	mi08FXR_peak_1374
12	70196869	70197018	150	70196953	10.79	8.68894	6.35652	5.22691	mi08FXR_peak_1375
12	70233786	70233965	180	70233857	12.75	6.6833	4.58447	3.39522	mi08FXR_peak_1376
12	70707494	70707784	291	70707637	27.47	30.3829	14.5249	26.1287	mi08FXR_peak_1377
12	70842757	70843021	265	70842899	10.79	7.20596	5.3597	3.85357	mi08FXR_peak_1378
12	71015740	71016064	325	71015852	13.73	7.53305	4.91148	4.16145	mi08FXR_peak_1379
12	71355144	71355451	308	71355330	17.66	15.3477	8.7805	11.5228	mi08FXR_peak_1380
12	71830677	71830899	223	71830773	12.75	11.2124	7.53612	7.59048	mi08FXR_peak_1381
12	71836203	71836798	596	71836492	22.56	8.40735	3.92729	4.96567	mi08FXR_peak_1382
12	71848174	71848620	447	71848504	18.64	18.3254	10.3366	14.3965	mi08FXR_peak_1383
12	71859916	71860233	318	71860052	19.62	18.7993	10.3103	14.8431	mi08FXR_peak_1384
12	71864122	71864538	417	71864391	52.98	45.6216	13.4939	41.0829	mi08FXR_peak_1385
12	71875872	71876056	185	71875999	13.73	9.66133	6.26998	6.12884	mi08FXR_peak_1386
12	71925165	71925432	268	71925306	24.53	25.0991	12.4516	20.9694	mi08FXR_peak_1387
12	71997017	71997528	512	71997149	29.43	32.8437	15.2155	28.5364	mi08FXR_peak_1388
12	71997589	71997754	166	71997628	15.7	9.31879	5.5655	5.79934	mi08FXR_peak_1389
12	71998733	71998958	226	71998857	11.77	8.84573	6.23043	5.37335	mi08FXR_peak_1390
12	72318183	72318332	150	72318286	12.75	11.4743	7.70333	7.82635	mi08FXR_peak_1391
12	72582047	72582603	557	72582260	46.11	46.1144	15.7028	41.5665	mi08FXR_peak_1392
12	72938687	72938840	154	72938748	15.7	13.7287	8.34825	9.97354	mi08FXR_peak_1393
12	73408538	73408952	415	73408787	23.54	25.4348	13.0211	21.2935	mi08FXR_peak_1394
12	73779373	73779561	189	73779427	10.79	8.8477	6.46101	5.37421	mi08FXR_peak_1395
12	73838342	73838502	161	73838402	16.68	13.6963	8.03524	9.95067	mi08FXR_peak_1396
12	75486632	75486952	321	75486763	27.47	29.9032	14.2344	25.6561	mi08FXR_peak_1397
12	75583838	75584351	514	75583955	32.37	36.6818	16.28	32.3037	mi08FXR_peak_1398
12	75667021	75667248	228	75667217	11.77	8.20957	5.80563	4.77439	mi08FXR_peak_1399
12	75706740	75706995	256	75706849	17.66	11.2084	6.21952	7.58743	mi08FXR_peak_1400
12	76430926	76431076	151	76431037	14.72	12.2253	7.66608	8.5472	mi08FXR_peak_1401
12	76535507	76535721	215	76535540	21.58	18.7435	9.60966	14.7967	mi08FXR_peak_1402
12	76765610	76765821	212	76765752	10.79	8.38868	6.15736	4.94926	mi08FXR_peak_1403
12	76783893	76784819	927	76784380	89.27	142.677	47.5126	136.749	mi08FXR_peak_1404
12	77349641	77349865	225	77349724	15.7	9.31879	5.5655	5.79934	mi08FXR_peak_1405
12	77501895	77502518	624	77502370	38.26	46.7329	19.6301	42.1743	mi08FXR_peak_1406
12	77986804	77987199	396	77987051	49.05	61.0348	22.7507	56.2629	mi08FXR_peak_1407
12	79357800	79357961	162	79357890	12.75	9.24741	6.25155	5.7374	mi08FXR_peak_1408
12	79404117	79404318	202	79404265	8.83	5.94877	4.91464	2.7064	mi08FXR_peak_1409
12	79774704	79774860	157	79774761	13.73	7.53305	4.91148	4.16145	mi08FXR_peak_1410
12	79998691	79999369	679	79998969	143.23	225.034	57.6922	218.214	mi08FXR_peak_1411
12	80080136	80080312	177	80080166	10.79	5.08049	3.93045	1.94393	mi08FXR_peak_1412
12	80084046	80084469	424	80084173	44.15	50.7862	19.2112	46.1625	mi08FXR_peak_1413
12	80084521	80084732	212	80084597	15.7	10.5134	6.30057	6.9229	mi08FXR_peak_1414
12	80103168	80104155	988	80103519	18.64	17.1152	9.58029	13.2279	mi08FXR_peak_1415
12	80113000	80113282	283	80113142	59.84	65.3509	20.6247	60.5138	mi08FXR_peak_1416
12	80132268	80132417	150	80132355	12.75	9.86709	6.66025	6.32959	mi08FXR_peak_1417
12	80218201	80219129	929	80218723	53.96	55.9602	18.3189	51.2586	mi08FXR_peak_1418
12	80324897	80325077	181	80324992	14.72	10.7097	6.68744	7.1135	mi08FXR_peak_1419
12	80655851	80656025	175	80655898	12.75	10.1966	6.87671	6.63015	mi08FXR_peak_1420
12	80768967	80769116	150	80769066	8.83	5.77741	4.79477	2.57391	mi08FXR_peak_1421
12	80769584	80769997	414	80769731	69.65	79.8625	23.5511	74.8105	mi08FXR_peak_1422
12	80931472	80932086	615	80931975	41.2	39.3523	14.0678	34.9218	mi08FXR_peak_1423
12	80975662	80976493	832	80976059	87.31	133.949	43.7187	128.104	mi08FXR_peak_1424
12	81112464	81112625	162	81112556	14.72	12.5229	7.85774	8.8295	mi08FXR_peak_1425
12	81167932	81168551	620	81168255	19.62	18.7993	10.3103	14.8431	mi08FXR_peak_1426
12	81186797	81187019	223	81186920	14.72	8.41215	5.23849	4.96567	mi08FXR_peak_1427
12	81188497	81188767	271	81188618	29.43	30.5522	13.8322	26.2915	mi08FXR_peak_1428
12	81189652	81189958	307	81189787	20.6	19.575	10.4609	15.6032	mi08FXR_peak_1429
12	81949735	81950309	575	81950154	50.03	66.6165	25.5163	61.7585	mi08FXR_peak_1430
12	82476558	82476838	281	82476651	16.68	13.9601	8.20303	10.2015	mi08FXR_peak_1431
12	82692148	82692320	173	82692238	14.72	12.5229	7.85774	8.8295	mi08FXR_peak_1432
12	82742972	82743121	150	82743057	9.81	6.95302	5.40516	3.61401	mi08FXR_peak_1433
12	83922048	83922201	154	83922090	9.81	7.43852	5.73492	4.07561	mi08FXR_peak_1434
12	84042388	84042684	297	84042537	31.39	26.6287	10.7977	22.4604	mi08FXR_peak_1435
12	84155285	84155434	150	84155342	10.79	7.99793	5.89567	4.57411	mi08FXR_peak_1436
12	84174571	84174809	239	84174674	16.68	14.6208	8.62319	10.8316	mi08FXR_peak_1437
12	84174885	84175063	179	84175027	12.75	10.1966	6.87671	6.63015	mi08FXR_peak_1438
12	84450443	84450614	172	84450530	13.73	7.53305	4.91148	4.16145	mi08FXR_peak_1439
12	85219367	85219627	261	85219484	33.36	41.9233	18.9807	37.4534	mi08FXR_peak_1440
12	86251040	86251345	306	86251245	16.68	14.6208	8.62319	10.8316	mi08FXR_peak_1441
12	86790789	86791014	226	86790867	14.72	12.2253	7.66608	8.5472	mi08FXR_peak_1442
12	86806461	86806918	458	86806697	26.49	31.1985	15.396	26.9272	mi08FXR_peak_1443
12	86836763	86837024	262	86836883	28.45	31.3661	14.725	27.0881	mi08FXR_peak_1444
12	86918585	86918809	225	86918710	9.81	7.3055	5.64507	3.94956	mi08FXR_peak_1445
12	87100459	87101049	591	87100748	29.43	35.9011	17.0445	31.5327	mi08FXR_peak_1446
12	87388386	87388850	465	87388725	30.41	31.3333	13.8991	27.0607	mi08FXR_peak_1447
12	91696391	91696558	168	91696463	12.75	9.94116	6.70898	6.39599	mi08FXR_peak_1448
12	98715982	98716582	601	98716109	13.73	11.3449	7.36722	7.70945	mi08FXR_peak_1449
12	98724957	98725314	358	98725182	32.37	36.6818	16.28	32.3037	mi08FXR_peak_1450
12	98725970	98726172	203	98726061	11.77	5.86499	4.25746	2.64584	mi08FXR_peak_1451
12	98746686	98746867	182	98746805	12.75	11.1167	7.47468	7.50238	mi08FXR_peak_1452
12	98860624	98860802	179	98860689	17.66	16.2172	9.32928	12.3604	mi08FXR_peak_1453
12	99208375	99208524	150	99208477	11.77	5.86499	4.25746	2.64584	mi08FXR_peak_1454
12	99247373	99247576	204	99247462	16.68	15.8155	9.378	11.9807	mi08FXR_peak_1455
12	99374291	99374549	259	99374413	15.7	9.31879	5.5655	5.79934	mi08FXR_peak_1456
12	99431617	99431962	346	99431728	21.58	15.2573	7.52756	11.4382	mi08FXR_peak_1457
12	99435302	99435525	224	99435425	18.64	12.1886	6.54653	8.51555	mi08FXR_peak_1458
12	99440163	99440367	205	99440274	14.72	14.0096	8.80229	10.2447	mi08FXR_peak_1459
12	100455511	100455816	306	100455696	33.36	40.4055	18.0816	35.962	mi08FXR_peak_1460
12	100455911	100456060	150	100455998	9.81	6.95302	5.40516	3.61401	mi08FXR_peak_1461
12	100519704	100520345	642	100520158	24.53	18.4988	8.5086	14.5595	mi08FXR_peak_1462
12	100778913	100779085	173	100779015	10.79	7.48465	5.54887	4.12131	mi08FXR_peak_1463
12	100829852	100830001	150	100829916	12.75	10.1966	6.87671	6.63015	mi08FXR_peak_1464
12	100996585	100996916	332	100996722	51.01	38.3027	10.4027	33.8928	mi08FXR_peak_1465
12	101085063	101085591	529	101085410	25.51	25.0483	12.0486	20.9232	mi08FXR_peak_1466
12	102043931	102044251	321	102044077	16.68	14.7209	8.68675	10.9294	mi08FXR_peak_1467
12	102055266	102055573	308	102055400	8.83	6.80986	5.50541	3.49369	mi08FXR_peak_1468
12	102153409	102153651	243	102153525	25.51	19.6141	8.83561	15.6379	mi08FXR_peak_1469
12	102271566	102271737	172	102271604	15.7	13.7287	8.34825	9.97354	mi08FXR_peak_1470
12	102323708	102323879	172	102323783	11.77	8.84573	6.23043	5.37335	mi08FXR_peak_1471
12	102618596	102618767	172	102618671	13.73	11.8507	7.69423	8.19163	mi08FXR_peak_1472
12	102682121	102682466	346	102682349	12.75	10.5782	7.12612	6.98621	mi08FXR_peak_1473
12	102684902	102685106	205	102684987	10.79	7.20596	5.3597	3.85357	mi08FXR_peak_1474
12	102695427	102695805	379	102695571	28.45	32.6512	15.5	28.3526	mi08FXR_peak_1475
12	103150306	103150591	286	103150465	27.47	29.9032	14.2344	25.6561	mi08FXR_peak_1476
12	103326836	103327509	674	103327291	34.34	24.5802	8.83403	20.4611	mi08FXR_peak_1477
12	103328302	103328489	188	103328372	7.85	5.36987	4.69403	2.20953	mi08FXR_peak_1478
12	103328532	103328758	227	103328612	15.7	13.7287	8.34825	9.97354	mi08FXR_peak_1479
12	103660258	103660549	292	103660264	10.79	5.08049	3.93045	1.94393	mi08FXR_peak_1480
12	103679876	103680163	288	103680078	11.77	9.08008	6.38619	5.57774	mi08FXR_peak_1481
12	103769696	103769845	150	103769756	11.77	9.05608	6.37026	5.57672	mi08FXR_peak_1482
12	103887381	103887597	217	103887507	23.54	17.4005	8.18159	13.5006	mi08FXR_peak_1483
12	103904977	103905202	226	103905113	9.81	6.7607	5.27332	3.45668	mi08FXR_peak_1484
12	103940775	103940931	157	103940854	15.7	15.3199	9.35177	11.4954	mi08FXR_peak_1485
12	103989057	103989549	493	103989404	15.7	14.7581	9.00081	10.9659	mi08FXR_peak_1486
12	103990127	103990283	157	103990188	11.77	10.1025	7.05656	6.55022	mi08FXR_peak_1487
12	104033771	104033954	184	104033846	15.7	13.5039	8.20467	9.76687	mi08FXR_peak_1488
12	104041895	104042050	156	104041939	12.75	11.4743	7.70333	7.82635	mi08FXR_peak_1489
12	104076675	104077036	362	104076778	17.66	16.0706	9.23691	12.227	mi08FXR_peak_1490
12	104105897	104106110	214	104105979	11.77	8.453	5.9684	5.00406	mi08FXR_peak_1491
12	104106959	104107200	242	104107095	13.73	10.6047	6.88525	7.01236	mi08FXR_peak_1492
12	104277392	104277647	256	104277521	16.68	14.9606	8.83877	11.154	mi08FXR_peak_1493
12	104337084	104337316	233	104337181	14.72	10.3257	6.44077	6.73944	mi08FXR_peak_1494
12	104386042	104386241	200	104386093	13.73	9.08114	5.89378	5.57774	mi08FXR_peak_1495
12	104388580	104388756	177	104388666	14.72	10.0841	6.28619	6.53346	mi08FXR_peak_1496
12	104841243	104841403	161	104841288	11.77	8.453	5.9684	5.00406	mi08FXR_peak_1497
12	104841582	104841759	178	104841675	11.77	8.453	5.9684	5.00406	mi08FXR_peak_1498
12	104850243	104850392	150	104850321	13.73	9.66133	6.26998	6.12884	mi08FXR_peak_1499
12	105019407	105019636	230	105019503	12.75	10.5782	7.12612	6.98621	mi08FXR_peak_1500
12	105019699	105019925	227	105019810	9.81	7.17715	5.558	3.83127	mi08FXR_peak_1501
12	105020070	105020294	225	105020191	22.56	23.3706	12.115	19.286	mi08FXR_peak_1502
12	105044862	105045013	152	105044943	9.81	7.71989	5.92346	4.33594	mi08FXR_peak_1503
12	105753851	105754094	244	105753923	12.75	10.1966	6.87671	6.63015	mi08FXR_peak_1504
12	105757925	105758074	150	105758028	9.81	6.95302	5.40516	3.61401	mi08FXR_peak_1505
12	108849686	108849856	171	108849753	13.73	9.08114	5.89378	5.57774	mi08FXR_peak_1506
12	108850261	108850616	356	108850499	21.58	18.4489	9.4291	14.5147	mi08FXR_peak_1507
12	108850692	108851162	471	108851018	47.09	33.8953	9.6179	29.5714	mi08FXR_peak_1508
12	109509460	109509616	157	109509538	10.79	9.01278	6.569	5.5352	mi08FXR_peak_1509
12	109798971	109799156	186	109799027	15.7	13.7287	8.34825	9.97354	mi08FXR_peak_1510
12	109972050	109972932	883	109972507	83.39	132.602	45.492	126.779	mi08FXR_peak_1511
12	109973699	109973945	247	109973814	15.7	11.1147	6.6786	7.50118	mi08FXR_peak_1512
12	109975582	109975862	281	109975644	10.79	7.99793	5.89567	4.57411	mi08FXR_peak_1513
12	110024207	110024356	150	110024313	9.81	6.23946	4.91378	2.98113	mi08FXR_peak_1514
12	110154332	110154560	229	110154458	18.64	17.4972	9.8198	13.5885	mi08FXR_peak_1515
12	110156534	110156757	224	110156628	13.73	11.7579	7.63443	8.10447	mi08FXR_peak_1516
12	110220605	110220794	190	110220695	10.79	8.04199	5.9253	4.61728	mi08FXR_peak_1517
12	110230828	110231163	336	110230942	21.58	19.8067	10.2649	15.8223	mi08FXR_peak_1518
12	110231940	110232304	365	110232129	15.7	14.7581	9.00081	10.9659	mi08FXR_peak_1519
12	110452934	110453209	276	110453049	27.47	27.7699	12.9404	23.5779	mi08FXR_peak_1520
12	110583702	110583910	209	110583800	9.81	7.37141	5.68964	4.01028	mi08FXR_peak_1521
12	110978389	110978560	172	110978466	13.73	12.7271	8.25281	9.01801	mi08FXR_peak_1522
12	111057448	111057745	298	111057534	21.58	17.799	9.03308	13.883	mi08FXR_peak_1523
12	111440850	111441077	228	111440938	15.7	12.5432	7.58932	8.846	mi08FXR_peak_1524
12	111514274	111514454	181	111514341	16.68	10.2513	5.89251	6.67183	mi08FXR_peak_1525
12	111514529	111514732	204	111514637	21.58	15.2573	7.52756	11.4382	mi08FXR_peak_1526
12	111815437	111815684	248	111815549	15.7	12.5432	7.58932	8.846	mi08FXR_peak_1527
12	111956184	111956500	317	111956376	48.07	63.2096	24.5353	58.4051	mi08FXR_peak_1528
12	112094621	112094771	151	112094680	15.7	9.31879	5.5655	5.79934	mi08FXR_peak_1529
12	112096276	112096498	223	112096367	20.6	19.575	10.4609	15.6032	mi08FXR_peak_1530
12	112108544	112109073	530	112108790	32.37	37.36	16.687	32.9658	mi08FXR_peak_1531
12	112131142	112131461	320	112131223	13.73	12.7271	8.25281	9.01801	mi08FXR_peak_1532
12	112224055	112224287	233	112224101	17.66	14.874	8.48117	11.0773	mi08FXR_peak_1533
12	112488329	112488737	409	112488537	25.51	19.6141	8.83561	15.6379	mi08FXR_peak_1534
12	112559530	112559794	265	112559674	9.81	6.95302	5.40516	3.61401	mi08FXR_peak_1535
12	112587297	112587853	557	112587678	23.54	26.638	13.7476	22.4669	mi08FXR_peak_1536
12	112589434	112589784	351	112589559	16.68	14.9606	8.83877	11.154	mi08FXR_peak_1537
12	112597236	112597399	164	112597298	11.77	10.2535	7.15385	6.67183	mi08FXR_peak_1538
12	112641115	112641776	662	112641339	91.24	88.4233	18.4472	83.248	mi08FXR_peak_1539
12	112753831	112754161	331	112754022	47.09	57.8036	21.8589	53.076	mi08FXR_peak_1540
12	113140975	113141730	756	113141583	46.11	46.1144	15.7028	41.5665	mi08FXR_peak_1541
12	113141829	113142479	651	113142103	23.54	24.2093	12.2724	20.0982	mi08FXR_peak_1542
12	113142687	113142897	211	113142779	11.77	9.08008	6.38619	5.57774	mi08FXR_peak_1543
12	117721775	117721979	205	117721848	15.7	9.96971	5.96304	6.42375	mi08FXR_peak_1544
12	118186236	118186399	164	118186311	10.79	8.8477	6.46101	5.37421	mi08FXR_peak_1545
12	118782134	118782346	213	118782253	14.72	10.7097	6.68744	7.1135	mi08FXR_peak_1546
13	3538484	3538846	363	3538763	26.49	28.5692	13.813	24.3535	mi08FXR_peak_1547
13	3891729	3891894	166	3891803	13.73	7.53305	4.91148	4.16145	mi08FXR_peak_1548
13	9181256	9181441	186	9181322	11.77	10.2535	7.15385	6.67183	mi08FXR_peak_1549
13	12542259	12542537	279	12542389	28.45	23.0554	9.81664	18.9741	mi08FXR_peak_1550
13	12544295	12544493	199	12544368	19.62	18.3961	10.0588	14.4624	mi08FXR_peak_1551
13	12550502	12551239	738	12550907	95.16	121.957	32.0534	116.273	mi08FXR_peak_1552
13	12551389	12551566	178	12551429	11.77	9.08008	6.38619	5.57774	mi08FXR_peak_1553
13	13529109	13529558	450	13529354	34.34	40.3626	17.624	35.9201	mi08FXR_peak_1554
13	13995190	13995350	161	13995291	15.7	11.7858	7.1049	8.12979	mi08FXR_peak_1555
13	16291596	16292152	557	16291840	52.98	70.0571	26.9879	65.1474	mi08FXR_peak_1556
13	16316526	16316804	279	16316658	31.39	21.4139	8.09825	17.3829	mi08FXR_peak_1557
13	21453566	21453903	338	21453700	17.66	14.874	8.48117	11.0773	mi08FXR_peak_1558
13	23534789	23534969	181	23534874	21.58	15.2573	7.52756	11.4382	mi08FXR_peak_1559
13	23729038	23729259	222	23729121	18.64	17.4972	9.8198	13.5885	mi08FXR_peak_1560
13	23804589	23804851	263	23804724	35.32	41.2512	17.7157	36.7887	mi08FXR_peak_1561
13	23806802	23806951	150	23806882	9.81	6.7607	5.27332	3.45668	mi08FXR_peak_1562
13	23826706	23826882	177	23826828	11.77	9.05608	6.37026	5.57672	mi08FXR_peak_1563
13	23913614	23914230	617	23913884	78.48	80.5453	19.8706	75.4872	mi08FXR_peak_1564
13	24107181	24107390	210	24107319	19.62	13.1909	6.87354	9.46565	mi08FXR_peak_1565
13	24194984	24195338	355	24195201	42.18	40.6853	14.3948	36.2314	mi08FXR_peak_1566
13	24546539	24547504	966	24546886	44.15	61.1327	25.2867	56.3589	mi08FXR_peak_1567
13	24556648	24556999	352	24556738	17.66	16.9998	9.8203	13.1171	mi08FXR_peak_1568
13	24791524	24791711	188	24791578	13.73	10.317	6.69747	6.73073	mi08FXR_peak_1569
13	24880150	24880569	420	24880366	27.47	25.182	11.3876	21.0481	mi08FXR_peak_1570
13	24880724	24881128	405	24880983	36.3	42.7986	18.1942	38.3088	mi08FXR_peak_1571
13	24889702	24889907	206	24889789	16.68	10.2513	5.89251	6.67183	mi08FXR_peak_1572
13	24893849	24894233	385	24894137	18.64	16.075	8.92709	12.2283	mi08FXR_peak_1573
13	24943368	24943638	271	24943500	26.49	28.4555	13.7439	24.241	mi08FXR_peak_1574
13	24977689	24978113	425	24978014	16.68	14.9606	8.83877	11.154	mi08FXR_peak_1575
13	28519513	28519671	159	28519615	9.81	7.91806	6.05489	4.51162	mi08FXR_peak_1576
13	29944880	29945479	600	29945133	60.82	84.1327	30.912	79.0227	mi08FXR_peak_1577
13	29964586	29964856	271	29964691	33.36	36.284	15.6159	31.9099	mi08FXR_peak_1578
13	29986368	29986623	256	29986485	9.81	7.37141	5.68964	4.01028	mi08FXR_peak_1579
13	30339845	30340072	228	30339944	11.77	7.65542	5.43505	4.27578	mi08FXR_peak_1580
13	30356091	30356280	190	30356192	12.75	10.1966	6.87671	6.63015	mi08FXR_peak_1581
13	30361091	30361416	326	30361227	24.53	14.5125	6.38145	10.7293	mi08FXR_peak_1582
13	30430776	30431020	245	30430912	15.7	12.5432	7.58932	8.846	mi08FXR_peak_1583
13	31179047	31179207	161	31179108	13.73	12.657	8.2086	8.95601	mi08FXR_peak_1584
13	31309329	31309485	157	31309398	15.7	11.7858	7.1049	8.12979	mi08FXR_peak_1585
13	31347109	31347352	244	31347222	16.68	15.4678	9.15934	11.6395	mi08FXR_peak_1586
13	31531234	31531489	256	31531362	24.53	25.6079	12.7629	21.4589	mi08FXR_peak_1587
13	31547484	31547683	200	31547614	13.73	9.66133	6.26998	6.12884	mi08FXR_peak_1588
13	32495096	32495267	172	32495193	10.79	8.76756	6.40834	5.30302	mi08FXR_peak_1589
13	32555135	32555368	234	32555247	16.68	14.9606	8.83877	11.154	mi08FXR_peak_1590
13	32764337	32764710	374	32764494	64.75	91.344	32.874	86.1285	mi08FXR_peak_1591
13	32794684	32794926	243	32794766	13.73	7.53305	4.91148	4.16145	mi08FXR_peak_1592
13	32824484	32824743	260	32824605	14.72	12.313	7.72259	8.63271	mi08FXR_peak_1593
13	34054453	34054809	357	34054578	16.68	10.2513	5.89251	6.67183	mi08FXR_peak_1594
13	34055062	34055229	168	34055193	14.72	8.41215	5.23849	4.96567	mi08FXR_peak_1595
13	34076740	34077200	461	34077005	41.2	51.5718	21.1017	46.9391	mi08FXR_peak_1596
13	34077256	34077405	150	34077286	8.83	5.94877	4.91464	2.7064	mi08FXR_peak_1597
13	34205214	34205569	356	34205330	17.66	14.874	8.48117	11.0773	mi08FXR_peak_1598
13	34254885	34255135	251	34255031	16.68	12.888	7.52236	9.17424	mi08FXR_peak_1599
13	34256718	34256920	203	34256815	25.51	25.0483	12.0486	20.9232	mi08FXR_peak_1600
13	34287572	34287734	163	34287688	10.79	7.99793	5.89567	4.57411	mi08FXR_peak_1601
13	34290455	34290626	172	34290520	17.66	14.874	8.48117	11.0773	mi08FXR_peak_1602
13	34462008	34463093	1086	34462807	42.18	51.0589	20.3221	46.4335	mi08FXR_peak_1603
13	34550252	34550431	180	34550388	12.75	7.62961	5.18997	4.25432	mi08FXR_peak_1604
13	34738186	34738373	188	34738239	12.75	9.94116	6.70898	6.39599	mi08FXR_peak_1605
13	34961519	34961751	233	34961625	14.72	11.4162	7.1434	7.77504	mi08FXR_peak_1606
13	35067098	35067295	198	35067216	11.77	10.2535	7.15385	6.67183	mi08FXR_peak_1607
13	35151593	35152254	662	35151815	111.84	168.279	48.016	162.124	mi08FXR_peak_1608
13	35783954	35784197	244	35784094	47.09	21.1429	5.34328	17.1187	mi08FXR_peak_1609
13	35963581	35963808	228	35963715	12.75	9.18328	6.20921	5.67872	mi08FXR_peak_1610
13	35994180	35994334	155	35994287	13.73	9.66133	6.26998	6.12884	mi08FXR_peak_1611
13	36036903	36037148	246	36037006	16.68	15.0307	8.88318	11.2228	mi08FXR_peak_1612
13	36460750	36460899	150	36460890	10.79	6.25826	4.71654	2.99756	mi08FXR_peak_1613
13	36466531	36466792	262	36466659	16.68	15.6976	9.30397	11.8639	mi08FXR_peak_1614
13	37537154	37538870	1717	37538068	118.7	87.0662	11.9705	81.913	mi08FXR_peak_1615
13	37598106	37598602	497	37598480	31.39	25.0969	9.96708	20.9694	mi08FXR_peak_1616
13	37620171	37620320	150	37620239	12.75	8.99599	6.08558	5.5195	mi08FXR_peak_1617
13	37625930	37626154	225	37626027	21.58	18.7435	9.60966	14.7967	mi08FXR_peak_1618
13	37632968	37633146	179	37633052	18.64	9.25272	4.9099	5.74086	mi08FXR_peak_1619
13	37688952	37689495	544	37689334	36.3	44.4472	19.1764	39.9275	mi08FXR_peak_1620
13	37715290	37715653	364	37715592	19.62	17.2982	9.37301	13.4057	mi08FXR_peak_1621
13	37750310	37750534	225	37750425	13.73	11.2325	7.29428	7.60988	mi08FXR_peak_1622
13	37856622	37856938	317	37856782	18.64	7.28745	3.92792	3.93282	mi08FXR_peak_1623
13	37857004	37857767	764	37857601	42.18	56.3936	23.4698	51.6875	mi08FXR_peak_1624
13	37876887	37877106	220	37876970	14.72	8.41215	5.23849	4.96567	mi08FXR_peak_1625
13	37940344	37940745	402	37940451	10.79	7.20596	5.3597	3.85357	mi08FXR_peak_1626
13	37942572	37942922	351	37942718	19.62	18.7993	10.3103	14.8431	mi08FXR_peak_1627
13	37943078	37943227	150	37943161	9.81	7.37141	5.68964	4.01028	mi08FXR_peak_1628
13	38312487	38312735	249	38312675	12.75	9.24741	6.25155	5.7374	mi08FXR_peak_1629
13	38318387	38318762	376	38318615	40.22	49.9483	20.6111	45.3375	mi08FXR_peak_1630
13	38320424	38320722	299	38320573	24.53	25.6079	12.7629	21.4589	mi08FXR_peak_1631
13	38496809	38497130	322	38496930	42.18	57.6259	24.1877	52.9011	mi08FXR_peak_1632
13	38523332	38523499	168	38523363	10.79	7.99793	5.89567	4.57411	mi08FXR_peak_1633
13	38526145	38526517	373	38526346	25.51	28.355	14.062	24.1471	mi08FXR_peak_1634
13	38688866	38689054	189	38688909	19.62	13.1909	6.87354	9.46565	mi08FXR_peak_1635
13	38689131	38689432	302	38689201	14.72	12.2253	7.66608	8.5472	mi08FXR_peak_1636
13	39664550	39664952	403	39664795	67.69	76.7802	22.8971	71.7739	mi08FXR_peak_1637
13	40850742	40850973	232	40850865	18.64	11.8271	6.33535	8.16875	mi08FXR_peak_1638
13	40855219	40855615	397	40855395	18.64	7.28745	3.92792	3.93282	mi08FXR_peak_1639
13	40859686	40860253	568	40860072	45.13	53.8918	20.5467	49.2239	mi08FXR_peak_1640
13	40861091	40861240	150	40861196	11.77	5.86499	4.25746	2.64584	mi08FXR_peak_1641
13	40880602	40880991	390	40880855	16.68	10.2513	5.89251	6.67183	mi08FXR_peak_1642
13	40881198	40881347	150	40881229	12.75	9.94116	6.70898	6.39599	mi08FXR_peak_1643
13	40882544	40882851	308	40882766	13.73	12.7271	8.25281	9.01801	mi08FXR_peak_1644
13	41006199	41006590	392	41006443	31.39	35.8411	16.1965	31.4761	mi08FXR_peak_1645
13	41197193	41197604	412	41197456	23.54	24.1594	12.2418	20.0551	mi08FXR_peak_1646
13	41403958	41404149	192	41404030	15.7	15.3199	9.35177	11.4954	mi08FXR_peak_1647
13	41410572	41410721	150	41410670	11.77	8.20957	5.80563	4.77439	mi08FXR_peak_1648
13	41828331	41828512	182	41828443	11.77	7.65542	5.43505	4.27578	mi08FXR_peak_1649
13	43232195	43232708	514	43232389	30.41	31.965	14.2782	27.6747	mi08FXR_peak_1650
13	43233423	43233649	227	43233530	12.75	11.0228	7.41424	7.41642	mi08FXR_peak_1651
13	43304744	43305566	823	43304988	21.58	21.4658	11.2913	17.4269	mi08FXR_peak_1652
13	43595987	43596188	202	43596067	19.62	19.6732	10.853	15.695	mi08FXR_peak_1653
13	43897061	43897329	269	43897183	23.54	9.09299	4.09079	5.58943	mi08FXR_peak_1654
13	44235856	44236341	486	44236069	54.94	73.5302	27.9689	68.5711	mi08FXR_peak_1655
13	44301978	44302196	219	44302123	10.79	7.37078	5.47162	4.01028	mi08FXR_peak_1656
13	44306263	44306872	610	44306598	30.41	34.8683	16.0265	30.5213	mi08FXR_peak_1657
13	44339196	44339691	496	44339522	55.92	49.4125	14.2297	44.8112	mi08FXR_peak_1658
13	44381744	44382095	352	44381901	45.13	58.1655	23.0637	53.4328	mi08FXR_peak_1659
13	44409083	44409254	172	44409176	11.77	8.20957	5.80563	4.77439	mi08FXR_peak_1660
13	44409294	44409744	451	44409460	18.64	16.1726	8.98837	12.3255	mi08FXR_peak_1661
13	45083850	45084006	157	45083936	11.77	10.2535	7.15385	6.67183	mi08FXR_peak_1662
13	45903985	45904134	150	45904083	12.75	9.24741	6.25155	5.7374	mi08FXR_peak_1663
13	45965303	45965561	259	45965384	12.75	11.4743	7.70333	7.82635	mi08FXR_peak_1664
13	46019825	46020016	192	46019933	13.73	5.46828	3.68361	2.3005	mi08FXR_peak_1665
13	46020985	46021376	392	46021109	17.66	12.5689	7.04097	8.86993	mi08FXR_peak_1666
13	46032383	46032691	309	46032547	18.64	15.1648	8.35728	11.3522	mi08FXR_peak_1667
13	46616824	46617056	233	46616930	10.79	9.0671	6.60437	5.57774	mi08FXR_peak_1668
13	46854574	46854762	189	46854667	14.72	13.1687	8.2713	9.44899	mi08FXR_peak_1669
13	47050043	47050310	268	47050186	23.54	24.1594	12.2418	20.0551	mi08FXR_peak_1670
13	47150112	47150261	150	47150168	12.75	10.1704	6.85956	6.61723	mi08FXR_peak_1671
13	47199963	47200378	416	47200075	11.77	9.5893	6.7223	6.0603	mi08FXR_peak_1672
13	49179233	49179614	382	49179459	40.22	49.1007	20.1084	44.5034	mi08FXR_peak_1673
13	49188009	49188465	457	49188134	26.49	31.1985	15.396	26.9272	mi08FXR_peak_1674
13	49190249	49190591	343	49190374	13.73	11.0684	7.18753	7.45652	mi08FXR_peak_1675
13	51153624	51153916	293	51153826	24.53	22.4955	10.862	18.4299	mi08FXR_peak_1676
13	51645061	51646151	1091	51645291	73.58	107.79	37.1957	102.323	mi08FXR_peak_1677
13	51873259	51873605	347	51873398	26.49	29.0958	14.1326	24.8695	mi08FXR_peak_1678
13	51902996	51903164	169	51903101	12.75	9.94116	6.70898	6.39599	mi08FXR_peak_1679
13	51911793	51911942	150	51911840	10.79	8.46171	6.20597	5.00886	mi08FXR_peak_1680
13	52009688	52010270	583	52009966	57.88	77.5904	28.7224	72.5709	mi08FXR_peak_1681
13	52021831	52022891	1061	52022189	107.91	74.9352	10.8913	69.9552	mi08FXR_peak_1682
13	52025217	52025899	683	52025691	30.41	32.6303	14.6785	28.333	mi08FXR_peak_1683
13	52060543	52060801	259	52060687	18.64	9.25272	4.9099	5.74086	mi08FXR_peak_1684
13	52068269	52068661	393	52068619	12.75	10.1966	6.87671	6.63015	mi08FXR_peak_1685
13	52069185	52069340	156	52069241	15.7	9.31879	5.5655	5.79934	mi08FXR_peak_1686
13	52150489	52150647	159	52150589	14.72	10.7764	6.7304	7.17689	mi08FXR_peak_1687
13	52153589	52154044	456	52153852	14.72	10.9123	6.81799	7.31064	mi08FXR_peak_1688
13	52154262	52154411	150	52154322	13.73	9.91357	6.43425	6.37602	mi08FXR_peak_1689
13	52155478	52155644	167	52155601	15.7	11.5081	6.92801	7.85902	mi08FXR_peak_1690
13	52180047	52180224	178	52180151	15.7	9.31879	5.5655	5.79934	mi08FXR_peak_1691
13	52719938	52720248	311	52720076	32.37	22.4566	8.34351	18.3932	mi08FXR_peak_1692
13	52832609	52832758	150	52832679	11.77	8.84573	6.23043	5.37335	mi08FXR_peak_1693
13	54066457	54066664	208	54066577	23.54	13.5895	6.13619	9.85073	mi08FXR_peak_1694
13	54440017	54440221	205	54440076	11.77	9.08008	6.38619	5.57774	mi08FXR_peak_1695
13	54565928	54566588	661	54566054	19.62	13.1909	6.87354	9.46565	mi08FXR_peak_1696
13	54582865	54583114	250	54582950	19.62	17.2982	9.37301	13.4057	mi08FXR_peak_1697
13	54583225	54583583	359	54583396	44.15	56.5026	22.5732	51.7934	mi08FXR_peak_1698
13	55450174	55450323	150	55450286	11.77	9.08008	6.38619	5.57774	mi08FXR_peak_1699
13	55719545	55719739	195	55719639	9.81	7.37141	5.68964	4.01028	mi08FXR_peak_1700
13	56353443	56353718	276	56353579	19.62	10.0802	5.15516	6.53101	mi08FXR_peak_1701
13	56353974	56354292	319	56354148	45.13	37.0673	11.5319	32.6826	mi08FXR_peak_1702
13	56354453	56354839	387	56354555	11.77	9.50914	6.66965	5.98512	mi08FXR_peak_1703
13	56434422	56434789	368	56434532	23.54	21.2269	10.4446	17.1999	mi08FXR_peak_1704
13	56438642	56438996	355	56438952	10.79	9.0671	6.60437	5.57774	mi08FXR_peak_1705
13	56461467	56461851	385	56461675	28.45	33.0656	15.7486	28.7546	mi08FXR_peak_1706
13	56645846	56646068	223	56645974	22.56	21.5777	11.0111	17.5379	mi08FXR_peak_1707
13	58067731	58068132	402	58067910	40.22	49.9483	20.6111	45.3375	mi08FXR_peak_1708
13	58122963	58123112	150	58123055	9.81	6.95302	5.40516	3.61401	mi08FXR_peak_1709
13	58216481	58216672	192	58216588	17.66	14.0147	7.93982	10.2475	mi08FXR_peak_1710
13	58756267	58756416	150	58756318	13.73	11.3449	7.36722	7.70945	mi08FXR_peak_1711
13	58913821	58914463	643	58914236	28.45	31.3661	14.725	27.0881	mi08FXR_peak_1712
13	58914527	58914686	160	58914605	9.81	7.43852	5.73492	4.07561	mi08FXR_peak_1713
13	58920313	58920639	327	58920460	14.72	13.3773	8.404	9.64775	mi08FXR_peak_1714
13	58999270	58999560	291	58999483	13.73	11.3449	7.36722	7.70945	mi08FXR_peak_1715
13	59009991	59010140	150	59010056	12.75	9.94116	6.70898	6.39599	mi08FXR_peak_1716
13	59454509	59454809	301	59454667	19.62	18.758	10.2846	14.8097	mi08FXR_peak_1717
13	60110554	60110921	368	60110682	22.56	22.3618	11.4945	18.3034	mi08FXR_peak_1718
13	60173576	60173760	185	60173623	16.68	12.1714	7.07101	8.50382	mi08FXR_peak_1719
13	60497692	60498028	337	60497839	17.66	8.44714	4.66464	4.99872	mi08FXR_peak_1720
13	60574105	60574561	457	60574368	22.56	22.3618	11.4945	18.3034	mi08FXR_peak_1721
13	60659978	60660362	385	60660082	20.6	10.9285	5.40042	7.3254	mi08FXR_peak_1722
13	60667889	60668625	737	60668308	134.4	190.653	45.1338	184.249	mi08FXR_peak_1723
13	60668776	60669096	321	60668806	13.73	8.09329	5.2623	4.66767	mi08FXR_peak_1724
13	60683243	60683392	150	60683389	10.79	5.08049	3.93045	1.94393	mi08FXR_peak_1725
13	60701553	60701844	292	60701717	25.51	24.145	11.4997	20.0411	mi08FXR_peak_1726
13	60708054	60708208	155	60708095	10.79	7.66189	5.66892	4.2815	mi08FXR_peak_1727
13	60736597	60736746	150	60736627	10.79	7.78461	5.75188	4.39189	mi08FXR_peak_1728
13	62878175	62878350	176	62878212	11.77	9.5893	6.7223	6.0603	mi08FXR_peak_1729
13	62888141	62888405	265	62888218	10.79	7.4273	5.50997	4.06547	mi08FXR_peak_1730
13	62908060	62908544	485	62908402	35.32	31.5779	12.1057	27.2958	mi08FXR_peak_1731
13	64248292	64248441	150	64248347	10.79	8.24643	6.06239	4.81015	mi08FXR_peak_1732
13	64369566	64369765	200	64369690	12.75	8.64252	5.85251	5.18215	mi08FXR_peak_1733
13	64386115	64386264	150	64386173	16.68	13.6963	8.03524	9.95067	mi08FXR_peak_1734
13	65241315	65241464	150	65241407	8.83	6.80986	5.50541	3.49369	mi08FXR_peak_1735
13	67128354	67128512	159	67128401	11.77	9.08008	6.38619	5.57774	mi08FXR_peak_1736
13	67451265	67451712	448	67451518	29.43	34.6036	16.2732	30.2626	mi08FXR_peak_1737
13	67483763	67484346	584	67484121	65.73	73.7233	22.243	68.7548	mi08FXR_peak_1738
13	69002725	69002958	234	69002810	14.72	8.41215	5.23849	4.96567	mi08FXR_peak_1739
13	69006902	69007193	292	69007023	23.54	26.638	13.7476	22.4669	mi08FXR_peak_1740
13	69547616	69547852	237	69547706	11.77	9.08008	6.38619	5.57774	mi08FXR_peak_1741
13	69577205	69577695	491	69577340	16.68	15.6976	9.30397	11.8639	mi08FXR_peak_1742
13	69582428	69582861	434	69582577	32.37	40.5616	18.5928	36.1128	mi08FXR_peak_1743
13	69583533	69583895	363	69583751	33.36	38.8919	17.1775	34.4702	mi08FXR_peak_1744
13	69596559	69596825	267	69596687	21.58	19.3654	9.99234	15.4018	mi08FXR_peak_1745
13	69611809	69611973	165	69611849	13.73	7.53305	4.91148	4.16145	mi08FXR_peak_1746
13	69631137	69631438	302	69631276	19.62	18.3961	10.0588	14.4624	mi08FXR_peak_1747
13	69631801	69631996	196	69631893	13.73	9.66133	6.26998	6.12884	mi08FXR_peak_1748
13	69640609	69640758	150	69640685	9.81	6.99275	5.43232	3.6529	mi08FXR_peak_1749
13	73367919	73368342	424	73368121	41.2	39.3523	14.0678	34.9218	mi08FXR_peak_1750
13	73626769	73627055	287	73626912	27.47	29.9032	14.2344	25.6561	mi08FXR_peak_1751
13	73763027	73763176	150	73763144	11.77	10.2535	7.15385	6.67183	mi08FXR_peak_1752
13	74064726	74064909	184	74064849	11.77	9.43038	6.61781	5.90858	mi08FXR_peak_1753
13	74064951	74065218	268	74065099	24.53	25.6079	12.7629	21.4589	mi08FXR_peak_1754
13	74349853	74350140	288	74349993	18.64	19.4023	11.0002	15.4323	mi08FXR_peak_1755
13	75350745	75350960	216	75350829	12.75	10.4939	7.07116	6.90438	mi08FXR_peak_1756
13	75440245	75440411	167	75440301	16.68	12.888	7.52236	9.17424	mi08FXR_peak_1757
13	75976803	75976953	151	75976831	17.66	8.44714	4.66464	4.99872	mi08FXR_peak_1758
13	81328290	81328623	334	81328437	31.39	33.3915	14.7241	29.0734	mi08FXR_peak_1759
13	91741012	91741443	432	91741152	15.7	13.7287	8.34825	9.97354	mi08FXR_peak_1760
13	91765712	91765928	217	91765822	17.66	8.44714	4.66464	4.99872	mi08FXR_peak_1761
13	93243073	93243475	403	93243243	70.63	69.3385	17.9086	64.4386	mi08FXR_peak_1762
13	93637688	93638026	339	93637895	20.6	18.7609	9.95468	14.8124	mi08FXR_peak_1763
13	93639686	93640081	396	93639834	18.64	16.3719	9.1135	12.5066	mi08FXR_peak_1764
13	93648511	93648954	444	93648723	15.7	12.5432	7.58932	8.846	mi08FXR_peak_1765
13	93653537	93653687	151	93653619	17.66	13.2526	7.46343	9.52518	mi08FXR_peak_1766
13	93655078	93655348	271	93655206	30.41	35.712	16.5326	31.3536	mi08FXR_peak_1767
13	93705777	93705965	189	93705849	16.68	13.8709	8.14633	10.1138	mi08FXR_peak_1768
13	93711246	93711471	226	93711367	25.51	23.781	11.2795	19.682	mi08FXR_peak_1769
13	94441330	94441479	150	94441403	9.81	7.91806	6.05489	4.51162	mi08FXR_peak_1770
13	95855393	95855807	415	95855720	12.75	10.8401	7.29624	7.23946	mi08FXR_peak_1771
13	95890611	95890978	368	95890834	33.36	38.1925	16.7586	33.7846	mi08FXR_peak_1772
13	96570698	96570890	193	96570757	12.75	7.62961	5.18997	4.25432	mi08FXR_peak_1773
13	96664556	96664791	236	96664670	9.81	7.7937	5.97255	4.39982	mi08FXR_peak_1774
13	96670475	96670641	167	96670517	8.83	6.80986	5.50541	3.49369	mi08FXR_peak_1775
13	96671158	96671349	192	96671302	19.62	18.7993	10.3103	14.8431	mi08FXR_peak_1776
13	96742978	96743143	166	96743040	16.68	7.66459	4.41938	4.28231	mi08FXR_peak_1777
13	96980582	96980793	212	96980645	10.79	9.0671	6.60437	5.57774	mi08FXR_peak_1778
13	96984520	96984996	477	96984837	33.36	42.3686	19.2424	37.8848	mi08FXR_peak_1779
13	96985999	96986178	180	96986044	11.77	9.5893	6.7223	6.0603	mi08FXR_peak_1780
13	97375448	97375996	549	97375804	16.68	14.9606	8.83877	11.154	mi08FXR_peak_1781
13	97443441	97443613	173	97443474	17.66	8.44714	4.66464	4.99872	mi08FXR_peak_1782
13	97927484	97927783	300	97927688	15.7	13.7287	8.34825	9.97354	mi08FXR_peak_1783
13	98595508	98595709	202	98595606	20.6	10.9285	5.40042	7.3254	mi08FXR_peak_1784
13	99092329	99092708	380	99092595	17.66	14.874	8.48117	11.0773	mi08FXR_peak_1785
13	101215945	101216101	157	101216042	13.73	11.0684	7.18753	7.45652	mi08FXR_peak_1786
13	101274494	101274721	228	101274643	19.62	13.1909	6.87354	9.46565	mi08FXR_peak_1787
13	101372044	101372205	162	101372109	13.73	11.7579	7.63443	8.10447	mi08FXR_peak_1788
13	101373547	101373890	344	101373731	31.39	33.3915	14.7241	29.0734	mi08FXR_peak_1789
13	101373932	101374107	176	101374066	10.79	7.99793	5.89567	4.57411	mi08FXR_peak_1790
13	101524234	101524676	443	101524462	15.7	15.3199	9.35177	11.4954	mi08FXR_peak_1791
13	101598239	101598454	216	101598329	14.72	11.9702	7.50142	8.307	mi08FXR_peak_1792
13	101635767	101636170	404	101636024	16.68	14.9606	8.83877	11.154	mi08FXR_peak_1793
13	101697982	101698564	583	101698162	75.54	95.4538	28.8828	90.179	mi08FXR_peak_1794
13	101764168	101764409	242	101764292	23.54	25.2659	12.9183	21.1296	mi08FXR_peak_1795
13	101876864	101877366	503	101877256	18.64	17.4972	9.8198	13.5885	mi08FXR_peak_1796
13	102023676	102023899	224	102023817	11.77	9.43038	6.61781	5.90858	mi08FXR_peak_1797
13	102397524	102397782	259	102397656	8.83	6.76603	5.47592	3.46059	mi08FXR_peak_1798
13	104029269	104029418	150	104029325	9.81	6.7607	5.27332	3.45668	mi08FXR_peak_1799
13	104030973	104031485	513	104031159	47.09	63.6731	25.3103	58.8603	mi08FXR_peak_1800
13	104036515	104037145	631	104036755	19.62	18.758	10.2846	14.8097	mi08FXR_peak_1801
13	104037407	104038153	747	104037738	78.48	115.248	38.4903	109.667	mi08FXR_peak_1802
13	104038944	104039217	274	104039081	17.66	14.874	8.48117	11.0773	mi08FXR_peak_1803
13	104639092	104639245	154	104639191	14.72	8.41215	5.23849	4.96567	mi08FXR_peak_1804
13	107763960	107764442	483	107764122	44.15	56.9867	22.8589	52.2728	mi08FXR_peak_1805
13	107891406	107891620	215	107891492	12.75	11.4743	7.70333	7.82635	mi08FXR_peak_1806
13	109635941	109636130	190	109635992	17.66	8.44714	4.66464	4.99872	mi08FXR_peak_1807
13	109685457	109685942	486	109685728	37.28	34.1251	12.7597	29.7961	mi08FXR_peak_1808
13	109881451	109881674	224	109881586	12.75	10.1966	6.87671	6.63015	mi08FXR_peak_1809
13	110397803	110397983	181	110397878	17.66	11.9502	6.66377	8.28735	mi08FXR_peak_1810
13	110665265	110665721	457	110665605	42.18	41.1369	14.6388	36.6778	mi08FXR_peak_1811
13	111239357	111239877	521	111239571	60.82	84.0027	30.8349	78.8979	mi08FXR_peak_1812
13	111431223	111431634	412	111431442	47.09	60.5234	23.4583	55.7561	mi08FXR_peak_1813
13	111489802	111490125	324	111489937	44.15	56.5026	22.5732	51.7934	mi08FXR_peak_1814
13	111598172	111598368	197	111598269	13.73	9.66133	6.26998	6.12884	mi08FXR_peak_1815
13	111816393	111816985	593	111816541	48.07	54.7938	19.6282	50.1109	mi08FXR_peak_1816
13	111856453	111856707	255	111856515	11.77	10.2535	7.15385	6.67183	mi08FXR_peak_1817
13	111936143	111936754	612	111936530	13.73	12.7271	8.25281	9.01801	mi08FXR_peak_1818
13	112067482	112067717	236	112067597	10.79	9.01278	6.569	5.5352	mi08FXR_peak_1819
13	112316819	112317137	319	112317093	11.77	9.08008	6.38619	5.57774	mi08FXR_peak_1820
13	112335664	112336127	464	112335831	18.64	9.25272	4.9099	5.74086	mi08FXR_peak_1821
13	112375741	112376055	315	112375860	25.51	24.6514	11.807	20.532	mi08FXR_peak_1822
13	113597061	113597233	173	113597117	12.75	10.1966	6.87671	6.63015	mi08FXR_peak_1823
13	113597305	113597527	223	113597382	12.75	10.664	7.18194	7.07073	mi08FXR_peak_1824
13	113601887	113602070	184	113602013	18.64	17.4972	9.8198	13.5885	mi08FXR_peak_1825
13	114087833	114088018	186	114087946	17.66	13.2526	7.46343	9.52518	mi08FXR_peak_1826
13	114761008	114761157	150	114761085	13.73	12.7271	8.25281	9.01801	mi08FXR_peak_1827
13	119456455	119456631	177	119456505	11.77	9.67091	6.7758	6.13747	mi08FXR_peak_1828
14	7821323	7821922	600	7821518	59.84	74.6767	25.8906	69.7	mi08FXR_peak_1829
14	7824645	7824986	342	7824891	19.62	18.3961	10.0588	14.4624	mi08FXR_peak_1830
14	7854123	7854406	284	7854266	17.66	14.874	8.48117	11.0773	mi08FXR_peak_1831
14	7943767	7943958	192	7943861	12.75	10.8401	7.29624	7.23946	mi08FXR_peak_1832
14	8013118	8013275	158	8013210	12.75	6.6833	4.58447	3.39522	mi08FXR_peak_1833
14	8035999	8036153	155	8036053	10.79	7.84742	5.79427	4.45269	mi08FXR_peak_1834
14	8187702	8187859	158	8187753	14.72	12.2253	7.66608	8.5472	mi08FXR_peak_1835
14	8244352	8244605	254	8244374	11.77	9.08008	6.38619	5.57774	mi08FXR_peak_1836
14	8258914	8259580	667	8259293	19.62	16.337	8.77474	12.4721	mi08FXR_peak_1837
14	8331537	8331713	177	8331630	8.83	5.77741	4.79477	2.57391	mi08FXR_peak_1838
14	9589249	9589405	157	9589281	11.77	9.08008	6.38619	5.57774	mi08FXR_peak_1839
14	9607208	9607367	160	9607285	15.7	10.5134	6.30057	6.9229	mi08FXR_peak_1840
14	11691519	11691954	436	11691727	23.54	25.96	13.3395	21.8076	mi08FXR_peak_1841
14	11865607	11866291	685	11866008	39.24	36.7173	13.4138	32.335	mi08FXR_peak_1842
14	12104413	12104575	163	12104500	12.75	9.94116	6.70898	6.39599	mi08FXR_peak_1843
14	12104774	12104962	189	12104903	16.68	10.2513	5.89251	6.67183	mi08FXR_peak_1844
14	12112433	12112982	550	12112667	23.54	24.9366	12.7175	20.8141	mi08FXR_peak_1845
14	12344315	12344467	153	12344321	10.79	7.99793	5.89567	4.57411	mi08FXR_peak_1846
14	12344575	12344757	183	12344651	13.73	12.657	8.2086	8.95601	mi08FXR_peak_1847
14	17784612	17784805	194	17784659	10.79	7.54285	5.58832	4.17071	mi08FXR_peak_1848
14	17899837	17899986	150	17899914	13.73	11.0684	7.18753	7.45652	mi08FXR_peak_1849
14	17900035	17900218	184	17900143	12.75	9.24741	6.25155	5.7374	mi08FXR_peak_1850
14	18720624	18720808	185	18720755	16.68	10.2513	5.89251	6.67183	mi08FXR_peak_1851
14	19709382	19709550	169	19709468	17.66	16.2172	9.32928	12.3604	mi08FXR_peak_1852
14	20116169	20116528	360	20116380	14.72	8.41215	5.23849	4.96567	mi08FXR_peak_1853
14	20180190	20180667	478	20180502	30.41	25.4237	10.4707	21.2828	mi08FXR_peak_1854
14	20189855	20190077	223	20189978	14.72	12.5229	7.85774	8.8295	mi08FXR_peak_1855
14	20205871	20206022	152	20205948	12.75	8.64252	5.85251	5.18215	mi08FXR_peak_1856
14	20224619	20224797	179	20224735	14.72	12.2253	7.66608	8.5472	mi08FXR_peak_1857
14	20226267	20226946	680	20226550	58.86	68.015	22.5894	63.1394	mi08FXR_peak_1858
14	20228301	20228745	445	20228438	26.49	28.3991	13.7097	24.1907	mi08FXR_peak_1859
14	20229473	20229807	335	20229681	12.75	10.1966	6.87671	6.63015	mi08FXR_peak_1860
14	20230294	20230461	168	20230352	16.68	10.2513	5.89251	6.67183	mi08FXR_peak_1861
14	21096826	21097028	203	21096915	24.53	14.5125	6.38145	10.7293	mi08FXR_peak_1862
14	21106721	21106954	234	21106822	16.68	15.0307	8.88318	11.2228	mi08FXR_peak_1863
14	21500507	21500727	221	21500601	9.81	6.95302	5.40516	3.61401	mi08FXR_peak_1864
14	21669360	21669839	480	21669630	58.86	80.569	29.9309	75.5065	mi08FXR_peak_1865
14	21670058	21670256	199	21670164	13.73	11.0684	7.18753	7.45652	mi08FXR_peak_1866
14	22633806	22634008	203	22633874	18.64	15.1648	8.35728	11.3522	mi08FXR_peak_1867
14	22801021	22801341	321	22801266	14.72	10.7097	6.68744	7.1135	mi08FXR_peak_1868
14	25181430	25181847	418	25181679	25.51	26.8083	13.1222	22.6334	mi08FXR_peak_1869
14	25208163	25209025	863	25208566	56.9	75.848	28.2438	70.8528	mi08FXR_peak_1870
14	25209178	25209369	192	25209279	10.79	7.99793	5.89567	4.57411	mi08FXR_peak_1871
14	25451295	25451456	162	25451329	8.83	5.94877	4.91464	2.7064	mi08FXR_peak_1872
14	25451531	25452348	818	25452235	35.32	41.2512	17.7157	36.7887	mi08FXR_peak_1873
14	25487481	25487908	428	25487606	16.68	14.9606	8.83877	11.154	mi08FXR_peak_1874
14	25489265	25489646	382	25489517	20.6	10.9285	5.40042	7.3254	mi08FXR_peak_1875
14	25493685	25494336	652	25494115	33.36	38.8919	17.1775	34.4702	mi08FXR_peak_1876
14	25496183	25496339	157	25496291	11.77	9.08008	6.38619	5.57774	mi08FXR_peak_1877
14	25506879	25507052	174	25506965	12.75	8.64252	5.85251	5.18215	mi08FXR_peak_1878
14	25508352	25508577	226	25508432	11.77	9.5893	6.7223	6.0603	mi08FXR_peak_1879
14	25508927	25509113	187	25508994	13.73	7.53305	4.91148	4.16145	mi08FXR_peak_1880
14	25509471	25509775	305	25509654	11.77	9.50914	6.66965	5.98512	mi08FXR_peak_1881
14	25517068	25517223	156	25517122	13.73	11.0684	7.18753	7.45652	mi08FXR_peak_1882
14	25523434	25523743	310	25523598	20.6	19.4537	10.3854	15.4835	mi08FXR_peak_1883
14	25527404	25527642	239	25527452	9.81	6.93331	5.39168	3.6117	mi08FXR_peak_1884
14	25540300	25540513	214	25540412	17.66	14.0147	7.93982	10.2475	mi08FXR_peak_1885
14	25541856	25542170	315	25541976	44.15	56.5026	22.5732	51.7934	mi08FXR_peak_1886
14	25548849	25549024	176	25548958	13.73	11.3449	7.36722	7.70945	mi08FXR_peak_1887
14	25553371	25553579	209	25553500	18.64	19.4023	11.0002	15.4323	mi08FXR_peak_1888
14	25745420	25746395	976	25745943	91.24	135.326	41.9254	129.468	mi08FXR_peak_1889
14	25749462	25749714	253	25749584	14.72	11.7261	7.34368	8.07349	mi08FXR_peak_1890
14	25767380	25767933	554	25767688	45.13	44.7429	15.3758	40.2189	mi08FXR_peak_1891
14	26077237	26077386	150	26077291	8.83	6.63289	5.38591	3.35335	mi08FXR_peak_1892
14	27206228	27206412	185	27206359	10.79	7.99793	5.89567	4.57411	mi08FXR_peak_1893
14	27297112	27297312	201	27297240	17.66	13.2526	7.46343	9.52518	mi08FXR_peak_1894
14	27329131	27329354	224	27329206	23.54	19.2601	9.26217	15.2978	mi08FXR_peak_1895
14	29015993	29016215	223	29016082	22.56	16.3197	7.85457	12.457	mi08FXR_peak_1896
14	30009956	30010477	522	30010099	27.47	27.7699	12.9404	23.5779	mi08FXR_peak_1897
14	30012091	30012594	504	30012368	56.9	43.9965	11.58	39.4859	mi08FXR_peak_1898
14	30016715	30016983	269	30016853	13.73	7.53305	4.91148	4.16145	mi08FXR_peak_1899
14	30311456	30311705	250	30311565	23.54	24.2093	12.2724	20.0982	mi08FXR_peak_1900
14	30548155	30548346	192	30548238	14.72	11.647	7.29256	7.99533	mi08FXR_peak_1901
14	30638187	30638360	174	30638328	14.72	8.41215	5.23849	4.96567	mi08FXR_peak_1902
14	30869327	30869625	299	30869539	16.68	13.6963	8.03524	9.95067	mi08FXR_peak_1903
14	30922762	30922911	150	30922813	11.77	6.33484	4.56156	3.06645	mi08FXR_peak_1904
14	30923254	30923752	499	30923542	36.3	40.7163	16.9537	36.2607	mi08FXR_peak_1905
14	30925714	30925893	180	30925753	9.81	6.81732	5.31219	3.50026	mi08FXR_peak_1906
14	30944777	30945033	257	30944892	20.6	19.6982	10.5374	15.7166	mi08FXR_peak_1907
14	31206810	31207165	356	31206958	21.58	22.5854	11.9802	18.5182	mi08FXR_peak_1908
14	31316637	31316897	261	31316785	20.6	22.2369	12.0992	18.1823	mi08FXR_peak_1909
14	31336313	31336465	153	31336378	10.79	8.68894	6.35652	5.22691	mi08FXR_peak_1910
14	31421530	31421949	420	31421870	15.7	13.6961	8.32743	9.95067	mi08FXR_peak_1911
14	31428294	31428453	160	31428385	12.75	9.37832	6.33798	5.85751	mi08FXR_peak_1912
14	31433873	31434266	394	31434048	46.11	51.774	18.8434	47.137	mi08FXR_peak_1913
14	31434525	31434719	195	31434644	17.66	11.9502	6.66377	8.28735	mi08FXR_peak_1914
14	31641618	31641857	240	31641723	23.54	17.4005	8.18159	13.5006	mi08FXR_peak_1915
14	31644467	31644620	154	31644596	9.81	6.7607	5.27332	3.45668	mi08FXR_peak_1916
14	31870490	31870747	258	31870614	12.75	10.1966	6.87671	6.63015	mi08FXR_peak_1917
14	32093714	32093999	286	32093877	23.54	22.3922	11.1567	18.3315	mi08FXR_peak_1918
14	32165715	32165867	153	32165785	14.72	11.569	7.24215	7.91861	mi08FXR_peak_1919
14	33019286	33019439	154	33019295	9.81	6.7607	5.27332	3.45668	mi08FXR_peak_1920
14	33418293	33418589	297	33418381	25.51	25.1841	12.1313	21.05	mi08FXR_peak_1921
14	34274272	34274489	218	34274376	21.58	11.7967	5.64567	8.13925	mi08FXR_peak_1922
14	34333960	34334217	258	34333978	9.81	6.95302	5.40516	3.61401	mi08FXR_peak_1923
14	34348449	34348632	184	34348570	11.77	8.84573	6.23043	5.37335	mi08FXR_peak_1924
14	34351747	34352044	298	34351891	22.56	16.3197	7.85457	12.457	mi08FXR_peak_1925
14	34357741	34358373	633	34357895	33.36	39.9339	17.8006	35.4955	mi08FXR_peak_1926
14	34585635	34585871	237	34585724	13.73	11.0684	7.18753	7.45652	mi08FXR_peak_1927
14	34620765	34620971	207	34620832	9.81	7.91806	6.05489	4.51162	mi08FXR_peak_1928
14	34661765	34662155	391	34661877	11.77	8.64496	6.0966	5.18407	mi08FXR_peak_1929
14	34768560	34768743	184	34768607	10.79	8.24643	6.06239	4.81015	mi08FXR_peak_1930
14	34769594	34770066	473	34769882	58.86	63.2351	19.954	58.4269	mi08FXR_peak_1931
14	34770119	34770332	214	34770206	13.73	10.317	6.69747	6.73073	mi08FXR_peak_1932
14	34770476	34770637	162	34770509	9.81	6.95302	5.40516	3.61401	mi08FXR_peak_1933
14	41096314	41096551	238	41096456	13.73	10.317	6.69747	6.73073	mi08FXR_peak_1934
14	41102362	41102596	235	41102492	20.6	14.2141	7.20055	10.4389	mi08FXR_peak_1935
14	41151267	41151562	296	41151394	21.58	21.5577	11.3481	17.5181	mi08FXR_peak_1936
14	45477770	45477995	226	45477895	18.64	18.87	10.6737	14.9132	mi08FXR_peak_1937
14	45983283	45983483	201	45983337	11.77	9.08008	6.38619	5.57774	mi08FXR_peak_1938
14	45988986	45989461	476	45989136	28.45	18.3673	7.36248	14.437	mi08FXR_peak_1939
14	46015743	46015957	215	46015819	13.73	10.179	6.60737	6.62555	mi08FXR_peak_1940
14	46018102	46018357	256	46018223	22.56	22.2263	11.411	18.1756	mi08FXR_peak_1941
14	46512191	46512381	191	46512314	12.75	10.1966	6.87671	6.63015	mi08FXR_peak_1942
14	46821146	46821923	778	46821705	29.43	34.1745	16.0163	29.844	mi08FXR_peak_1943
14	46848385	46848534	150	46848411	12.75	11.4743	7.70333	7.82635	mi08FXR_peak_1944
14	47188151	47188381	231	47188252	13.73	11.3449	7.36722	7.70945	mi08FXR_peak_1945
14	47190652	47190887	236	47190782	19.62	13.1909	6.87354	9.46565	mi08FXR_peak_1946
14	47196718	47197258	541	47197007	120.67	165.345	40.5556	159.216	mi08FXR_peak_1947
14	47205327	47205476	150	47205374	14.72	6.17368	3.92887	2.92332	mi08FXR_peak_1948
14	47220285	47220515	231	47220383	19.62	18.6355	10.2082	14.6917	mi08FXR_peak_1949
14	47223073	47223351	279	47223205	12.75	10.1966	6.87671	6.63015	mi08FXR_peak_1950
14	47224764	47224913	150	47224834	9.81	5.78653	4.60013	2.57885	mi08FXR_peak_1951
14	47296392	47296573	182	47296431	12.75	11.0228	7.41424	7.41642	mi08FXR_peak_1952
14	47533612	47533919	308	47533773	15.7	14.5307	8.85756	10.7463	mi08FXR_peak_1953
14	48154223	48155794	1572	48154816	92.22	100.98	23.3042	95.6168	mi08FXR_peak_1954
14	48202101	48202361	261	48202246	31.39	26.6287	10.7977	22.4604	mi08FXR_peak_1955
14	48491480	48491687	208	48491550	15.7	14.4201	8.78763	10.6389	mi08FXR_peak_1956
14	48509239	48509403	165	48509285	10.79	9.0671	6.60437	5.57774	mi08FXR_peak_1957
14	50895894	50896126	233	50896107	10.79	7.20596	5.3597	3.85357	mi08FXR_peak_1958
14	50998063	50998598	536	50998324	75.54	87.6868	24.6901	82.5278	mi08FXR_peak_1959
14	51008315	51008577	263	51008443	16.68	16.1824	9.60736	12.3337	mi08FXR_peak_1960
14	51096065	51096413	349	51096269	53.96	55.9602	18.3189	51.2586	mi08FXR_peak_1961
14	51912372	51913196	825	51912605	51.99	70.6695	27.8919	65.7511	mi08FXR_peak_1962
14	51929220	51929910	691	51929566	25.51	25.0483	12.0486	20.9232	mi08FXR_peak_1963
14	51942679	51943146	468	51943003	38.26	46.7329	19.6301	42.1743	mi08FXR_peak_1964
14	51943339	51943545	207	51943476	11.77	9.83867	6.88538	6.302	mi08FXR_peak_1965
14	54360812	54361144	333	54361002	12.75	10.9306	7.35476	7.3268	mi08FXR_peak_1966
14	54383532	54383696	165	54383635	12.75	10.1966	6.87671	6.63015	mi08FXR_peak_1967
14	54430355	54430508	154	54430427	12.75	4.79185	3.43835	1.71364	mi08FXR_peak_1968
14	54720108	54720308	201	54720190	15.7	12.5432	7.58932	8.846	mi08FXR_peak_1969
14	54877120	54877555	436	54877269	63.77	96.1539	36.2762	90.8714	mi08FXR_peak_1970
14	54877705	54877884	180	54877827	15.7	9.31879	5.5655	5.79934	mi08FXR_peak_1971
14	55015178	55015340	163	55015236	9.81	7.50688	5.78092	4.14247	mi08FXR_peak_1972
[truncated: 4,727 more rows]

## Sheet: RXR_peaks
# This file is generated by MACS version 2.2.7.1
# Command line: callpeak -t ./bam/mi08RXR.bam -c ./bam/mi08input.bam --outdir macs -n mi08RXRq --nomodel --extsize 150 -q 0.1
# ARGUMENTS LIST:
# name = mi08RXRq
# format = AUTO
# ChIP-seq file = ['./bam/mi08RXR.bam']
# control file = ['./bam/mi08input.bam']
# effective genome size = 2.70e+09
# band width = 300
# model fold = [5, 50]
# qvalue cutoff = 1.00e-01
# The maximum gap between significant sites is assigned as the read length/tag size.
# The minimum length of peaks is assigned as the predicted fragment length "d".
# Larger dataset will be scaled towards smaller dataset.
# Range for calculating regional lambda is: 1000 bps and 10000 bps
# Broad region calling is off
# Paired-End mode is off
# tag size is determined as 38 bps
# total tags in treatment: 16374313
# tags after filtering in treatment: 16374313
# maximum duplicate tags at the same position in treatment = 1
# Redundant rate in treatment: 0.00
# total tags in control: 14136929
# tags after filtering in control: 14136929
# maximum duplicate tags at the same position in control = 1
# Redundant rate in control: 0.00
# d = 150
chr	start	end	length	abs_summit	pileup	#NAME?	fold_enrichment	#NAME?	name
1	3514962	3515111	150	3515074	9.5	6.7607	5.12047	3.29904	mi08RXRq_peak_1
1	4661879	4662102	224	4661963	12.95	10.7513	7.34232	6.81547	mi08RXRq_peak_2
1	4768919	4769253	335	4769127	14.68	12.5229	7.83856	8.41203	mi08RXRq_peak_3
1	7089847	7089996	150	7089938	9.5	6.7607	5.12047	3.29904	mi08RXRq_peak_4
1	9621562	9621852	291	9621782	10.36	9.0671	6.36295	5.34755	mi08RXRq_peak_5
1	9631614	9631853	240	9631733	32.81	30.4567	12.7576	25.1904	mi08RXRq_peak_6
1	9638686	9638945	260	9638818	18.13	16.7874	9.13153	12.3561	mi08RXRq_peak_7
1	9989009	9989180	172	9989109	10.36	9.0671	6.36295	5.34755	mi08RXRq_peak_8
1	13241459	13241630	172	13241496	12.95	9.51295	6.51888	5.73628	mi08RXRq_peak_9
1	13287646	13287943	298	13287720	12.95	10.9306	7.46011	6.98475	mi08RXRq_peak_10
1	16228324	16228623	300	16228506	11.22	9.20206	6.18921	5.46445	mi08RXRq_peak_11
1	21059514	21059784	271	21059637	12.95	6.6833	4.65013	3.24222	mi08RXRq_peak_12
1	21080354	21080713	360	21080622	11.22	9.08008	6.11184	5.34755	mi08RXRq_peak_13
1	21231875	21232061	187	21232059	14.68	4.70046	3.13542	1.55271	mi08RXRq_peak_14
1	21240126	21240478	353	21240376	14.68	11.4162	7.12596	7.40598	mi08RXRq_peak_15
1	21304223	21304395	173	21304362	15.54	9.31879	5.51349	5.55139	mi08RXRq_peak_16
1	21304476	21304646	171	21304505	12.95	4.79185	3.4876	1.60509	mi08RXRq_peak_17
1	21326808	21327080	273	21326896	12.95	10.411	7.11755	6.50298	mi08RXRq_peak_18
1	24700509	24700707	199	24700597	12.09	10.1966	6.54352	6.32393	mi08RXRq_peak_19
1	27884830	27885009	180	27884891	18.13	14.3571	7.65222	10.1063	mi08RXRq_peak_20
1	31015337	31015571	235	31015479	16.4	14.4251	8.36723	10.1698	mi08RXRq_peak_21
1	31015925	31016482	558	31016259	29.35	32.5941	15.0269	27.2319	mi08RXRq_peak_22
1	31019373	31019579	207	31019471	15.54	12.5432	7.5184	8.42469	mi08RXRq_peak_23
1	34122880	34123206	327	34123100	13.81	11.4887	7.50064	7.45872	mi08RXRq_peak_24
1	34237749	34237930	182	34237789	10.36	8.8477	6.22483	5.15462	mi08RXRq_peak_25
1	35836458	35836873	416	35836783	15.54	13.7287	8.27024	9.51556	mi08RXRq_peak_26
1	35926182	35926491	310	35926277	12.09	10.7513	6.88792	6.81547	mi08RXRq_peak_27
1	36066268	36066643	376	36066540	14.68	13.3773	8.38349	9.20806	mi08RXRq_peak_28
1	36072881	36073548	668	36073076	11.22	9.83867	6.58959	6.0404	mi08RXRq_peak_29
1	36075149	36075382	234	36075282	12.95	9.65148	6.61156	5.86481	mi08RXRq_peak_30
1	36357009	36357205	197	36357074	11.22	8.84573	5.96277	5.15379	mi08RXRq_peak_31
1	36465816	36466082	267	36465968	11.22	8.20957	5.55622	4.57409	mi08RXRq_peak_32
1	36604504	36604875	372	36604811	12.95	4.79185	3.4876	1.60509	mi08RXRq_peak_33
1	36690970	36691136	167	36691077	10.36	7.78461	5.54162	4.20671	mi08RXRq_peak_34
1	37026078	37026487	410	37026194	18.13	7.28745	3.82611	3.76036	mi08RXRq_peak_35
1	38176200	38176382	183	38176320	9.5	7.71989	5.75176	4.1543	mi08RXRq_peak_36
1	38241332	38242313	982	38241990	22.45	25.0347	13.0626	20.0925	mi08RXRq_peak_37
1	38242753	38242902	150	38242821	13.81	9.66133	6.30373	5.87095	mi08RXRq_peak_38
1	38308605	38308782	178	38308738	10.36	7.99793	5.68016	4.38193	mi08RXRq_peak_39
1	38987289	38987438	150	38987360	7.77	4.98931	4.38512	1.75312	mi08RXRq_peak_40
1	39062623	39062772	150	39062644	12.95	6.6833	4.65013	3.24222	mi08RXRq_peak_41
1	39067873	39068202	330	39068070	18.13	12.1886	6.37685	8.11167	mi08RXRq_peak_42
1	39068584	39068742	159	39068657	9.5	7.91806	5.87938	4.32453	mi08RXRq_peak_43
1	39452377	39452526	150	39452501	6.91	3.98818	3.88545	1.03956	mi08RXRq_peak_44
1	39949740	39949967	228	39949824	9.5	7.91806	5.87938	4.32453	mi08RXRq_peak_45
1	40156113	40156479	367	40156255	18.13	13.6323	7.21908	9.4439	mi08RXRq_peak_46
1	40163371	40164287	917	40163466	18.13	17.1152	9.33198	12.6594	mi08RXRq_peak_47
1	40164461	40164715	255	40164577	13.81	9.66133	6.30373	5.87095	mi08RXRq_peak_48
1	40175603	40176139	537	40176011	19.86	17.2982	9.48058	12.8327	mi08RXRq_peak_49
1	40179472	40179963	492	40179724	25.9	15.4524	6.7252	11.1164	mi08RXRq_peak_50
1	41551755	41551904	150	41551835	7.77	5.2655	4.57976	2.00354	mi08RXRq_peak_51
1	41559342	41559602	261	41559457	15.54	13.7287	8.27024	9.51556	mi08RXRq_peak_52
1	45904293	45904504	212	45904371	9.5	7.24076	5.43884	3.71549	mi08RXRq_peak_53
1	45905110	45905465	356	45905389	14.68	12.8691	8.06022	8.73028	mi08RXRq_peak_54
1	45920716	45920907	192	45920759	6.91	4.3625	4.16152	1.27633	mi08RXRq_peak_55
1	50683057	50683206	150	50683091	12.95	6.6833	4.65013	3.24222	mi08RXRq_peak_56
1	51478601	51478750	150	51478672	9.5	7.91806	5.87938	4.32453	mi08RXRq_peak_57
1	51512424	51512588	165	51512516	10.36	7.78461	5.54162	4.20671	mi08RXRq_peak_58
1	51513042	51513191	150	51513154	7.77	4.98931	4.38512	1.75312	mi08RXRq_peak_59
1	51759684	51760168	485	51759833	17.27	18.0177	10.2315	13.4812	mi08RXRq_peak_60
1	51769934	51770400	467	51770059	19.86	19.6732	10.9775	15.0149	mi08RXRq_peak_61
1	51882769	51882981	213	51882911	11.22	9.05608	6.0966	5.34755	mi08RXRq_peak_62
1	51883321	51883510	190	51883384	7.77	5.02041	4.40716	1.78268	mi08RXRq_peak_63
1	51891921	51892207	287	51892112	15.54	13.7944	8.3118	9.57952	mi08RXRq_peak_64
1	52233676	52233825	150	52233746	7.77	5.74668	4.91224	2.43021	mi08RXRq_peak_65
1	54545565	54545759	195	54545678	15.54	11.7858	7.0385	7.74361	mi08RXRq_peak_66
1	55052251	55052409	159	55052304	11.22	8.84573	5.96277	5.15379	mi08RXRq_peak_67
1	55079700	55080089	390	55079894	8.63	6.32186	5.07032	2.91523	mi08RXRq_peak_68
1	55171619	55171813	195	55171699	11.22	10.2535	6.84652	6.3587	mi08RXRq_peak_69
1	58029776	58030039	264	58029896	17.27	16.2172	9.1336	11.8243	mi08RXRq_peak_70
1	58071487	58071860	374	58071737	25.04	19.6141	8.67915	14.9592	mi08RXRq_peak_71
1	58101587	58102025	439	58101786	12.95	10.1966	6.9752	6.32393	mi08RXRq_peak_72
1	58113519	58113688	170	58113621	7.77	5.11588	4.47461	1.8605	mi08RXRq_peak_73
1	58114114	58114359	246	58114261	11.22	9.27688	6.23657	5.51875	mi08RXRq_peak_74
1	58115010	58115392	383	58115159	20.72	18.5424	9.87302	13.9656	mi08RXRq_peak_75
1	58144458	58144668	211	58144522	15.54	9.31879	5.51349	5.55139	mi08RXRq_peak_76
1	58946014	58946163	150	58946095	13.81	10.317	6.73353	6.41454	mi08RXRq_peak_77
1	58957989	58958321	333	58958093	14.68	8.41215	5.22571	4.76193	mi08RXRq_peak_78
1	59174989	59175291	303	59175020	13.81	4.11731	2.96275	1.08681	mi08RXRq_peak_79
1	59201104	59201255	152	59201235	7.77	4.98931	4.38512	1.75312	mi08RXRq_peak_80
1	59201530	59201716	187	59201675	10.36	7.78461	5.54162	4.20671	mi08RXRq_peak_81
1	59211868	59212039	172	59211971	10.36	7.99793	5.68016	4.38193	mi08RXRq_peak_82
1	59212168	59212333	166	59212244	10.36	8.61179	6.07504	4.94678	mi08RXRq_peak_83
1	59436358	59436651	294	59436573	12.95	10.7513	7.34232	6.81547	mi08RXRq_peak_84
1	59439140	59439409	270	59439352	16.4	10.2513	5.80128	6.3587	mi08RXRq_peak_85
1	59503716	59503873	158	59503792	11.22	8.20957	5.55622	4.57409	mi08RXRq_peak_86
1	60641509	60641902	394	60641609	15.54	13.41	8.06853	9.23234	mi08RXRq_peak_87
1	60659631	60659895	265	60659803	15.54	12.3057	7.3677	8.21799	mi08RXRq_peak_88
1	60824711	60824874	164	60824847	9.5	7.91806	5.87938	4.32453	mi08RXRq_peak_89
1	62723947	62724126	180	62724047	9.5	7.43852	5.56868	3.9014	mi08RXRq_peak_90
1	62724355	62724523	169	62724438	7.77	4.98931	4.38512	1.75312	mi08RXRq_peak_91
1	62748456	62748605	150	62748517	9.5	7.37141	5.52472	3.8365	mi08RXRq_peak_92
1	64753730	64753879	150	64753808	11.22	7.65542	5.20157	4.09478	mi08RXRq_peak_93
1	65177482	65177650	169	65177568	11.22	9.5893	6.43352	5.80459	mi08RXRq_peak_94
1	65177795	65178518	724	65178246	19.86	20.809	11.6822	16.0826	mi08RXRq_peak_95
1	65178662	65178811	150	65178762	6.91	4.73361	4.42867	1.55271	mi08RXRq_peak_96
1	66862733	66862948	216	66862874	13.81	7.53305	4.93792	3.98577	mi08RXRq_peak_97
1	67077447	67077668	222	67077569	12.95	9.94116	6.80507	6.11952	mi08RXRq_peak_98
1	67077770	67078163	394	67078015	30.22	25.4237	10.4059	20.4432	mi08RXRq_peak_99
1	67104028	67104293	266	67104146	17.27	16.1803	9.11082	11.8033	mi08RXRq_peak_100
1	67116649	67116927	279	67116778	18.99	11.3193	6.15198	7.33601	mi08RXRq_peak_101
1	67143842	67144012	171	67143906	11.22	8.77779	5.91946	5.09633	mi08RXRq_peak_102
1	70692671	70692978	308	70692755	9.5	7.37141	5.52472	3.8365	mi08RXRq_peak_103
1	70693031	70693213	183	70693156	9.5	7.43852	5.56868	3.9014	mi08RXRq_peak_104
1	71646787	71647006	220	71646911	17.27	15.8563	8.91083	11.4984	mi08RXRq_peak_105
1	71650715	71650877	163	71650841	7.77	4.98931	4.38512	1.75312	mi08RXRq_peak_106
1	71887727	71888104	378	71887838	17.27	11.9502	6.524	7.89609	mi08RXRq_peak_107
1	71913267	71913515	249	71913391	28.49	26.4691	11.7964	21.4436	mi08RXRq_peak_108
1	72012707	72012885	179	72012826	10.36	7.78461	5.54162	4.20671	mi08RXRq_peak_109
1	72026867	72027133	267	72027009	14.68	14.0096	8.78081	9.78263	mi08RXRq_peak_110
1	72032434	72032609	176	72032482	13.81	12.0413	7.85876	7.98515	mi08RXRq_peak_111
1	72173344	72173634	291	72173482	12.09	10.1966	6.54352	6.32393	mi08RXRq_peak_112
1	72255056	72255293	238	72255173	12.95	9.94116	6.80507	6.11952	mi08RXRq_peak_113
1	72293893	72294195	303	72294054	34.53	20.6283	7.10688	15.9172	mi08RXRq_peak_114
1	72726016	72726313	298	72726138	18.99	12.1886	6.66464	8.11167	mi08RXRq_peak_115
1	72772772	72773066	295	72772894	14.68	8.41215	5.22571	4.76193	mi08RXRq_peak_116
1	72773140	72773516	377	72773349	22.45	16.3197	7.81579	11.9162	mi08RXRq_peak_117
1	72791841	72792168	328	72791975	18.99	17.342	9.89798	12.8739	mi08RXRq_peak_118
1	72792333	72792505	173	72792390	12.09	10.0164	6.43098	6.19031	mi08RXRq_peak_119
1	72809387	72810006	620	72809480	18.13	17.4972	9.56528	12.9903	mi08RXRq_peak_120
1	72842661	72842913	253	72842790	12.95	9.94116	6.80507	6.11952	mi08RXRq_peak_121
1	73931810	73931976	167	73931871	8.63	5.94877	4.8168	2.57383	mi08RXRq_peak_122
1	73932175	73932946	772	73932786	18.99	17.2277	9.82502	12.769	mi08RXRq_peak_123
1	73936435	73936602	168	73936498	8.63	5.94877	4.8168	2.57383	mi08RXRq_peak_124
1	74009066	74009403	338	74009269	18.13	17.1152	9.33198	12.6594	mi08RXRq_peak_125
1	74012824	74013742	919	74013105	16.4	14.9606	8.70192	10.6617	mi08RXRq_peak_126
1	74013969	74014132	164	74014004	11.22	9.12847	6.14255	5.39286	mi08RXRq_peak_127
1	74014268	74014490	223	74014365	13.81	11.0684	7.22622	7.10763	mi08RXRq_peak_128
1	74014639	74014828	190	74014702	17.27	15.8563	8.91083	11.4984	mi08RXRq_peak_129
1	74025909	74026100	192	74025959	12.09	10.7513	6.88792	6.81547	mi08RXRq_peak_130
1	74043795	74044010	216	74043905	15.54	5.31046	3.3081	2.03895	mi08RXRq_peak_131
1	74044538	74044724	187	74044622	18.13	14.2811	7.60659	10.0372	mi08RXRq_peak_132
1	74059697	74059857	161	74059743	8.63	5.77741	4.69932	2.44936	mi08RXRq_peak_133
1	74069839	74070015	177	74069945	12.09	8.10772	5.23482	4.48396	mi08RXRq_peak_134
1	74335745	74335895	151	74335799	16.4	10.2513	5.80128	6.3587	mi08RXRq_peak_135
1	74698885	74699084	200	74699018	12.09	11.4743	7.3301	7.44537	mi08RXRq_peak_136
1	74712769	74712957	189	74712815	10.36	8.17713	5.79608	4.55012	mi08RXRq_peak_137
1	74713231	74713487	257	74713369	9.5	7.3055	5.48144	3.77687	mi08RXRq_peak_138
1	74721038	74721958	921	74721245	15.54	13.5039	8.128	9.32357	mi08RXRq_peak_139
1	74807694	74808036	343	74807984	10.36	9.0671	6.36295	5.34755	mi08RXRq_peak_140
1	75010366	75010559	194	75010483	12.09	10.1704	6.5272	6.32393	mi08RXRq_peak_141
1	75147783	75148004	222	75147912	9.5	6.7607	5.12047	3.29904	mi08RXRq_peak_142
1	75148774	75149070	297	75148956	16.4	12.1714	6.96154	8.10934	mi08RXRq_peak_143
1	75168975	75169413	439	75169167	15.54	9.31879	5.51349	5.55139	mi08RXRq_peak_144
1	75216809	75216960	152	75216916	10.36	8.68894	6.12416	5.01241	mi08RXRq_peak_145
1	75217245	75217560	316	75217338	12.95	10.9306	7.46011	6.98475	mi08RXRq_peak_146
1	75660534	75660899	366	75660654	18.13	17.4972	9.56528	12.9903	mi08RXRq_peak_147
1	76919489	76919857	369	76919732	20.72	20.1225	10.8603	15.4278	mi08RXRq_peak_148
1	81950659	81951081	423	81950974	11.22	9.5893	6.43352	5.80459	mi08RXRq_peak_149
1	82159097	82159500	404	82159365	11.22	9.08008	6.11184	5.34755	mi08RXRq_peak_150
1	82168323	82168472	150	82168385	9.5	6.23946	4.77135	2.84401	mi08RXRq_peak_151
1	82168925	82169247	323	82169036	14.68	10.0841	6.27085	6.25407	mi08RXRq_peak_152
1	82183990	82184303	314	82184138	16.4	14.6208	8.48968	10.3537	mi08RXRq_peak_153
1	82238444	82238619	176	82238499	10.36	7.99793	5.68016	4.38193	mi08RXRq_peak_154
1	82247538	82247852	315	82247792	8.63	5.94877	4.8168	2.57383	mi08RXRq_peak_155
1	84278443	84278701	259	84278565	14.68	11.4162	7.12596	7.40598	mi08RXRq_peak_156
1	84278867	84279301	435	84279110	21.58	15.2573	7.528	10.9345	mi08RXRq_peak_157
1	84871282	84871537	256	84871431	12.95	10.1966	6.9752	6.32393	mi08RXRq_peak_158
1	86056353	86056502	150	86056472	8.63	6.63289	5.27869	3.21062	mi08RXRq_peak_159
1	86056565	86056764	200	86056703	12.95	10.1966	6.9752	6.32393	mi08RXRq_peak_160
1	86406924	86407317	394	86407150	14.68	12.5229	7.83856	8.41203	mi08RXRq_peak_161
1	86497966	86498224	259	86498003	11.22	10.2535	6.84652	6.3587	mi08RXRq_peak_162
1	86595362	86595520	159	86595493	8.63	5.87911	4.76911	2.52903	mi08RXRq_peak_163
1	86608113	86608483	371	86608307	12.09	6.6833	4.36235	3.24222	mi08RXRq_peak_164
1	86633517	86633738	222	86633627	9.5	7.24076	5.43884	3.71549	mi08RXRq_peak_165
1	86879637	86879864	228	86879776	11.22	10.2535	6.84652	6.3587	mi08RXRq_peak_166
1	87032605	87032771	167	87032626	12.95	6.6833	4.65013	3.24222	mi08RXRq_peak_167
1	87574088	87574341	254	87574215	11.22	10.2535	6.84652	6.3587	mi08RXRq_peak_168
1	87908923	87909128	206	87909020	12.95	6.80629	4.72895	3.33494	mi08RXRq_peak_169
1	88013798	88014039	242	88013917	11.22	8.39084	5.67224	4.74863	mi08RXRq_peak_170
1	88014295	88015015	721	88014852	18.13	12.1886	6.37685	8.11167	mi08RXRq_peak_171
1	88049193	88049369	177	88049364	9.5	5.78653	4.46679	2.45326	mi08RXRq_peak_172
1	88064259	88064493	235	88064344	9.5	6.19137	4.73903	2.80608	mi08RXRq_peak_173
1	88072905	88073110	206	88073047	9.5	6.99275	5.27486	3.48875	mi08RXRq_peak_174
1	88074324	88074654	331	88074608	8.63	6.26306	5.0306	2.86269	mi08RXRq_peak_175
1	88166054	88166203	150	88166114	9.5	4.33257	3.49899	1.2652	mi08RXRq_peak_176
1	88179730	88179948	219	88179799	8.63	3.95962	3.44057	1.01424	mi08RXRq_peak_177
1	88212574	88212723	150	88212678	20.72	8.35315	4.17705	4.71325	mi08RXRq_peak_178
1	88213218	88213371	154	88213256	29.35	9.92884	3.77071	6.11952	mi08RXRq_peak_179
1	88213664	88214040	377	88213775	25.9	6.81037	3.10992	3.33544	mi08RXRq_peak_180
1	88224433	88224732	300	88224531	23.31	7.60524	3.47296	4.05417	mi08RXRq_peak_181
1	88253132	88253516	385	88253154	19.86	8.0356	4.19242	4.41939	mi08RXRq_peak_182
1	88253556	88253813	258	88253649	20.72	8.62325	4.30112	4.95823	mi08RXRq_peak_183
1	88268045	88268364	320	88268223	25.9	9.32643	4.01505	5.55902	mi08RXRq_peak_184
1	88269779	88270044	266	88269893	35.4	23.0628	7.91256	18.2071	mi08RXRq_peak_185
1	88276942	88277285	344	88277203	29.35	13.5501	5.05904	9.36882	mi08RXRq_peak_186
1	88278598	88278794	197	88278691	17.27	5.26629	3.04453	2.00422	mi08RXRq_peak_187
1	88279017	88279596	580	88279270	37.99	17.6823	5.56969	13.1659	mi08RXRq_peak_188
1	88284241	88284494	254	88284383	29.35	10.0007	3.79428	6.17791	mi08RXRq_peak_189
1	88288016	88288508	493	88288236	52.66	39.4255	10.733	33.7278	mi08RXRq_peak_190
1	88423132	88423294	163	88423238	12.09	9.94116	6.38392	6.11952	mi08RXRq_peak_191
1	88954864	88955099	236	88955012	8.63	6.69879	5.32243	3.25491	mi08RXRq_peak_192
1	89515921	89516107	187	89516047	9.5	6.95302	5.24848	3.45015	mi08RXRq_peak_193
1	89555204	89555815	612	89555514	28.49	31.3661	14.7454	26.0573	mi08RXRq_peak_194
1	89555951	89556111	161	89556059	11.22	9.50914	6.38312	5.73363	mi08RXRq_peak_195
1	89557057	89557323	267	89557188	6.91	4.14727	4.00348	1.11066	mi08RXRq_peak_196
1	89714131	89714485	355	89714364	19.86	18.7993	10.4286	14.1983	mi08RXRq_peak_197
1	89714574	89715010	437	89714783	17.27	16.2172	9.1336	11.8243	mi08RXRq_peak_198
1	89895905	89896233	329	89896032	30.22	34.3355	15.6088	28.877	mi08RXRq_peak_199
1	90234611	90234919	309	90234738	16.4	10.2513	5.80128	6.3587	mi08RXRq_peak_200
1	90235218	90235372	155	90235248	7.77	5.3172	4.61592	2.03895	mi08RXRq_peak_201
1	91065035	91065266	232	91065120	7.77	4.98931	4.38512	1.75312	mi08RXRq_peak_202
1	91317790	91317939	150	91317832	8.63	5.94877	4.8168	2.57383	mi08RXRq_peak_203
1	91413575	91413772	198	91413599	11.22	5.86499	4.07456	2.51677	mi08RXRq_peak_204
1	91420493	91420939	447	91420794	18.99	12.1886	6.66464	8.11167	mi08RXRq_peak_205
1	91436427	91436607	181	91436493	12.09	9.24741	5.94866	5.49424	mi08RXRq_peak_206
1	91436765	91436963	199	91436854	12.95	6.6833	4.65013	3.24222	mi08RXRq_peak_207
1	91439948	91440097	150	91440050	11.22	8.64496	5.83469	4.97006	mi08RXRq_peak_208
1	91440147	91440333	187	91440292	8.63	5.72777	4.66518	2.42285	mi08RXRq_peak_209
1	91442106	91442596	491	91442380	20.72	19.4537	10.4426	14.8163	mi08RXRq_peak_210
1	91442637	91442839	203	91442780	17.27	15.5467	8.71943	11.2064	mi08RXRq_peak_211
1	91455735	91456105	371	91455973	17.27	17.7865	10.0924	13.2669	mi08RXRq_peak_212
1	91456743	91456974	232	91456878	8.63	5.94877	4.8168	2.57383	mi08RXRq_peak_213
1	91823648	91823907	260	91823784	10.36	8.46171	5.97912	4.80353	mi08RXRq_peak_214
1	91894138	91894758	621	91894444	37.99	34.1251	12.9959	28.682	mi08RXRq_peak_215
1	92087845	92088062	218	92087950	18.13	16.895	9.19739	12.4595	mi08RXRq_peak_216
1	92100603	92100769	167	92100717	12.09	6.6833	4.36235	3.24222	mi08RXRq_peak_217
1	92130511	92130672	162	92130540	11.22	9.08008	6.11184	5.34755	mi08RXRq_peak_218
1	92710301	92710544	244	92710446	14.68	14.0096	8.78081	9.78263	mi08RXRq_peak_219
1	93029499	93029727	229	93029596	9.5	6.95302	5.24848	3.45015	mi08RXRq_peak_220
1	93128203	93128467	265	93128339	18.99	16.6813	9.47579	12.2537	mi08RXRq_peak_221
1	105113184	105113468	285	105113263	13.81	9.66133	6.30373	5.87095	mi08RXRq_peak_222
1	105114773	105115159	387	105115025	41.44	39.3523	14.1471	33.6551	mi08RXRq_peak_223
1	105115377	105115702	326	105115479	11.22	8.20957	5.55622	4.57409	mi08RXRq_peak_224
1	105116389	105116568	180	105116433	7.77	5.47822	4.72789	2.18833	mi08RXRq_peak_225
1	105178844	105179061	218	105178988	15.54	9.31879	5.51349	5.55139	mi08RXRq_peak_226
1	105900536	105900756	221	105900615	10.36	7.78461	5.54162	4.20671	mi08RXRq_peak_227
1	105908381	105908914	534	105908664	22.45	22.9246	11.7826	18.0752	mi08RXRq_peak_228
1	105925736	105925969	234	105925841	17.27	15.6484	8.78231	11.305	mi08RXRq_peak_229
1	105981490	105981656	167	105981576	11.22	9.08008	6.11184	5.34755	mi08RXRq_peak_230
1	106169846	106170049	204	106169928	13.81	11.3449	7.40688	7.34652	mi08RXRq_peak_231
1	106171170	106171395	226	106171305	21.58	15.2573	7.528	10.9345	mi08RXRq_peak_232
1	106199238	106199431	194	106199316	12.09	10.7513	6.88792	6.81547	mi08RXRq_peak_233
1	106257510	106257659	150	106257547	7.77	5.3172	4.61592	2.03895	mi08RXRq_peak_234
1	106280251	106280617	367	106280471	11.22	9.08008	6.11184	5.34755	mi08RXRq_peak_235
1	109959738	109959895	158	109959790	7.77	5.74668	4.91224	2.43021	mi08RXRq_peak_236
1	119031254	119031497	244	119031373	21.58	15.2573	7.528	10.9345	mi08RXRq_peak_237
1	119163347	119163500	154	119163447	10.36	8.46171	5.97912	4.80353	mi08RXRq_peak_238
1	119173545	119173694	150	119173563	6.91	4.31788	4.12892	1.26116	mi08RXRq_peak_239
1	119191261	119191495	235	119191380	13.81	12.2388	7.98586	8.15162	mi08RXRq_peak_240
1	119221066	119221215	150	119221105	8.63	6.09284	4.9151	2.7127	mi08RXRq_peak_241
1	119253512	119253692	181	119253558	7.77	5.2655	4.57976	2.00354	mi08RXRq_peak_242
1	119293841	119294114	274	119293970	31.94	37.2633	17.3391	31.6639	mi08RXRq_peak_243
1	119295356	119295523	168	119295387	8.63	6.20532	4.9915	2.81845	mi08RXRq_peak_244
1	120037294	120037702	409	120037429	17.27	16.2172	9.1336	11.8243	mi08RXRq_peak_245
1	120060740	120060907	168	120060769	10.36	7.97608	5.666	4.38048	mi08RXRq_peak_246
1	120073298	120073447	150	120073365	10.36	8.17713	5.79608	4.55012	mi08RXRq_peak_247
1	120115948	120116296	349	120116202	12.95	9.94116	6.80507	6.11952	mi08RXRq_peak_248
1	120119977	120120146	170	120120050	7.77	5.21473	4.54417	1.955	mi08RXRq_peak_249
1	120120250	120120745	496	120120322	15.54	14.3113	8.63733	10.0657	mi08RXRq_peak_250
1	120121555	120121715	161	120121668	8.63	6.20532	4.9915	2.81845	mi08RXRq_peak_251
1	120270116	120270587	472	120270262	17.27	16.4049	9.24922	11.996	mi08RXRq_peak_252
1	121329449	121329743	295	121329598	8.63	5.94877	4.8168	2.57383	mi08RXRq_peak_253
1	121330435	121330617	183	121330564	11.22	10.2535	6.84652	6.3587	mi08RXRq_peak_254
1	121332442	121332591	150	121332581	10.36	5.08049	3.78677	1.82674	mi08RXRq_peak_255
1	121332633	121332819	187	121332675	12.95	10.1966	6.9752	6.32393	mi08RXRq_peak_256
1	121335987	121336179	193	121336061	12.09	9.94116	6.38392	6.11952	mi08RXRq_peak_257
1	121348864	121349376	513	121349066	20.72	18.8724	10.0792	14.2688	mi08RXRq_peak_258
1	125721198	125721360	163	125721294	9.5	7.71989	5.75176	4.1543	mi08RXRq_peak_259
1	127729196	127729548	353	127729388	18.99	16.075	9.08815	11.7001	mi08RXRq_peak_260
1	127732656	127732898	243	127732787	11.22	5.86499	4.07456	2.51677	mi08RXRq_peak_261
1	127989886	127990038	153	127989969	17.27	6.60524	3.65344	3.18458	mi08RXRq_peak_262
1	128826660	128826961	302	128826727	7.77	5.59085	4.80561	2.29358	mi08RXRq_peak_263
1	130309785	130310146	362	130309955	25.04	19.6141	8.67915	14.9592	mi08RXRq_peak_264
1	130764197	130764536	340	130764340	10.36	7.78461	5.54162	4.20671	mi08RXRq_peak_265
1	130798193	130798342	150	130798280	8.63	5.94877	4.8168	2.57383	mi08RXRq_peak_266
1	130831229	130831382	154	130831351	8.63	5.98418	4.84101	2.60723	mi08RXRq_peak_267
1	131090209	131090434	226	131090296	12.09	9.24741	5.94866	5.49424	mi08RXRq_peak_268
1	131126254	131126565	312	131126397	20.72	13.2431	6.68327	9.07904	mi08RXRq_peak_269
1	131184453	131184899	447	131184805	11.22	9.50914	6.38312	5.73363	mi08RXRq_peak_270
1	131486137	131486375	239	131486248	14.68	8.41215	5.22571	4.76193	mi08RXRq_peak_271
1	131546862	131547292	431	131547083	37.99	34.1251	12.9959	28.682	mi08RXRq_peak_272
1	131619419	131619641	223	131619544	17.27	8.44714	4.5668	4.79484	mi08RXRq_peak_273
1	131622473	131622627	155	131622575	10.36	5.08049	3.78677	1.82674	mi08RXRq_peak_274
1	131623841	131624052	212	131623978	12.95	10.1704	6.95781	6.32393	mi08RXRq_peak_275
1	131797140	131797432	293	131797234	7.77	4.98931	4.38512	1.75312	mi08RXRq_peak_276
1	131812986	131813186	201	131813109	12.09	9.24741	5.94866	5.49424	mi08RXRq_peak_277
1	131844907	131845384	478	131845139	30.22	35.712	16.4303	30.1968	mi08RXRq_peak_278
1	131990029	131990214	186	131990152	6.91	4.07966	3.95344	1.05296	mi08RXRq_peak_279
1	131990269	131990737	469	131990393	13.81	12.7271	8.29724	8.59116	mi08RXRq_peak_280
1	131992705	131993090	386	131993027	16.4	14.9606	8.70192	10.6617	mi08RXRq_peak_281
1	131993604	131993897	294	131993726	12.09	10.1966	6.54352	6.32393	mi08RXRq_peak_282
1	132138035	132138261	227	132138126	12.09	11.1167	7.11252	7.15084	mi08RXRq_peak_283
1	132317635	132318057	423	132317775	12.09	10.1966	6.54352	6.32393	mi08RXRq_peak_284
1	132328552	132329148	597	132328756	25.9	19.6141	8.96693	14.9592	mi08RXRq_peak_285
1	132333839	132334004	166	132333942	13.81	11.3166	7.38841	7.33383	mi08RXRq_peak_286
1	132586740	132586936	197	132586889	10.36	7.99793	5.68016	4.38193	mi08RXRq_peak_287
1	132586989	132587138	150	132586991	10.36	5.08049	3.78677	1.82674	mi08RXRq_peak_288
1	133124250	133124399	150	133124322	12.95	9.24741	6.34109	5.49424	mi08RXRq_peak_289
1	133225016	133225417	402	133225206	12.09	10.7513	6.88792	6.81547	mi08RXRq_peak_290
1	133237828	133238109	282	133237936	18.99	12.1886	6.66464	8.11167	mi08RXRq_peak_291
1	133255300	133255568	269	133255420	14.68	9.01771	5.59897	5.31785	mi08RXRq_peak_292
1	133265286	133265514	229	133265376	14.68	11.4162	7.12596	7.40598	mi08RXRq_peak_293
1	133286166	133286370	205	133286269	8.63	5.94877	4.8168	2.57383	mi08RXRq_peak_294
1	133287846	133288199	354	133288076	12.95	10.1966	6.9752	6.32393	mi08RXRq_peak_295
1	133329211	133329362	152	133329318	10.36	7.97608	5.666	4.38048	mi08RXRq_peak_296
1	133347731	133348058	328	133347867	14.68	10.7097	6.67112	6.7831	mi08RXRq_peak_297
1	133361736	133362492	757	133362137	30.22	36.3836	16.8289	30.8181	mi08RXRq_peak_298
1	133364453	133364615	163	133364510	8.63	5.94877	4.8168	2.57383	mi08RXRq_peak_299
1	133366956	133367131	176	133367022	17.27	13.2526	7.30688	9.08593	mi08RXRq_peak_300
1	133372139	133372412	274	133372283	25.9	25.4611	12.483	20.4796	mi08RXRq_peak_301
1	133618388	133618632	245	133618487	12.95	10.5782	7.22819	6.66115	mi08RXRq_peak_302
1	133685836	133686112	277	133686015	11.22	5.86499	4.07456	2.51677	mi08RXRq_peak_303
1	133694336	133694538	203	133694425	11.22	9.67091	6.48471	5.87939	mi08RXRq_peak_304
1	133882453	133882602	150	133882512	10.36	9.01278	6.32887	5.31364	mi08RXRq_peak_305
1	133909138	133909287	150	133909188	7.77	5.02041	4.40716	1.78268	mi08RXRq_peak_306
1	133916211	133916405	195	133916265	9.5	6.7607	5.12047	3.29904	mi08RXRq_peak_307
1	133933534	133933864	331	133933664	10.36	7.78461	5.54162	4.20671	mi08RXRq_peak_308
1	133933937	133934724	788	133934410	34.53	39.7158	17.3339	34.0042	mi08RXRq_peak_309
1	134106157	134106313	157	134106287	7.77	5.21473	4.54417	1.955	mi08RXRq_peak_310
1	135169668	135169828	161	135169717	6.91	4.10647	3.97331	1.07649	mi08RXRq_peak_311
1	136506397	136506547	151	136506445	9.5	7.91806	5.87938	4.32453	mi08RXRq_peak_312
1	136538425	136538641	217	136538592	12.09	6.6833	4.36235	3.24222	mi08RXRq_peak_313
1	136541675	136542380	706	136541813	25.9	27.0236	13.4504	21.9259	mi08RXRq_peak_314
1	136686625	136686816	192	136686732	20.72	13.2431	6.68327	9.07904	mi08RXRq_peak_315
1	136925981	136926384	404	136926254	11.22	8.84573	5.96277	5.15379	mi08RXRq_peak_316
1	138618925	138619156	232	138619066	10.36	7.78461	5.54162	4.20671	mi08RXRq_peak_317
1	138928690	138929026	337	138928909	13.81	9.66133	6.30373	5.87095	mi08RXRq_peak_318
1	140183280	140183558	279	140183465	7.77	5.2655	4.57976	2.00354	mi08RXRq_peak_319
1	140381275	140381435	161	140381325	10.36	7.78461	5.54162	4.20671	mi08RXRq_peak_320
1	140406702	140407075	374	140406790	10.36	7.99793	5.68016	4.38193	mi08RXRq_peak_321
1	150669304	150669453	150	150669329	6.91	4.07966	3.95344	1.05296	mi08RXRq_peak_322
1	151128103	151128400	298	151128215	14.68	12.5229	7.83856	8.41203	mi08RXRq_peak_323
1	151339230	151339496	267	151339314	7.77	4.98931	4.38512	1.75312	mi08RXRq_peak_324
1	153065469	153065646	178	153065617	7.77	5.02041	4.40716	1.78268	mi08RXRq_peak_325
1	153679216	153679652	437	153679294	12.09	10.664	6.83396	6.74265	mi08RXRq_peak_326
1	153691294	153691613	320	153691338	12.95	9.24741	6.34109	5.49424	mi08RXRq_peak_327
1	153691787	153691936	150	153691891	8.63	5.82785	4.73396	2.49296	mi08RXRq_peak_328
1	153692793	153692976	184	153692838	11.22	8.84573	5.96277	5.15379	mi08RXRq_peak_329
1	153698519	153698788	270	153698639	12.09	9.31241	5.98949	5.55139	mi08RXRq_peak_330
1	153701519	153701706	188	153701575	12.95	9.58171	6.56489	5.80195	mi08RXRq_peak_331
1	153739755	153740131	377	153739870	18.13	16.5767	9.00262	12.1605	mi08RXRq_peak_332
1	153990744	153990984	241	153990878	20.72	17.8208	9.42327	13.2972	mi08RXRq_peak_333
1	153992601	153992756	156	153992719	12.95	9.24741	6.34109	5.49424	mi08RXRq_peak_334
1	154034220	154034430	211	154034339	11.22	8.453	5.712	4.80002	mi08RXRq_peak_335
1	154148972	154149507	536	154149137	23.31	25.7817	13.1055	20.7815	mi08RXRq_peak_336
1	154150391	154150906	516	154150530	18.99	18.87	10.8663	14.267	mi08RXRq_peak_337
1	154251313	154251530	218	154251422	14.68	12.5229	7.83856	8.41203	mi08RXRq_peak_338
1	155275928	155276105	178	155275980	15.54	9.31879	5.51349	5.55139	mi08RXRq_peak_339
1	155794991	155795140	150	155795027	8.63	5.94877	4.8168	2.57383	mi08RXRq_peak_340
1	155795383	155795767	385	155795564	10.36	7.99793	5.68016	4.38193	mi08RXRq_peak_341
1	155795821	155796059	239	155795954	16.4	15.6976	9.15992	11.3504	mi08RXRq_peak_342
1	155805344	155805586	243	155805455	12.09	10.0928	6.47873	6.26035	mi08RXRq_peak_343
1	155808349	155808715	367	155808567	14.68	13.5938	8.52017	9.40978	mi08RXRq_peak_344
1	155809779	155810405	627	155809926	36.26	35.7892	14.0608	30.2712	mi08RXRq_peak_345
1	155826839	155827210	372	155826968	28.49	29.1537	13.4049	23.9521	mi08RXRq_peak_346
1	156072094	156072430	337	156072403	12.09	6.6833	4.36235	3.24222	mi08RXRq_peak_347
1	156657588	156658012	425	156657719	22.45	18.9859	9.37895	14.3789	mi08RXRq_peak_348
1	156658818	156658967	150	156658864	12.95	8.10772	5.58016	4.48396	mi08RXRq_peak_349
1	156660036	156660251	216	156660102	12.95	9.94116	6.80507	6.11952	mi08RXRq_peak_350
1	157013122	157013326	205	157013232	14.68	12.7726	7.99853	8.63556	mi08RXRq_peak_351
1	157076845	157077177	333	157076938	8.63	6.76603	5.36691	3.30289	mi08RXRq_peak_352
1	157525999	157526205	207	157526130	8.63	5.94877	4.8168	2.57383	mi08RXRq_peak_353
1	157526673	157526960	288	157526821	22.45	16.3197	7.81579	11.9162	mi08RXRq_peak_354
1	160978214	160978557	344	160978327	15.54	9.02033	5.33564	5.31998	mi08RXRq_peak_355
1	160980811	160981062	252	160980922	15.54	12.5432	7.5184	8.42469	mi08RXRq_peak_356
1	160986394	160986612	219	160986493	10.36	8.38868	5.93228	4.74713	mi08RXRq_peak_357
1	160987047	160987638	592	160987452	25.04	27.0236	13.0187	21.9259	mi08RXRq_peak_358
1	161248291	161248550	260	161248402	12.09	9.24741	5.94866	5.49424	mi08RXRq_peak_359
1	161250303	161250468	166	161250376	12.09	10.7513	6.88792	6.81547	mi08RXRq_peak_360
1	161250614	161250789	176	161250672	12.09	10.5782	6.78085	6.66115	mi08RXRq_peak_361
1	161268160	161268450	291	161268339	13.81	7.53305	4.93792	3.98577	mi08RXRq_peak_362
1	161268896	161269250	355	161269045	10.36	7.78461	5.54162	4.20671	mi08RXRq_peak_363
1	161378664	161378971	308	161378856	17.27	16.9998	9.61432	12.5586	mi08RXRq_peak_364
1	162813431	162813641	211	162813464	7.77	5.53398	4.76644	2.24023	mi08RXRq_peak_365
1	162963790	162963964	175	162963886	12.09	9.94116	6.38392	6.11952	mi08RXRq_peak_366
1	162966034	162966465	432	162966351	15.54	6.9063	4.13512	3.4265	mi08RXRq_peak_367
1	162986121	162986753	633	162986428	15.54	13.5992	8.18836	9.41392	mi08RXRq_peak_368
1	163338649	163338798	150	163338703	12.95	10.1966	6.9752	6.32393	mi08RXRq_peak_369
1	164158622	164158779	158	164158691	12.09	9.79414	6.29185	5.99761	mi08RXRq_peak_370
1	164208474	164208626	153	164208584	12.95	6.6833	4.65013	3.24222	mi08RXRq_peak_371
1	164458652	164458837	186	164458708	12.09	10.1966	6.54352	6.32393	mi08RXRq_peak_372
1	164521543	164521692	150	164521562	7.77	5.74668	4.91224	2.43021	mi08RXRq_peak_373
1	164526643	164526998	356	164526937	20.72	11.3345	5.64173	7.34652	mi08RXRq_peak_374
1	164678453	164678602	150	164678487	8.63	5.77741	4.69932	2.44936	mi08RXRq_peak_375
1	164703621	164703859	239	164703762	13.81	10.6047	6.92232	6.68693	mi08RXRq_peak_376
1	165421372	165421736	365	165421620	12.95	10.7513	7.34232	6.81547	mi08RXRq_peak_377
1	165461580	165461781	202	165461639	14.68	8.41215	5.22571	4.76193	mi08RXRq_peak_378
1	165484678	165485134	457	165484881	18.99	17.4972	9.99696	12.9903	mi08RXRq_peak_379
1	165503692	165503845	154	165503765	18.99	9.25272	4.99848	5.49589	mi08RXRq_peak_380
1	165510363	165510611	249	165510470	14.68	13.1687	8.25112	9.01307	mi08RXRq_peak_381
1	165594789	165595090	302	165594984	21.58	16.9505	8.52227	12.5132	mi08RXRq_peak_382
1	165617185	165617425	241	165617297	20.72	18.5424	9.87302	13.9656	mi08RXRq_peak_383
1	165629220	165629502	283	165629377	16.4	14.9606	8.70192	10.6617	mi08RXRq_peak_384
1	165765603	165765870	268	165765669	10.36	7.99793	5.68016	4.38193	mi08RXRq_peak_385
1	165771381	165771627	247	165771549	12.95	10.4939	7.17244	6.58199	mi08RXRq_peak_386
1	166266502	166266665	164	166266536	10.36	7.78461	5.54162	4.20671	mi08RXRq_peak_387
1	166280430	166280803	374	166280557	11.22	9.20206	6.18921	5.46445	mi08RXRq_peak_388
1	166292994	166293319	326	166293217	11.22	9.08008	6.11184	5.34755	mi08RXRq_peak_389
1	168472670	168472848	179	168472713	10.36	9.0671	6.36295	5.34755	mi08RXRq_peak_390
1	169165508	169165929	422	169165609	13.81	11.3449	7.40688	7.34652	mi08RXRq_peak_391
1	169165981	169166174	194	169165993	10.36	5.08049	3.78677	1.82674	mi08RXRq_peak_392
1	169166339	169166514	176	169166480	8.63	6.80986	5.39581	3.33494	mi08RXRq_peak_393
1	169166712	169166902	191	169166719	6.91	4.73361	4.42867	1.55271	mi08RXRq_peak_394
1	170325056	170325674	619	170325201	17.27	11.2084	6.08907	7.2331	mi08RXRq_peak_395
1	170456323	170456485	163	170456423	12.09	9.72228	6.2468	5.92901	mi08RXRq_peak_396
1	170495872	170496638	767	170496432	27.63	28.0652	13.1924	22.9216	mi08RXRq_peak_397
1	170516240	170516710	471	170516357	31.94	26.6287	10.9814	21.577	mi08RXRq_peak_398
1	170588043	170588192	150	170588156	12.95	6.6833	4.65013	3.24222	mi08RXRq_peak_399
1	170607303	170607505	203	170607498	12.95	6.6833	4.65013	3.24222	mi08RXRq_peak_400
1	170607649	170607813	165	170607693	15.54	12.5432	7.5184	8.42469	mi08RXRq_peak_401
1	170689994	170690246	253	170690239	13.81	5.46828	3.70344	2.18	mi08RXRq_peak_402
1	170694685	170695256	572	170694974	16.4	14.9606	8.70192	10.6617	mi08RXRq_peak_403
1	170695470	170695619	150	170695488	7.77	4.83886	4.27817	1.63789	mi08RXRq_peak_404
1	170697059	170697271	213	170697259	9.5	4.33257	3.49899	1.2652	mi08RXRq_peak_405
1	170697336	170697560	225	170697340	9.5	4.33257	3.49899	1.2652	mi08RXRq_peak_406
1	171203545	171203694	150	171203650	8.63	5.94877	4.8168	2.57383	mi08RXRq_peak_407
1	171204278	171204540	263	171204416	18.13	19.3058	10.6577	14.6865	mi08RXRq_peak_408
1	171224600	171225201	602	171224980	16.4	14.9606	8.70192	10.6617	mi08RXRq_peak_409
1	171328810	171329056	247	171328926	11.22	9.20206	6.18921	5.46445	mi08RXRq_peak_410
1	172099534	172099801	268	172099682	14.68	11.4162	7.12596	7.40598	mi08RXRq_peak_411
1	172127566	172127835	270	172127704	13.81	5.46828	3.70344	2.18	mi08RXRq_peak_412
1	172632492	172632725	234	172632633	12.09	10.1966	6.54352	6.32393	mi08RXRq_peak_413
1	172652120	172652280	161	172652258	11.22	5.86499	4.07456	2.51677	mi08RXRq_peak_414
1	172652416	172652720	305	172652713	10.36	5.08049	3.78677	1.82674	mi08RXRq_peak_415
1	172697653	172697948	296	172697816	13.81	7.53305	4.93792	3.98577	mi08RXRq_peak_416
1	174907470	174907659	190	174907652	9.5	6.95302	5.24848	3.45015	mi08RXRq_peak_417
1	174907900	174908063	164	174908007	8.63	5.77741	4.69932	2.44936	mi08RXRq_peak_418
1	174931166	174931402	237	174931325	12.95	10.1966	6.9752	6.32393	mi08RXRq_peak_419
1	175529932	175530131	200	175530028	11.22	9.05608	6.0966	5.34755	mi08RXRq_peak_420
1	175625697	175625982	286	175625887	9.5	6.95302	5.24848	3.45015	mi08RXRq_peak_421
1	175632017	175632224	208	175632121	11.22	8.71087	5.87677	5.03302	mi08RXRq_peak_422
1	175647074	175647423	350	175647220	21.58	22.2793	11.7932	17.4776	mi08RXRq_peak_423
1	178236165	178236314	150	178236280	8.63	5.94877	4.8168	2.57383	mi08RXRq_peak_424
1	178318154	178318579	426	178318362	18.13	17.4972	9.56528	12.9903	mi08RXRq_peak_425
1	179982285	179982434	150	179982378	8.63	5.77741	4.69932	2.44936	mi08RXRq_peak_426
1	180023675	180023885	211	180023764	14.68	8.41215	5.22571	4.76193	mi08RXRq_peak_427
1	180196504	180196742	239	180196584	12.09	6.6833	4.36235	3.24222	mi08RXRq_peak_428
1	180209968	180211118	1151	180210943	18.99	17.576	10.0472	13.0627	mi08RXRq_peak_429
1	180216657	180216862	206	180216771	14.68	12.6777	7.93778	8.55177	mi08RXRq_peak_430
1	180216935	180217165	231	180217057	18.13	17.4581	9.54143	12.9778	mi08RXRq_peak_431
1	180220788	180221322	535	180221066	20.72	10.9285	5.43016	6.98475	mi08RXRq_peak_432
1	180229905	180230156	252	180230029	11.22	8.64496	5.83469	4.97006	mi08RXRq_peak_433
1	180720035	180720311	277	180720217	13.81	11.3449	7.40688	7.34652	mi08RXRq_peak_434
1	180952476	180952677	202	180952537	9.5	7.37141	5.52472	3.8365	mi08RXRq_peak_435
1	180981467	180981863	397	180981576	13.81	12.7271	8.29724	8.59116	mi08RXRq_peak_436
1	180983184	180983385	202	180983291	12.09	11.4743	7.3301	7.44537	mi08RXRq_peak_437
1	181005372	181005767	396	181005564	18.13	17.576	9.61335	13.0627	mi08RXRq_peak_438
1	181009755	181009968	214	181009800	12.09	9.94116	6.38392	6.11952	mi08RXRq_peak_439
1	181014784	181014950	167	181014880	13.81	12.7271	8.29724	8.59116	mi08RXRq_peak_440
1	181015058	181015560	503	181015207	13.81	12.7271	8.29724	8.59116	mi08RXRq_peak_441
1	181036259	181036491	233	181036356	14.68	8.41215	5.22571	4.76193	mi08RXRq_peak_442
1	181257088	181257330	243	181257210	11.22	9.75402	6.53673	5.9595	mi08RXRq_peak_443
1	181257579	181257755	177	181257681	15.54	12.5432	7.5184	8.42469	mi08RXRq_peak_444
1	181467279	181467477	199	181467374	17.27	15.8563	8.91083	11.4984	mi08RXRq_peak_445
1	182268398	182268547	150	182268474	12.09	10.7513	6.88792	6.81547	mi08RXRq_peak_446
1	182439684	182440073	390	182439829	15.54	14.4201	8.70552	10.1663	mi08RXRq_peak_447
1	182501056	182501205	150	182501164	9.5	6.95302	5.24848	3.45015	mi08RXRq_peak_448
1	182602361	182602539	179	182602426	9.5	6.7607	5.12047	3.29904	mi08RXRq_peak_449
1	182957392	182957595	204	182957550	14.68	8.41215	5.22571	4.76193	mi08RXRq_peak_450
1	184100479	184100628	150	184100558	12.95	8.10772	5.58016	4.48396	mi08RXRq_peak_451
1	184605742	184605965	224	184605852	15.54	9.31879	5.51349	5.55139	mi08RXRq_peak_452
1	184675523	184675695	173	184675634	9.5	7.91806	5.87938	4.32453	mi08RXRq_peak_453
1	184808573	184808762	190	184808653	8.63	6.80986	5.39581	3.33494	mi08RXRq_peak_454
1	184809485	184809833	349	184809688	16.4	15.6976	9.15992	11.3504	mi08RXRq_peak_455
1	184809882	184810079	198	184810026	9.5	6.95302	5.24848	3.45015	mi08RXRq_peak_456
1	184824383	184824625	243	184824509	11.22	9.08008	6.11184	5.34755	mi08RXRq_peak_457
1	184827091	184827245	155	184827231	8.63	6.80986	5.39581	3.33494	mi08RXRq_peak_458
1	184827286	184827476	191	184827348	12.95	10.1966	6.9752	6.32393	mi08RXRq_peak_459
1	184881946	184882122	177	184882064	12.09	11.2124	7.17098	7.23474	mi08RXRq_peak_460
1	185362694	185362930	237	185362812	8.63	5.94877	4.8168	2.57383	mi08RXRq_peak_461
1	185455761	185456024	264	185455977	12.95	8.8159	6.05224	5.13413	mi08RXRq_peak_462
1	185456405	185456931	527	185456553	31.94	25.9927	10.6272	20.987	mi08RXRq_peak_463
1	187215176	187215457	282	187215322	10.36	8.04199	5.7087	4.4246	mi08RXRq_peak_464
1	187762740	187763409	670	187762953	15.54	9.31879	5.51349	5.55139	mi08RXRq_peak_465
1	190042117	190042852	736	190042541	31.94	26.6287	10.9814	21.577	mi08RXRq_peak_466
1	190043016	190043254	239	190043210	7.77	5.06774	4.44063	1.82611	mi08RXRq_peak_467
1	190044043	190044255	213	190044151	13.81	8.56201	5.5901	4.89992	mi08RXRq_peak_468
1	190106612	190107485	874	190106966	43.17	53.938	21.5454	47.7349	mi08RXRq_peak_469
1	190204377	190204996	620	190204632	24.17	23.9742	11.601	19.077	mi08RXRq_peak_470
1	191224689	191224841	153	191224768	10.36	7.99793	5.68016	4.38193	mi08RXRq_peak_471
1	191255853	191256253	401	191256155	7.77	4.97389	4.37419	1.75312	mi08RXRq_peak_472
1	191256872	191257229	358	191257124	12.95	10.1704	6.95781	6.32393	mi08RXRq_peak_473
1	191257776	191258417	642	191258268	22.45	19.976	9.9776	15.2963	mi08RXRq_peak_474
1	191263645	191263795	151	191263694	9.5	6.95302	5.24848	3.45015	mi08RXRq_peak_475
1	191277868	191278028	161	191277954	11.22	9.05608	6.0966	5.34755	mi08RXRq_peak_476
1	191421110	191421356	247	191421241	18.99	17.1152	9.75313	12.6594	mi08RXRq_peak_477
1	191421477	191421748	272	191421618	33.67	36.284	15.7596	30.7203	mi08RXRq_peak_478
1	191423273	191423422	150	191423315	9.5	6.87485	5.19652	3.39702	mi08RXRq_peak_479
1	191444369	191444690	322	191444644	10.36	7.20596	5.16378	3.68212	mi08RXRq_peak_480
1	191446022	191446235	214	191446140	13.81	7.27655	4.77863	3.75033	mi08RXRq_peak_481
1	191495099	191495282	184	191495162	10.36	7.99793	5.68016	4.38193	mi08RXRq_peak_482
1	191588960	191589110	151	191589043	9.5	6.95302	5.24848	3.45015	mi08RXRq_peak_483
1	191628463	191628798	336	191628586	16.4	13.6963	7.91084	9.49997	mi08RXRq_peak_484
1	191639434	191639583	150	191639463	9.5	6.23946	4.77135	2.84401	mi08RXRq_peak_485
1	191639851	191640512	662	191640261	26.76	29.0958	14.2746	23.9026	mi08RXRq_peak_486
1	191640559	191640728	170	191640615	14.68	13.0671	8.18649	8.91613	mi08RXRq_peak_487
1	191641397	191641761	365	191641505	14.68	13.0671	8.18649	8.91613	mi08RXRq_peak_488
1	191839285	191839597	313	191839464	9.5	6.7607	5.12047	3.29904	mi08RXRq_peak_489
1	191840908	191841143	236	191841026	13.81	12.7271	8.29724	8.59116	mi08RXRq_peak_490
1	191846886	191847063	178	191846973	9.5	4.33257	3.49899	1.2652	mi08RXRq_peak_491
1	191877782	191877973	192	191877874	15.54	12.5432	7.5184	8.42469	mi08RXRq_peak_492
1	191880991	191881243	253	191881118	18.13	14.3571	7.65222	10.1063	mi08RXRq_peak_493
1	191921730	191922029	300	191921845	18.99	16.075	9.08815	11.7001	mi08RXRq_peak_494
1	191922140	191922336	197	191922259	7.77	4.98931	4.38512	1.75312	mi08RXRq_peak_495
1	191996677	191996863	187	191996730	7.77	5.3172	4.61592	2.03895	mi08RXRq_peak_496
1	193278514	193278703	190	193278567	13.81	7.53305	4.93792	3.98577	mi08RXRq_peak_497
1	193287619	193287771	153	193287674	10.36	7.91124	5.62392	4.32453	mi08RXRq_peak_498
1	193289022	193289349	328	193289227	18.13	17.1152	9.33198	12.6594	mi08RXRq_peak_499
1	193289988	193290198	211	193290108	29.35	22.8027	9.33977	17.9707	mi08RXRq_peak_500
1	193326483	193326679	197	193326648	12.09	8.64252	5.56895	4.96845	mi08RXRq_peak_501
1	194361387	194361742	356	194361575	13.81	11.3449	7.40688	7.34652	mi08RXRq_peak_502
1	195221843	195222226	384	195222018	17.27	17.7865	10.0924	13.2669	mi08RXRq_peak_503
10	4604677	4605169	493	4604869	30.22	30.4423	13.2841	25.178	mi08RXRq_peak_504
10	4620874	4621077	204	4620984	13.81	10.317	6.73353	6.41454	mi08RXRq_peak_505
10	4624647	4624875	229	4624733	16.4	12.888	7.40589	8.74396	mi08RXRq_peak_506
10	4625344	4625506	163	4625423	7.77	5.3172	4.61592	2.03895	mi08RXRq_peak_507
10	5193611	5193775	165	5193668	7.77	4.98931	4.38512	1.75312	mi08RXRq_peak_508
10	8087292	8087593	302	8087345	14.68	8.41215	5.22571	4.76193	mi08RXRq_peak_509
10	8195750	8196022	273	8195874	13.81	12.2388	7.98586	8.15162	mi08RXRq_peak_510
10	8886182	8886405	224	8886283	15.54	14.875	8.98939	10.593	mi08RXRq_peak_511
10	8951225	8951395	171	8951346	7.77	4.83886	4.27817	1.63789	mi08RXRq_peak_512
10	10579980	10580361	382	10580166	29.35	32.8437	15.1771	27.461	mi08RXRq_peak_513
10	13964396	13964592	197	13964511	12.09	11.4743	7.3301	7.44537	mi08RXRq_peak_514
10	13965259	13965418	160	13965376	15.54	13.7287	8.27024	9.51556	mi08RXRq_peak_515
10	15746976	15747209	234	15747027	12.95	10.0928	6.90614	6.26035	mi08RXRq_peak_516
10	17722823	17722972	150	17722847	6.91	4.07966	3.95344	1.05296	mi08RXRq_peak_517
10	18047733	18048097	365	18047908	12.09	10.1966	6.54352	6.32393	mi08RXRq_peak_518
10	18067826	18068060	235	18067972	11.22	4.14638	3.05592	1.11066	mi08RXRq_peak_519
10	18276230	18276402	173	18276324	8.63	5.77741	4.69932	2.44936	mi08RXRq_peak_520
10	18367036	18367185	150	18367109	7.77	5.74668	4.91224	2.43021	mi08RXRq_peak_521
10	18370328	18370711	384	18370574	15.54	13.7287	8.27024	9.51556	mi08RXRq_peak_522
10	18844699	18844853	155	18844783	12.95	9.24741	6.34109	5.49424	mi08RXRq_peak_523
10	19947491	19947640	150	19947570	7.77	5.3172	4.61592	2.03895	mi08RXRq_peak_524
10	20077289	20077561	273	20077415	10.36	8.46171	5.97912	4.80353	mi08RXRq_peak_525
10	20165682	20166017	336	20165829	12.09	10.9306	6.99842	6.98475	mi08RXRq_peak_526
10	20166980	20167226	247	20167107	12.95	9.24741	6.34109	5.49424	mi08RXRq_peak_527
10	20169262	20169536	275	20169357	15.54	13.41	8.06853	9.23234	mi08RXRq_peak_528
10	20187003	20187269	267	20187147	19.86	20.1001	11.2438	15.418	mi08RXRq_peak_529
10	20202122	20202293	172	20202182	13.81	7.53305	4.93792	3.98577	mi08RXRq_peak_530
10	21046191	21046973	783	21046318	19.86	7.99138	4.17146	4.38193	mi08RXRq_peak_531
10	21426521	21426770	250	21426626	14.68	13.4846	8.45128	9.30523	mi08RXRq_peak_532
10	21444197	21444382	186	21444263	12.09	9.94116	6.38392	6.11952	mi08RXRq_peak_533
10	21686013	21686293	281	21686248	12.95	6.80629	4.72895	3.33494	mi08RXRq_peak_534
10	22001572	22001825	254	22001790	11.22	5.86499	4.07456	2.51677	mi08RXRq_peak_535
10	23924048	23924227	180	23924165	12.09	11.0228	7.05501	7.07081	mi08RXRq_peak_536
10	24096986	24097206	221	24097104	9.5	6.7607	5.12047	3.29904	mi08RXRq_peak_537
10	24923136	24923285	150	24923168	9.5	5.6617	4.38286	2.3611	mi08RXRq_peak_538
10	24948372	24948542	171	24948446	16.4	10.2513	5.80128	6.3587	mi08RXRq_peak_539
10	24951524	24951854	331	24951779	15.54	11.7858	7.0385	7.74361	mi08RXRq_peak_540
10	25519952	25520133	182	25520052	10.36	7.66189	5.46169	4.10024	mi08RXRq_peak_541
10	25539705	25540057	353	25539960	11.22	9.08008	6.11184	5.34755	mi08RXRq_peak_542
10	25619672	25619896	225	25619784	11.22	8.20957	5.55622	4.57409	mi08RXRq_peak_543
10	26855897	26856561	665	26856192	16.4	16.1824	9.45861	11.8037	mi08RXRq_peak_544
10	26857434	26857933	500	26857788	38.85	40.0769	15.9405	34.3518	mi08RXRq_peak_545
10	28460117	28460269	153	28460140	7.77	5.74668	4.91224	2.43021	mi08RXRq_peak_546
10	31962529	31962678	150	31962652	9.5	6.95302	5.24848	3.45015	mi08RXRq_peak_547
10	39625870	39626163	294	39626011	12.95	10.1966	6.9752	6.32393	mi08RXRq_peak_548
10	39960097	39960340	244	39960199	13.81	12.5494	8.1844	8.42974	mi08RXRq_peak_549
10	39991245	39991400	156	39991322	11.22	8.84573	5.96277	5.15379	mi08RXRq_peak_550
10	40125176	40125352	177	40125254	19.86	14.7176	7.87067	10.4479	mi08RXRq_peak_551
10	40177784	40177954	171	40177844	6.91	4.3625	4.16152	1.27633	mi08RXRq_peak_552
10	40187565	40187717	153	40187630	10.36	7.99793	5.68016	4.38193	mi08RXRq_peak_553
10	40494588	40494771	184	40494625	8.63	5.94877	4.8168	2.57383	mi08RXRq_peak_554
10	40494812	40495059	248	40494918	10.36	7.99793	5.68016	4.38193	mi08RXRq_peak_555
10	41291137	41291339	203	41291247	10.36	7.99793	5.68016	4.38193	mi08RXRq_peak_556
10	41341322	41341670	349	41341449	15.54	14.6434	8.84518	10.3755	mi08RXRq_peak_557
10	41552794	41553089	296	41552905	12.09	10.1966	6.54352	6.32393	mi08RXRq_peak_558
10	41553561	41553710	150	41553605	6.91	4.73361	4.42867	1.55271	mi08RXRq_peak_559
10	41553919	41554068	150	41554004	6.91	4.07966	3.95344	1.05296	mi08RXRq_peak_560
10	41982988	41983137	150	41983064	9.5	6.95302	5.24848	3.45015	mi08RXRq_peak_561
10	41991664	41991841	178	41991773	7.77	5.74668	4.91224	2.43021	mi08RXRq_peak_562
10	42202640	42202891	252	42202745	14.68	13.2721	8.31678	9.10451	mi08RXRq_peak_563
10	42202939	42203125	187	42203056	10.36	7.99793	5.68016	4.38193	mi08RXRq_peak_564
10	42225577	42225726	150	42225689	12.95	10.2493	7.01025	6.3587	mi08RXRq_peak_565
10	42230584	42231045	462	42230720	18.13	16.4736	8.93952	12.0609	mi08RXRq_peak_566
10	42268205	42268426	222	42268306	18.13	17.4972	9.56528	12.9903	mi08RXRq_peak_567
10	42268555	42268741	187	42268679	9.5	7.43852	5.56868	3.9014	mi08RXRq_peak_568
10	42270707	42271075	369	42270853	36.26	45.2122	19.6111	39.2688	mi08RXRq_peak_569
10	42274129	42274559	431	42274270	12.95	10.1966	6.9752	6.32393	mi08RXRq_peak_570
10	42478004	42478200	197	42478084	12.09	11.4743	7.3301	7.44537	mi08RXRq_peak_571
10	42714781	42715006	226	42714861	13.81	11.3449	7.40688	7.34652	mi08RXRq_peak_572
10	42843528	42843752	225	42843553	7.77	5.74668	4.91224	2.43021	mi08RXRq_peak_573
10	43310870	43311232	363	43311207	12.09	4.79185	3.27176	1.60509	mi08RXRq_peak_574
10	43357925	43358249	325	43358046	16.4	14.9606	8.70192	10.6617	mi08RXRq_peak_575
10	43490924	43491248	325	43490984	19.86	18.7993	10.4286	14.1983	mi08RXRq_peak_576
10	45100602	45100831	230	45100729	13.81	11.7579	7.67552	7.72014	mi08RXRq_peak_577
10	52309233	52309543	311	52309308	9.5	7.91806	5.87938	4.32453	mi08RXRq_peak_578
10	53364408	53364561	154	53364472	9.5	7.05318	5.31492	3.54741	mi08RXRq_peak_579
10	53382794	53383000	207	53382910	9.5	7.91806	5.87938	4.32453	mi08RXRq_peak_580
10	53423266	53423473	208	53423381	11.22	9.35297	6.28467	5.58413	mi08RXRq_peak_581
10	54073579	54073827	249	54073794	10.36	5.08049	3.78677	1.82674	mi08RXRq_peak_582
10	54074346	54074622	277	54074478	18.99	12.1886	6.66464	8.11167	mi08RXRq_peak_583
10	57490183	57490379	197	57490329	8.63	5.94877	4.8168	2.57383	mi08RXRq_peak_584
10	59548884	59549089	206	59548928	13.81	12.7271	8.29724	8.59116	mi08RXRq_peak_585
10	59785274	59785459	186	59785323	15.54	9.31879	5.51349	5.55139	mi08RXRq_peak_586
10	60278013	60278171	159	60278063	9.5	6.95302	5.24848	3.45015	mi08RXRq_peak_587
10	61089837	61090191	355	61090097	10.36	9.0671	6.36295	5.34755	mi08RXRq_peak_588
10	61138770	61138942	173	61138863	9.5	7.91806	5.87938	4.32453	mi08RXRq_peak_589
10	61327644	61327890	247	61327774	15.54	13.7287	8.27024	9.51556	mi08RXRq_peak_590
10	61426442	61426766	325	61426546	12.09	11.4743	7.3301	7.44537	mi08RXRq_peak_591
10	61451439	61451816	378	61451684	11.22	9.43038	6.33351	5.65879	mi08RXRq_peak_592
10	61466896	61467239	344	61467013	25.9	26.4935	13.1223	21.4569	mi08RXRq_peak_593
10	61657023	61657210	188	61657097	12.95	9.31241	6.38462	5.55139	mi08RXRq_peak_594
10	61665286	61665455	170	61665371	12.95	6.11799	4.29243	2.73685	mi08RXRq_peak_595
10	61697022	61697339	318	61697201	12.09	9.24741	5.94866	5.49424	mi08RXRq_peak_596
10	61734190	61734703	514	61734501	25.9	27.0236	13.4504	21.9259	mi08RXRq_peak_597
10	63060342	63060741	400	63060576	20.72	14.2141	7.24021	9.97153	mi08RXRq_peak_598
10	63061183	63061588	406	63061443	15.54	13.7944	8.3118	9.57952	mi08RXRq_peak_599
10	63061990	63062139	150	63062040	9.5	6.95302	5.24848	3.45015	mi08RXRq_peak_600
10	63121555	63121762	208	63121626	9.5	6.95302	5.24848	3.45015	mi08RXRq_peak_601
10	65058098	65058286	189	65058177	8.63	5.94877	4.8168	2.57383	mi08RXRq_peak_602
10	65058331	65058480	150	65058396	9.5	6.95302	5.24848	3.45015	mi08RXRq_peak_603
10	66910062	66910782	721	66910457	27.63	31.7474	15.4326	26.4289	mi08RXRq_peak_604
10	66921149	66921557	409	66921326	17.27	16.5199	9.32	12.1062	mi08RXRq_peak_605
10	66921602	66921758	157	66921619	8.63	6.03805	4.87777	2.65952	mi08RXRq_peak_606
10	66922389	66922602	214	66922538	17.27	11.2084	6.08907	7.2331	mi08RXRq_peak_607
10	66928379	66929138	760	66928820	20.72	14.2141	7.24021	9.97153	mi08RXRq_peak_608
10	67021630	67021858	229	67021727	16.4	10.4179	5.89961	6.50936	mi08RXRq_peak_609
10	67025688	67025929	242	67025814	24.17	18.4988	8.39136	13.9278	mi08RXRq_peak_610
10	67025971	67026129	159	67026047	13.81	8.09329	5.29063	4.47467	mi08RXRq_peak_611
10	67044430	67044604	175	67044536	13.81	5.46828	3.70344	2.18	mi08RXRq_peak_612
10	67047945	67048358	414	67048075	12.95	6.6833	4.65013	3.24222	mi08RXRq_peak_613
10	67087359	67088009	651	67087689	17.27	11.2084	6.08907	7.2331	mi08RXRq_peak_614
10	67091812	67092061	250	67091961	8.63	6.69879	5.32243	3.25491	mi08RXRq_peak_615
10	67109695	67109885	191	67109827	13.81	11.0684	7.22622	7.10763	mi08RXRq_peak_616
10	67291003	67291230	228	67291118	12.95	9.94116	6.80507	6.11952	mi08RXRq_peak_617
10	67785701	67785890	190	67785742	12.09	9.44516	6.07287	5.67231	mi08RXRq_peak_618
10	68057668	68057969	302	68057727	7.77	5.3172	4.61592	2.03895	mi08RXRq_peak_619
10	68092081	68092231	151	68092155	7.77	4.97389	4.37419	1.75312	mi08RXRq_peak_620
10	68127833	68127982	150	68127886	9.5	6.38786	4.87098	2.97773	mi08RXRq_peak_621
10	68522229	68522492	264	68522368	14.68	12.5229	7.83856	8.41203	mi08RXRq_peak_622
10	68541079	68541284	206	68541138	11.22	10.2535	6.84652	6.3587	mi08RXRq_peak_623
10	68541635	68541811	177	68541771	12.09	6.6833	4.36235	3.24222	mi08RXRq_peak_624
10	69151208	69151412	205	69151323	8.63	5.77741	4.69932	2.44936	mi08RXRq_peak_625
10	69218587	69219228	642	69218804	23.31	11.0053	4.86214	7.0568	mi08RXRq_peak_626
10	69288171	69289001	831	69288937	16.4	13.6963	7.91084	9.49997	mi08RXRq_peak_627
10	69300055	69300312	258	69300179	10.36	8.76756	6.17409	5.08759	mi08RXRq_peak_628
10	69305512	69305871	360	69305568	15.54	9.31879	5.51349	5.55139	mi08RXRq_peak_629
10	69331153	69331430	278	69331302	10.36	9.01278	6.32887	5.31364	mi08RXRq_peak_630
10	69341612	69341978	367	69341694	10.36	9.0671	6.36295	5.34755	mi08RXRq_peak_631
10	69585240	69585496	257	69585418	11.22	5.86499	4.07456	2.51677	mi08RXRq_peak_632
10	69902124	69902302	179	69902157	8.63	6.20532	4.9915	2.81845	mi08RXRq_peak_633
10	69916901	69917050	150	69917002	8.63	5.94877	4.8168	2.57383	mi08RXRq_peak_634
10	69927057	69927214	158	69927124	9.5	7.7937	5.79943	4.21452	mi08RXRq_peak_635
10	69930627	69930838	212	69930718	6.91	4.07966	3.95344	1.05296	mi08RXRq_peak_636
10	71183511	71183660	150	71183538	9.5	6.95302	5.24848	3.45015	mi08RXRq_peak_637
10	71323888	71324069	182	71323954	8.63	6.80986	5.39581	3.33494	mi08RXRq_peak_638
10	75053015	75053257	243	75053149	10.36	8.92942	6.27642	5.23324	mi08RXRq_peak_639
10	75060232	75060398	167	75060355	10.36	7.99793	5.68016	4.38193	mi08RXRq_peak_640
10	75390281	75390590	310	75390403	23.31	24.1594	12.125	19.2567	mi08RXRq_peak_641
10	75407102	75407380	279	75407244	7.77	5.3172	4.61592	2.03895	mi08RXRq_peak_642
10	75407803	75408148	346	75407986	13.81	7.53305	4.93792	3.98577	mi08RXRq_peak_643
10	75411850	75412038	189	75411927	11.22	9.83867	6.58959	6.0404	mi08RXRq_peak_644
10	75412226	75412398	173	75412271	7.77	5.42353	4.68997	2.13778	mi08RXRq_peak_645
10	75412457	75412606	150	75412559	8.63	6.38174	5.11066	2.97234	mi08RXRq_peak_646
10	75504354	75504562	209	75504416	13.81	12.3404	8.05096	8.25046	mi08RXRq_peak_647
10	75505153	75505364	212	75505199	9.5	6.95302	5.24848	3.45015	mi08RXRq_peak_648
10	75510461	75510660	200	75510545	11.22	10.1025	6.75342	6.26883	mi08RXRq_peak_649
10	75512912	75513411	500	75513003	13.81	12.7271	8.29724	8.59116	mi08RXRq_peak_650
10	75516500	75516744	245	75516613	8.63	5.94877	4.8168	2.57383	mi08RXRq_peak_651
10	75764495	75764842	348	75764625	25.04	29.6618	14.5837	24.4351	mi08RXRq_peak_652
10	75772124	75772273	150	75772143	8.63	5.31347	4.37891	2.03895	mi08RXRq_peak_653
10	75772960	75773177	218	75773083	12.95	10.1966	6.9752	6.32393	mi08RXRq_peak_654
10	75783143	75783491	349	75783377	13.81	8.09329	5.29063	4.47467	mi08RXRq_peak_655
10	75789934	75790106	173	75790025	11.22	7.65542	5.20157	4.09478	mi08RXRq_peak_656
10	75795040	75795216	177	75795177	13.81	10.9092	7.122	6.96776	mi08RXRq_peak_657
10	75804129	75804576	448	75804469	18.99	12.377	6.7776	8.28611	mi08RXRq_peak_658
10	75835387	75835560	174	75835432	13.81	9.08114	5.9255	5.34755	mi08RXRq_peak_659
10	75837372	75837702	331	75837536	37.12	44.3575	18.5973	38.4556	mi08RXRq_peak_660
10	75881839	75882013	175	75881997	11.22	5.86499	4.07456	2.51677	mi08RXRq_peak_661
10	75882081	75882277	197	75882178	15.54	13.8944	8.37493	9.67673	mi08RXRq_peak_662
10	75936915	75937417	503	75937064	25.04	28.9255	14.1508	23.7459	mi08RXRq_peak_663
10	75937880	75938075	196	75938025	11.22	5.86499	4.07456	2.51677	mi08RXRq_peak_664
10	75938167	75938374	208	75938301	14.68	13.5938	8.52017	9.40978	mi08RXRq_peak_665
10	76575034	76575228	195	76575088	13.81	5.46828	3.70344	2.18	mi08RXRq_peak_666
10	77022529	77022872	344	77022797	15.54	11.7858	7.0385	7.74361	mi08RXRq_peak_667
10	77091670	77091905	236	77091787	13.81	10.8314	7.07101	6.89373	mi08RXRq_peak_668
10	77097418	77097655	238	77097524	9.5	7.37141	5.52472	3.8365	mi08RXRq_peak_669
10	77103711	77103948	238	77103825	14.68	12.2253	7.64738	8.13949	mi08RXRq_peak_670
10	77111659	77111833	175	77111741	12.95	10.5782	7.22819	6.66115	mi08RXRq_peak_671
10	77113774	77113954	181	77113861	13.81	11.3166	7.38841	7.33383	mi08RXRq_peak_672
10	77377852	77378117	266	77377991	11.22	9.08008	6.11184	5.34755	mi08RXRq_peak_673
10	77401164	77401329	166	77401260	10.36	8.46171	5.97912	4.80353	mi08RXRq_peak_674
10	77504013	77504162	150	77504122	8.63	5.94877	4.8168	2.57383	mi08RXRq_peak_675
10	77509608	77510025	418	77509906	11.22	8.20957	5.55622	4.57409	mi08RXRq_peak_676
10	77510190	77510487	298	77510276	10.36	7.99793	5.68016	4.38193	mi08RXRq_peak_677
10	77588183	77588376	194	77588244	8.63	5.94877	4.8168	2.57383	mi08RXRq_peak_678
10	77613458	77613782	325	77613581	18.99	19.4023	11.1987	14.7655	mi08RXRq_peak_679
10	77900241	77900401	161	77900330	11.22	10.2535	6.84652	6.3587	mi08RXRq_peak_680
10	77900542	77900744	203	77900683	6.91	4.07966	3.95344	1.05296	mi08RXRq_peak_681
10	78293642	78293967	326	78293756	13.81	11.3449	7.40688	7.34652	mi08RXRq_peak_682
10	78297206	78297450	245	78297309	10.36	9.0671	6.36295	5.34755	mi08RXRq_peak_683
10	78297511	78298207	697	78297899	13.81	12.7271	8.29724	8.59116	mi08RXRq_peak_684
10	78298358	78298610	253	78298505	8.63	6.80986	5.39581	3.33494	mi08RXRq_peak_685
10	78325796	78325945	150	78325809	7.77	5.59085	4.80561	2.29358	mi08RXRq_peak_686
10	79701405	79701570	166	79701469	10.36	8.76756	6.17409	5.08759	mi08RXRq_peak_687
10	79936750	79936995	246	79936861	12.09	10.1966	6.54352	6.32393	mi08RXRq_peak_688
10	79967188	79967339	152	79967264	12.09	11.4743	7.3301	7.44537	mi08RXRq_peak_689
10	79983677	79983972	296	79983813	8.63	5.94877	4.8168	2.57383	mi08RXRq_peak_690
10	80052697	80052911	215	80052785	14.68	8.41215	5.22571	4.76193	mi08RXRq_peak_691
10	80071468	80071617	150	80071570	7.77	5.70808	4.88593	2.40471	mi08RXRq_peak_692
10	80093856	80094433	578	80094273	13.81	10.317	6.73353	6.41454	mi08RXRq_peak_693
10	80115013	80115184	172	80115036	7.77	5.74668	4.91224	2.43021	mi08RXRq_peak_694
10	80159172	80159660	489	80159523	8.63	6.69879	5.32243	3.25491	mi08RXRq_peak_695
10	80160780	80160929	150	80160832	12.95	6.6833	4.65013	3.24222	mi08RXRq_peak_696
10	80259361	80259636	276	80259396	7.77	4.98931	4.38512	1.75312	mi08RXRq_peak_697
10	80260260	80260509	250	80260373	11.22	10.1939	6.80985	6.32393	mi08RXRq_peak_698
10	80281338	80281487	150	80281418	9.5	6.95302	5.24848	3.45015	mi08RXRq_peak_699
10	80323873	80324312	440	80324171	13.81	11.3449	7.40688	7.34652	mi08RXRq_peak_700
10	80324406	80324712	307	80324479	8.63	5.94877	4.8168	2.57383	mi08RXRq_peak_701
10	80329481	80329896	416	80329756	18.99	17.2277	9.82502	12.769	mi08RXRq_peak_702
10	80331701	80331871	171	80331744	8.63	5.87911	4.76911	2.52903	mi08RXRq_peak_703
10	80331911	80332500	590	80332239	14.68	12.313	7.70375	8.2241	mi08RXRq_peak_704
10	80351972	80352276	305	80352184	12.09	11.4743	7.3301	7.44537	mi08RXRq_peak_705
10	80352390	80352638	249	80352475	12.09	10.1966	6.54352	6.32393	mi08RXRq_peak_706
10	80436843	80436992	150	80436953	9.5	7.64752	5.70487	4.09197	mi08RXRq_peak_707
10	80437874	80438070	197	80438003	11.22	8.84573	5.96277	5.15379	mi08RXRq_peak_708
10	80438194	80438369	176	80438269	12.09	10.5782	6.78085	6.66115	mi08RXRq_peak_709
10	80957921	80958758	838	80958316	13.81	11.3166	7.38841	7.33383	mi08RXRq_peak_710
10	80958972	80959460	489	80959144	27.63	24.0858	10.8028	19.1842	mi08RXRq_peak_711
10	80960464	80960902	439	80960754	31.08	15.1537	5.34683	10.8487	mi08RXRq_peak_712
10	80962188	80962337	150	80962259	11.22	8.84573	5.96277	5.15379	mi08RXRq_peak_713
10	80962712	80963017	306	80962951	16.4	10.2513	5.80128	6.3587	mi08RXRq_peak_714
10	80963486	80963909	424	80963803	12.09	6.6833	4.36235	3.24222	mi08RXRq_peak_715
10	80975461	80975648	188	80975563	9.5	7.37141	5.52472	3.8365	mi08RXRq_peak_716
10	80982491	80982859	369	80982621	10.36	7.99793	5.68016	4.38193	mi08RXRq_peak_717
10	80985576	80985729	154	80985701	7.77	4.98931	4.38512	1.75312	mi08RXRq_peak_718
10	81090787	81091030	244	81090904	11.22	9.08008	6.11184	5.34755	mi08RXRq_peak_719
10	81091077	81091473	397	81091217	11.22	10.2535	6.84652	6.3587	mi08RXRq_peak_720
10	81092575	81093288	714	81092859	13.81	11.3449	7.40688	7.34652	mi08RXRq_peak_721
10	81177490	81177684	195	81177571	11.22	7.65542	5.20157	4.09478	mi08RXRq_peak_722
10	81412113	81412310	198	81412224	10.36	8.68894	6.12416	5.01241	mi08RXRq_peak_723
10	81414165	81414353	189	81414261	9.5	7.3055	5.48144	3.77687	mi08RXRq_peak_724
10	81414479	81414882	404	81414583	9.5	6.95302	5.24848	3.45015	mi08RXRq_peak_725
10	81415421	81415675	255	81415543	10.36	7.99793	5.68016	4.38193	mi08RXRq_peak_726
10	81417290	81417725	436	81417402	12.95	10.1966	6.9752	6.32393	mi08RXRq_peak_727
10	81418791	81419076	286	81418939	11.22	9.83867	6.58959	6.0404	mi08RXRq_peak_728
10	81419262	81419517	256	81419384	11.22	9.5893	6.43352	5.80459	mi08RXRq_peak_729
10	81419565	81420275	711	81420084	21.58	21.4658	11.292	16.6915	mi08RXRq_peak_730
10	81422218	81422564	347	81422388	24.17	25.6079	12.587	20.6115	mi08RXRq_peak_731
10	81426595	81426817	223	81426722	13.81	12.7271	8.29724	8.59116	mi08RXRq_peak_732
10	81429698	81429884	187	81429754	12.09	11.4743	7.3301	7.44537	mi08RXRq_peak_733
10	81559822	81559987	166	81559951	8.63	6.69879	5.32243	3.25491	mi08RXRq_peak_734
10	81643009	81643158	150	81643108	7.77	4.83886	4.27817	1.63789	mi08RXRq_peak_735
10	83301783	83301939	157	83301823	12.09	6.6833	4.36235	3.24222	mi08RXRq_peak_736
10	83310511	83310697	187	83310633	10.36	6.25826	4.54413	2.85952	mi08RXRq_peak_737
10	83322754	83323070	317	83322977	12.95	6.6833	4.65013	3.24222	mi08RXRq_peak_738
10	84810279	84810601	323	84810465	12.95	10.1966	6.9752	6.32393	mi08RXRq_peak_739
10	84811257	84811532	276	84811340	18.99	16.075	9.08815	11.7001	mi08RXRq_peak_740
10	84860444	84860677	234	84860569	14.68	12.2253	7.64738	8.13949	mi08RXRq_peak_741
10	86398158	86398317	160	86398268	9.5	6.95302	5.24848	3.45015	mi08RXRq_peak_742
10	86418889	86419104	216	86419002	11.22	8.98485	6.05133	5.28703	mi08RXRq_peak_743
10	86778710	86778861	152	86778738	15.54	6.9063	4.13512	3.4265	mi08RXRq_peak_744
10	86845596	86845773	178	86845705	8.63	6.44274	5.15166	3.03031	mi08RXRq_peak_745
10	87051831	87052010	180	87051913	14.68	8.13469	5.05714	4.50939	mi08RXRq_peak_746
10	87518407	87518601	195	87518503	11.22	8.71087	5.87677	5.03302	mi08RXRq_peak_747
10	87520369	87520863	495	87520643	12.09	9.44516	6.07287	5.67231	mi08RXRq_peak_748
10	87521687	87522004	318	87521872	12.09	9.86709	6.33755	6.06626	mi08RXRq_peak_749
10	87534284	87534447	164	87534384	8.63	5.94877	4.8168	2.57383	mi08RXRq_peak_750
10	87711705	87711948	244	87711828	15.54	12.5432	7.5184	8.42469	mi08RXRq_peak_751
10	87718469	87718639	171	87718524	15.54	12.9611	7.78376	8.81615	mi08RXRq_peak_752
10	87885366	87885773	408	87885643	13.81	7.53305	4.93792	3.98577	mi08RXRq_peak_753
10	87906251	87906829	579	87906713	16.4	13.783	7.96515	9.56935	mi08RXRq_peak_754
10	88484734	88484972	239	88484850	12.95	8.64252	5.93634	4.96845	mi08RXRq_peak_755
10	89518429	89518692	264	89518562	12.09	6.6833	4.36235	3.24222	mi08RXRq_peak_756
10	89531799	89532003	205	89531900	7.77	4.83886	4.27817	1.63789	mi08RXRq_peak_757
10	89631956	89632113	158	89632047	10.36	7.78461	5.54162	4.20671	mi08RXRq_peak_758
10	89633541	89633913	373	89633695	12.95	10.1966	6.9752	6.32393	mi08RXRq_peak_759
10	89636783	89637164	382	89637022	12.95	11.4743	7.81367	7.44537	mi08RXRq_peak_760
10	89670608	89670896	289	89670748	16.4	7.66459	4.35096	4.10082	mi08RXRq_peak_761
10	89722227	89722720	494	89722486	13.81	5.46828	3.70344	2.18	mi08RXRq_peak_762
10	91181985	91182145	161	91182056	18.99	17.4972	9.99696	12.9903	mi08RXRq_peak_763
10	93072784	93073251	468	93072998	23.31	19.2601	9.17386	14.6431	mi08RXRq_peak_764
10	93076505	93076656	152	93076523	7.77	4.98931	4.38512	1.75312	mi08RXRq_peak_765
10	93111477	93111797	321	93111666	18.99	15.1648	8.50805	10.8516	mi08RXRq_peak_766
10	93112155	93112304	150	93112185	9.5	6.95302	5.24848	3.45015	mi08RXRq_peak_767
10	93487433	93487723	291	93487678	10.36	7.99793	5.68016	4.38193	mi08RXRq_peak_768
10	93488273	93489004	732	93488915	17.27	8.44714	4.5668	4.79484	mi08RXRq_peak_769
10	93536459	93536721	263	93536654	8.63	6.32186	5.07032	2.91523	mi08RXRq_peak_770
10	93540351	93540563	213	93540433	18.13	15.8836	8.57873	11.5247	mi08RXRq_peak_771
10	93543218	93543610	393	93543404	40.58	37.2032	13.4122	31.6093	mi08RXRq_peak_772
10	94010330	94010633	304	94010464	17.27	11.2084	6.08907	7.2331	mi08RXRq_peak_773
10	94098174	94098532	359	94098307	27.63	32.751	16.0344	27.3822	mi08RXRq_peak_774
10	94148665	94148814	150	94148777	8.63	5.77741	4.69932	2.44936	mi08RXRq_peak_775
10	94405563	94405750	188	94405699	18.99	12.1886	6.66464	8.11167	mi08RXRq_peak_776
10	95146618	95146767	150	95146626	9.5	6.23946	4.77135	2.84401	mi08RXRq_peak_777
10	95147462	95147611	150	95147510	10.36	7.20596	5.16378	3.68212	mi08RXRq_peak_778
10	95322278	95322464	187	95322332	11.22	10.2535	6.84652	6.3587	mi08RXRq_peak_779
10	95426190	95426428	239	95426298	17.27	8.44714	4.5668	4.79484	mi08RXRq_peak_780
10	95430345	95430621	277	95430615	13.81	5.46828	3.70344	2.18	mi08RXRq_peak_781
10	95644087	95644326	240	95644226	11.22	9.43038	6.33351	5.65879	mi08RXRq_peak_782
10	95659851	95660145	295	95659940	14.68	8.41215	5.22571	4.76193	mi08RXRq_peak_783
10	95680595	95680991	397	95680733	14.68	12.4924	7.81901	8.39655	mi08RXRq_peak_784
10	95715551	95715723	173	95715631	7.77	4.83886	4.27817	1.63789	mi08RXRq_peak_785
10	95758212	95758512	301	95758401	14.68	14.0096	8.78081	9.78263	mi08RXRq_peak_786
10	95760115	95760843	729	95760661	24.17	25.6079	12.587	20.6115	mi08RXRq_peak_787
10	95773525	95774136	612	95773680	17.27	14.874	8.30327	10.593	mi08RXRq_peak_788
10	95777153	95777439	287	95777271	24.17	14.5125	6.29352	10.2552	mi08RXRq_peak_789
10	95779404	95779719	316	95779521	9.5	7.3055	5.48144	3.77687	mi08RXRq_peak_790
10	95779821	95780123	303	95779986	10.36	7.99793	5.68016	4.38193	mi08RXRq_peak_791
10	95839911	95840146	236	95840067	18.13	12.1886	6.37685	8.11167	mi08RXRq_peak_792
10	96125830	96125982	153	96125907	13.81	11.0684	7.22622	7.10763	mi08RXRq_peak_793
10	96188246	96188420	175	96188275	10.36	7.99793	5.68016	4.38193	mi08RXRq_peak_794
10	96686851	96687000	150	96686989	10.36	5.08049	3.78677	1.82674	mi08RXRq_peak_795
10	96821936	96822085	150	96821997	7.77	4.98931	4.38512	1.75312	mi08RXRq_peak_796
10	96924867	96925066	200	96924936	9.5	5.78653	4.46679	2.45326	mi08RXRq_peak_797
10	97249844	97250015	172	97249869	18.13	9.25272	4.78264	5.49589	mi08RXRq_peak_798
10	99207879	99208028	150	99207978	7.77	4.83886	4.27817	1.63789	mi08RXRq_peak_799
10	99211663	99211892	230	99211803	22.45	25.1523	13.1329	20.1885	mi08RXRq_peak_800
10	99226642	99226912	271	99226756	10.36	5.08049	3.78677	1.82674	mi08RXRq_peak_801
10	99229490	99229654	165	99229528	9.5	7.43852	5.56868	3.9014	mi08RXRq_peak_802
10	99232701	99233131	431	99233034	18.99	12.1886	6.66464	8.11167	mi08RXRq_peak_803
10	99270477	99271316	840	99270657	14.68	12.5843	7.87795	8.46202	mi08RXRq_peak_804
10	99353851	99354230	380	99354083	11.22	9.08008	6.11184	5.34755	mi08RXRq_peak_805
10	99357084	99357884	801	99357468	21.58	11.7967	5.646	7.75247	mi08RXRq_peak_806
10	104422667	104422834	168	104422798	15.54	9.31879	5.51349	5.55139	mi08RXRq_peak_807
10	107039193	107039631	439	107039515	22.45	12.6839	5.86184	8.55608	mi08RXRq_peak_808
10	107272653	107272971	319	107272700	8.63	6.80986	5.39581	3.33494	mi08RXRq_peak_809
10	107316169	107316435	267	107316298	13.81	10.8314	7.07101	6.89373	mi08RXRq_peak_810
10	107325649	107325947	299	107325782	25.9	19.6141	8.96693	14.9592	mi08RXRq_peak_811
10	108067792	108067985	194	108067855	12.95	10.1966	6.9752	6.32393	mi08RXRq_peak_812
10	108453612	108453846	235	108453726	11.22	9.35297	6.28467	5.58413	mi08RXRq_peak_813
10	111329355	111329550	196	111329443	14.68	6.17368	3.91928	2.7889	mi08RXRq_peak_814
10	111364278	111364565	288	111364423	12.09	10.8401	6.94273	6.90069	mi08RXRq_peak_815
10	111405239	111405420	182	111405291	15.54	9.31879	5.51349	5.55139	mi08RXRq_peak_816
10	111504673	111504822	150	111504777	7.77	5.74668	4.91224	2.43021	mi08RXRq_peak_817
10	111579526	111579704	179	111579572	11.22	8.91474	6.00672	5.21976	mi08RXRq_peak_818
10	111580344	111581404	1061	111580702	22.45	22.3618	11.4377	17.5544	mi08RXRq_peak_819
10	111581561	111582683	1123	111582397	24.17	14.5125	6.29352	10.2552	mi08RXRq_peak_820
10	111702292	111703027	736	111702704	27.63	29.9032	14.3138	24.6614	mi08RXRq_peak_821
10	111819997	111820427	431	111820351	12.09	10.7513	6.88792	6.81547	mi08RXRq_peak_822
10	111834525	111834683	159	111834625	12.09	10.9306	6.99842	6.98475	mi08RXRq_peak_823
10	111834855	111835390	536	111835056	25.9	27.0236	13.4504	21.9259	mi08RXRq_peak_824
10	115780167	115780430	264	115780294	10.36	7.72278	5.50137	4.15578	mi08RXRq_peak_825
10	117411817	117412083	267	117411942	15.54	13.41	8.06853	9.23234	mi08RXRq_peak_826
10	117412365	117413019	655	117412816	31.94	36.8202	17.0696	31.2374	mi08RXRq_peak_827
10	117456165	117456757	593	117456725	9.5	6.95302	5.24848	3.45015	mi08RXRq_peak_828
10	118700105	118700481	377	118700264	21.58	22.431	11.8863	17.6178	mi08RXRq_peak_829
10	118749850	118750086	237	118749956	15.54	9.31879	5.51349	5.55139	mi08RXRq_peak_830
10	118751125	118751449	325	118751320	12.09	10.8401	6.94273	6.90069	mi08RXRq_peak_831
10	118751554	118751753	200	118751612	12.09	10.1966	6.54352	6.32393	mi08RXRq_peak_832
10	118765974	118766314	341	118766082	13.81	7.53305	4.93792	3.98577	mi08RXRq_peak_833
10	121349860	121350029	170	121349917	9.5	6.95302	5.24848	3.45015	mi08RXRq_peak_834
10	121366051	121366310	260	121366140	15.54	13.7287	8.27024	9.51556	mi08RXRq_peak_835
10	121439620	121439771	152	121439665	12.09	6.6833	4.36235	3.24222	mi08RXRq_peak_836
10	121486495	121486644	150	121486555	15.54	9.47442	5.60694	5.70073	mi08RXRq_peak_837
10	121488654	121488961	308	121488753	13.81	9.08114	5.9255	5.34755	mi08RXRq_peak_838
10	121499114	121499286	173	121499262	7.77	4.98931	4.38512	1.75312	mi08RXRq_peak_839
10	122515834	122516143	310	122515922	9.5	6.95302	5.24848	3.45015	mi08RXRq_peak_840
10	123842133	123842324	192	123842265	11.22	8.20957	5.55622	4.57409	mi08RXRq_peak_841
10	123843554	123844080	527	123843787	18.13	12.1886	6.37685	8.11167	mi08RXRq_peak_842
10	123848583	123848790	208	123848701	14.68	10.0841	6.27085	6.25407	mi08RXRq_peak_843
10	125265948	125266195	248	125265993	8.63	6.63289	5.27869	3.21062	mi08RXRq_peak_844
10	125270445	125270635	191	125270514	15.54	9.31879	5.51349	5.55139	mi08RXRq_peak_845
10	125490342	125490630	289	125490482	9.5	7.91806	5.87938	4.32453	mi08RXRq_peak_846
10	125494578	125494966	389	125494691	16.4	10.2513	5.80128	6.3587	mi08RXRq_peak_847
10	127082310	127082582	273	127082380	11.22	5.86499	4.07456	2.51677	mi08RXRq_peak_848
10	127351705	127352117	413	127351843	19.86	18.1638	10.0275	13.6215	mi08RXRq_peak_849
10	127352176	127352459	284	127352368	16.4	5.94584	3.48077	2.57383	mi08RXRq_peak_850
10	127355366	127355717	352	127355452	24.17	18.4988	8.39136	13.9278	mi08RXRq_peak_851
10	127369582	127369736	155	127369726	6.91	4.02695	3.9143	1.05296	mi08RXRq_peak_852
10	127369846	127370063	218	127369947	10.36	7.91124	5.62392	4.32453	mi08RXRq_peak_853
10	127520709	127521715	1007	127521184	16.4	16.6564	9.74795	12.2302	mi08RXRq_peak_854
10	127571433	127571601	169	127571480	8.63	6.76603	5.36691	3.30289	mi08RXRq_peak_855
10	127572454	127572637	184	127572527	9.5	7.86899	5.84789	4.28653	mi08RXRq_peak_856
10	127576370	127577885	1516	127577368	23.31	24.2093	12.1554	19.2933	mi08RXRq_peak_857
10	127611972	127612414	443	127612269	18.13	15.1648	8.14066	10.8516	mi08RXRq_peak_858
10	127612494	127612781	288	127612565	17.27	8.44714	4.5668	4.79484	mi08RXRq_peak_859
10	127618629	127618778	150	127618634	8.63	4.91098	4.0994	1.70246	mi08RXRq_peak_860
10	127622143	127622402	260	127622269	12.09	8.64252	5.56895	4.96845	mi08RXRq_peak_861
10	127632953	127633209	257	127633064	16.4	14.1421	8.19004	9.90781	mi08RXRq_peak_862
10	127662409	127662582	174	127662568	16.4	7.66459	4.35096	4.10082	mi08RXRq_peak_863
10	127667377	127667526	150	127667419	6.91	4.07966	3.95344	1.05296	mi08RXRq_peak_864
10	127749267	127749416	150	127749413	10.36	5.08049	3.78677	1.82674	mi08RXRq_peak_865
10	127754794	127755089	296	127755020	14.68	11.4162	7.12596	7.40598	mi08RXRq_peak_866
10	127755372	127755572	201	127755474	18.13	17.1152	9.33198	12.6594	mi08RXRq_peak_867
10	127759170	127759353	184	127759296	12.95	10.1966	6.9752	6.32393	mi08RXRq_peak_868
10	127763816	127764143	328	127764018	13.81	12.7271	8.29724	8.59116	mi08RXRq_peak_869
10	127776212	127776382	171	127776282	12.95	8.64252	5.93634	4.96845	mi08RXRq_peak_870
10	127800917	127801130	214	127801005	7.77	4.83886	4.27817	1.63789	mi08RXRq_peak_871
10	127886783	127886932	150	127886843	12.95	8.64252	5.93634	4.96845	mi08RXRq_peak_872
10	127888706	127889022	317	127888906	18.13	16.4736	8.93952	12.0609	mi08RXRq_peak_873
10	127893743	127893933	191	127893820	6.91	4.73361	4.42867	1.55271	mi08RXRq_peak_874
10	127937052	127937257	206	127937148	13.81	10.317	6.73353	6.41454	mi08RXRq_peak_875
10	127945415	127945615	201	127945499	16.4	14.1421	8.19004	9.90781	mi08RXRq_peak_876
10	127959210	127959598	389	127959345	20.72	21.9657	12.0004	17.1746	mi08RXRq_peak_877
10	127966426	127966595	170	127966530	18.13	15.1648	8.14066	10.8516	mi08RXRq_peak_878
10	127966651	127966895	245	127966785	19.86	10.0802	5.21432	6.25251	mi08RXRq_peak_879
10	127970010	127970248	239	127970124	10.36	7.78461	5.54162	4.20671	mi08RXRq_peak_880
10	128201449	128201630	182	128201583	10.36	5.08049	3.78677	1.82674	mi08RXRq_peak_881
10	128201670	128202249	580	128201837	38.85	45.9277	19.4396	39.9604	mi08RXRq_peak_882
10	128253897	128254253	357	128254180	18.99	15.1648	8.50805	10.8516	mi08RXRq_peak_883
10	128336643	128336918	276	128336718	15.54	9.31879	5.51349	5.55139	mi08RXRq_peak_884
10	128368257	128368482	226	128368383	10.36	7.97608	5.666	4.38048	mi08RXRq_peak_885
10	128502483	128502750	268	128502574	14.68	9.52389	5.91589	5.74595	mi08RXRq_peak_886
10	128598437	128598767	331	128598673	20.72	20.1225	10.8603	15.4278	mi08RXRq_peak_887
10	128673200	128673361	162	128673296	12.95	6.6833	4.65013	3.24222	mi08RXRq_peak_888
10	128961023	128961371	349	128961043	17.27	5.26629	3.04453	2.00422	mi08RXRq_peak_889
10	128964902	128965518	617	128965235	36.26	26.7525	9.31528	21.6895	mi08RXRq_peak_890
11	3963427	3963576	150	3963462	6.91	4.3625	4.16152	1.27633	mi08RXRq_peak_891
11	4031200	4031428	229	4031301	12.95	6.6833	4.65013	3.24222	mi08RXRq_peak_892
11	4031469	4031740	272	4031532	12.95	4.79185	3.4876	1.60509	mi08RXRq_peak_893
11	4035786	4035951	166	4035914	12.09	9.72228	6.2468	5.92901	mi08RXRq_peak_894
11	4108635	4108784	150	4108673	9.5	7.50688	5.61335	3.96743	mi08RXRq_peak_895
11	4111250	4111554	305	4111392	8.63	6.63289	5.27869	3.21062	mi08RXRq_peak_896
11	4111946	4112464	519	4112093	19.86	19.4007	10.8069	14.7655	mi08RXRq_peak_897
11	4112632	4113206	575	4113023	19.86	12.8082	6.72816	8.67038	mi08RXRq_peak_898
11	4116142	4116388	247	4116244	8.63	6.63289	5.27869	3.21062	mi08RXRq_peak_899
11	4116883	4117032	150	4116940	12.95	4.79185	3.4876	1.60509	mi08RXRq_peak_900
11	4117279	4117428	150	4117401	8.63	6.26306	5.0306	2.86269	mi08RXRq_peak_901
11	4117468	4117860	393	4117616	23.31	24.2093	12.1554	19.2933	mi08RXRq_peak_902
11	4121768	4122185	418	4121892	15.54	11.7858	7.0385	7.74361	mi08RXRq_peak_903
11	4122297	4122498	202	4122384	15.54	11.1147	6.61619	7.15084	mi08RXRq_peak_904
11	4189349	4189603	255	4189534	8.63	5.94877	4.8168	2.57383	mi08RXRq_peak_905
11	4203741	4203933	193	4203829	12.09	9.24741	5.94866	5.49424	mi08RXRq_peak_906
11	4687109	4687258	150	4687144	10.36	7.78461	5.54162	4.20671	mi08RXRq_peak_907
11	5426498	5426699	202	5426597	13.81	11.3449	7.40688	7.34652	mi08RXRq_peak_908
11	5452076	5452330	255	5452205	11.22	8.98485	6.05133	5.28703	mi08RXRq_peak_909
11	5509944	5510123	180	5510050	10.36	7.54285	5.38404	3.99445	mi08RXRq_peak_910
11	5915000	5916216	1217	5915464	18.13	17.6958	9.68636	13.1777	mi08RXRq_peak_911
11	5916380	5916615	236	5916579	7.77	4.88313	4.3097	1.68076	mi08RXRq_peak_912
11	5919585	5919777	193	5919668	12.09	10.5782	6.78085	6.66115	mi08RXRq_peak_913
11	6021474	6021662	189	6021604	13.81	7.53305	4.93792	3.98577	mi08RXRq_peak_914
11	6025184	6025505	322	6025466	12.09	10.1966	6.54352	6.32393	mi08RXRq_peak_915
11	7152501	7152835	335	7152707	14.68	11.9702	7.48311	7.91543	mi08RXRq_peak_916
11	7192644	7193090	447	7192871	14.68	13.4846	8.45128	9.30523	mi08RXRq_peak_917
11	7194612	7194827	216	7194718	18.13	17.4972	9.56528	12.9903	mi08RXRq_peak_918
11	7196554	7196725	172	7196696	11.22	5.86499	4.07456	2.51677	mi08RXRq_peak_919
11	7198293	7198473	181	7198347	7.77	5.21473	4.54417	1.955	mi08RXRq_peak_920
11	8510378	8510583	206	8510486	20.72	10.9285	5.43016	6.98475	mi08RXRq_peak_921
11	8663902	8664066	165	8663990	8.63	6.80986	5.39581	3.33494	mi08RXRq_peak_922
11	11898065	11898214	150	11898127	9.5	6.87485	5.19652	3.39702	mi08RXRq_peak_923
11	11928689	11928960	272	11928824	12.95	6.6833	4.65013	3.24222	mi08RXRq_peak_924
11	11933008	11933309	302	11933188	11.22	9.08008	6.11184	5.34755	mi08RXRq_peak_925
11	11965831	11966051	221	11965920	9.5	7.17715	5.3969	3.66448	mi08RXRq_peak_926
11	12463943	12464117	175	12463976	8.63	6.76603	5.36691	3.30289	mi08RXRq_peak_927
11	16701771	16702180	410	16701984	17.27	8.44714	4.5668	4.79484	mi08RXRq_peak_928
11	16702324	16702668	345	16702470	10.36	8.61179	6.07504	4.94678	mi08RXRq_peak_929
11	16702737	16703017	281	16702869	6.91	4.40797	4.19463	1.31702	mi08RXRq_peak_930
11	16703291	16703440	150	16703370	6.91	4.07966	3.95344	1.05296	mi08RXRq_peak_931
11	16742386	16742730	345	16742611	17.27	15.8563	8.91083	11.4984	mi08RXRq_peak_932
11	16751233	16751573	341	16751351	9.5	7.37141	5.52472	3.8365	mi08RXRq_peak_933
11	17651382	17651724	343	17651597	17.27	17.6492	10.0094	13.133	mi08RXRq_peak_934
11	20395927	20396077	151	20395984	9.5	7.37141	5.52472	3.8365	mi08RXRq_peak_935
11	20453794	20453953	160	20453874	7.77	5.74668	4.91224	2.43021	mi08RXRq_peak_936
11	20829377	20829626	250	20829505	12.95	11.4743	7.81367	7.44537	mi08RXRq_peak_937
11	21079888	21080057	170	21079968	8.63	5.94877	4.8168	2.57383	mi08RXRq_peak_938
11	21427724	21427900	177	21427868	11.22	8.77779	5.91946	5.09633	mi08RXRq_peak_939
11	21516133	21516334	202	21516244	12.09	10.1704	6.5272	6.32393	mi08RXRq_peak_940
11	22437741	22437959	219	22437848	7.77	5.2655	4.57976	2.00354	mi08RXRq_peak_941
11	22438320	22439121	802	22438694	13.81	7.53305	4.93792	3.98577	mi08RXRq_peak_942
11	23665118	23665469	352	23665320	14.68	14.0096	8.78081	9.78263	mi08RXRq_peak_943
11	23693352	23693619	268	23693428	13.81	12.3404	8.05096	8.25046	mi08RXRq_peak_944
11	28695049	28695250	202	28695138	16.4	10.2513	5.80128	6.3587	mi08RXRq_peak_945
11	29808468	29808660	193	29808577	16.4	12.888	7.40589	8.74396	mi08RXRq_peak_946
11	31747021	31747314	294	31747135	13.81	12.7271	8.29724	8.59116	mi08RXRq_peak_947
11	31770463	31770612	150	31770489	11.22	8.20957	5.55622	4.57409	mi08RXRq_peak_948
11	31824833	31825152	320	31825025	13.81	10.317	6.73353	6.41454	mi08RXRq_peak_949
11	31828308	31828527	220	31828400	10.36	7.99793	5.68016	4.38193	mi08RXRq_peak_950
11	32640870	32641049	180	32640980	11.22	8.84573	5.96277	5.15379	mi08RXRq_peak_951
11	35732424	35732637	214	35732479	16.4	14.9606	8.70192	10.6617	mi08RXRq_peak_952
11	35750551	35750785	235	35750686	11.22	8.20957	5.55622	4.57409	mi08RXRq_peak_953
11	35916817	35916993	177	35916907	8.63	6.03805	4.87777	2.65952	mi08RXRq_peak_954
11	35919893	35920090	198	35920028	12.09	10.7513	6.88792	6.81547	mi08RXRq_peak_955
11	35951117	35951922	806	35951459	13.81	11.3166	7.38841	7.33383	mi08RXRq_peak_956
11	35962579	35962802	224	35962725	10.36	8.61179	6.07504	4.94678	mi08RXRq_peak_957
11	35963439	35963807	369	35963535	16.4	7.66459	4.35096	4.10082	mi08RXRq_peak_958
11	35971066	35971288	223	35971214	12.09	10.1966	6.54352	6.32393	mi08RXRq_peak_959
11	37150115	37150264	150	37150147	9.5	7.91806	5.87938	4.32453	mi08RXRq_peak_960
11	38670598	38670852	255	38670708	13.81	9.66133	6.30373	5.87095	mi08RXRq_peak_961
11	43891440	43891799	360	43891679	18.13	17.1152	9.33198	12.6594	mi08RXRq_peak_962
11	43903472	43903696	225	43903563	11.22	10.1939	6.80985	6.32393	mi08RXRq_peak_963
11	43929172	43929513	342	43929408	15.54	12.5432	7.5184	8.42469	mi08RXRq_peak_964
11	43950321	43950521	201	43950378	7.77	5.64887	4.84544	2.34904	mi08RXRq_peak_965
11	44520363	44520557	195	44520472	10.36	7.99793	5.68016	4.38193	mi08RXRq_peak_966
11	45888692	45888880	189	45888750	13.81	11.0684	7.22622	7.10763	mi08RXRq_peak_967
11	48836981	48837236	256	48837107	13.81	12.1391	7.9218	8.07988	mi08RXRq_peak_968
11	48852370	48852522	153	48852375	8.63	4.91098	4.0994	1.70246	mi08RXRq_peak_969
11	49090330	49090489	160	49090426	10.36	7.48465	5.34603	3.94665	mi08RXRq_peak_970
11	49091347	49091499	153	49091413	11.22	9.12847	6.14255	5.39286	mi08RXRq_peak_971
11	49244475	49244651	177	49244583	11.22	5.86499	4.07456	2.51677	mi08RXRq_peak_972
11	49245745	49245976	232	49245802	7.77	4.83886	4.27817	1.63789	mi08RXRq_peak_973
11	49260786	49261044	259	49260922	16.4	12.888	7.40589	8.74396	mi08RXRq_peak_974
11	49261093	49261266	174	49261120	11.22	5.86499	4.07456	2.51677	mi08RXRq_peak_975
11	50158547	50158811	265	50158696	23.31	22.7718	11.2811	17.9405	mi08RXRq_peak_976
11	50184672	50185131	460	50184922	13.81	11.3166	7.38841	7.33383	mi08RXRq_peak_977
11	50194781	50195282	502	50195015	37.12	42.2172	17.3293	36.3967	mi08RXRq_peak_978
11	50197237	50197900	664	50197719	39.71	30.0967	10.1786	24.8527	mi08RXRq_peak_979
11	50201661	50201861	201	50201716	14.68	11.4162	7.12596	7.40598	mi08RXRq_peak_980
11	50211160	50211328	169	50211278	8.63	5.94877	4.8168	2.57383	mi08RXRq_peak_981
11	51653074	51653223	150	51653167	8.63	6.32186	5.07032	2.91523	mi08RXRq_peak_982
11	51755656	51755874	219	51755804	14.68	11.4162	7.12596	7.40598	mi08RXRq_peak_983
11	51757749	51758032	284	51757897	12.09	8.64252	5.56895	4.96845	mi08RXRq_peak_984
11	51767848	51768142	295	51768021	10.36	9.0671	6.36295	5.34755	mi08RXRq_peak_985
11	51768259	51768821	563	51768539	29.35	32.8437	15.1771	27.461	mi08RXRq_peak_986
11	51852104	51852341	238	51852217	8.63	5.94877	4.8168	2.57383	mi08RXRq_peak_987
11	51855047	51855443	397	51855296	17.27	16.2172	9.1336	11.8243	mi08RXRq_peak_988
11	51859218	51859396	179	51859263	12.09	6.6833	4.36235	3.24222	mi08RXRq_peak_989
11	51859555	51860096	542	51859833	15.54	9.31879	5.51349	5.55139	mi08RXRq_peak_990
11	51860775	51860933	159	51860891	14.68	6.17368	3.91928	2.7889	mi08RXRq_peak_991
11	51876018	51876191	174	51876066	12.09	10.1966	6.54352	6.32393	mi08RXRq_peak_992
11	52418153	52418344	192	52418245	18.13	12.1886	6.37685	8.11167	mi08RXRq_peak_993
11	53422681	53422893	213	53422768	12.09	9.86709	6.33755	6.06626	mi08RXRq_peak_994
11	53446119	53446343	225	53446283	12.95	9.24741	6.34109	5.49424	mi08RXRq_peak_995
11	53450421	53450816	396	53450687	14.68	12.4924	7.81901	8.39655	mi08RXRq_peak_996
11	53461692	53461960	269	53461827	18.99	14.3571	7.99757	10.1063	mi08RXRq_peak_997
11	53797116	53797667	552	53797444	21.58	20.5143	10.7033	15.8061	mi08RXRq_peak_998
11	53889188	53889346	159	53889320	12.95	7.19831	4.98229	3.68212	mi08RXRq_peak_999
11	53904239	53904574	336	53904298	18.13	12.1886	6.37685	8.11167	mi08RXRq_peak_1000
11	53911166	53911320	155	53911276	11.22	8.51605	5.75232	4.85688	mi08RXRq_peak_1001
11	54004408	54004652	245	54004533	14.68	12.313	7.70375	8.2241	mi08RXRq_peak_1002
11	54438891	54439064	174	54439020	9.5	4.33257	3.49899	1.2652	mi08RXRq_peak_1003
11	54936042	54936191	150	54936142	8.63	6.20532	4.9915	2.81845	mi08RXRq_peak_1004
11	55014000	55014210	211	55014075	18.99	15.1648	8.50805	10.8516	mi08RXRq_peak_1005
11	55028605	55028778	174	55028678	14.68	11.4162	7.12596	7.40598	mi08RXRq_peak_1006
11	55208525	55208721	197	55208605	11.22	9.08008	6.11184	5.34755	mi08RXRq_peak_1007
11	55217485	55217831	347	55217716	16.4	13.6963	7.91084	9.49997	mi08RXRq_peak_1008
11	55461334	55461503	170	55461433	13.81	11.1498	7.27949	7.18305	mi08RXRq_peak_1009
11	57956168	57956392	225	57956268	22.45	22.8283	11.7237	17.9835	mi08RXRq_peak_1010
11	57998896	57999298	403	57998992	25.04	19.6141	8.67915	14.9592	mi08RXRq_peak_1011
11	58095537	58095966	430	58095739	25.04	27.0236	13.0187	21.9259	mi08RXRq_peak_1012
11	58096070	58096220	151	58096198	10.36	6.70247	4.83418	3.25491	mi08RXRq_peak_1013
11	58100172	58100332	161	58100222	12.95	9.94116	6.80507	6.11952	mi08RXRq_peak_1014
11	58605363	58605612	250	58605454	12.09	9.94116	6.38392	6.11952	mi08RXRq_peak_1015
11	58978739	58978977	239	58978831	8.63	5.94877	4.8168	2.57383	mi08RXRq_peak_1016
11	58979201	58979599	399	58979453	16.4	10.2513	5.80128	6.3587	mi08RXRq_peak_1017
11	59431533	59431682	150	59431629	7.77	4.83886	4.27817	1.63789	mi08RXRq_peak_1018
11	59810072	59810291	220	59810156	18.99	16.895	9.61246	12.4595	mi08RXRq_peak_1019
11	59814968	59815174	207	59814980	12.09	4.79185	3.27176	1.60509	mi08RXRq_peak_1020
11	59815699	59815848	150	59815731	8.63	6.44274	5.15166	3.03031	mi08RXRq_peak_1021
11	60034899	60035071	173	60034962	10.36	5.86199	4.28691	2.51677	mi08RXRq_peak_1022
11	60036681	60037274	594	60037011	23.31	13.5895	6.07768	9.4064	mi08RXRq_peak_1023
11	60223126	60223280	155	60223198	8.63	6.80986	5.39581	3.33494	mi08RXRq_peak_1024
11	60224491	60224688	198	60224613	10.36	8.92942	6.27642	5.23324	mi08RXRq_peak_1025
11	60224843	60225036	194	60224914	12.95	11.1167	7.58174	7.15084	mi08RXRq_peak_1026
11	60240561	60240744	184	60240646	12.09	8.99599	5.79073	5.29795	mi08RXRq_peak_1027
11	60729162	60729709	548	60729631	16.4	14.9606	8.70192	10.6617	mi08RXRq_peak_1028
11	60795701	60796488	788	60795816	29.35	10.0007	3.79428	6.17791	mi08RXRq_peak_1029
11	60823651	60824022	372	60823874	13.81	11.3449	7.40688	7.34652	mi08RXRq_peak_1030
11	60935054	60935516	463	60935196	13.81	10.317	6.73353	6.41454	mi08RXRq_peak_1031
11	61271651	61271913	263	61271676	7.77	4.7953	4.24709	1.60703	mi08RXRq_peak_1032
11	61273962	61274148	187	61274029	11.22	8.77779	5.91946	5.09633	mi08RXRq_peak_1033
11	61378156	61378436	281	61378285	10.36	8.92942	6.27642	5.23324	mi08RXRq_peak_1034
11	61442931	61443146	216	61443025	8.63	6.80986	5.39581	3.33494	mi08RXRq_peak_1035
11	62494790	62495054	265	62494937	12.95	10.1966	6.9752	6.32393	mi08RXRq_peak_1036
11	62500796	62500948	153	62500828	11.22	8.20957	5.55622	4.57409	mi08RXRq_peak_1037
11	62931144	62931413	270	62931283	9.5	7.11464	5.35559	3.6071	mi08RXRq_peak_1038
11	63862006	63862417	412	63862213	23.31	23.58	11.7727	18.7107	mi08RXRq_peak_1039
11	63878676	63878859	184	63878790	21.58	17.799	9.0336	13.2777	mi08RXRq_peak_1040
11	64187924	64188082	159	64187946	9.5	6.93331	5.23539	3.45015	mi08RXRq_peak_1041
11	64354485	64354771	287	64354608	13.81	11.3449	7.40688	7.34652	mi08RXRq_peak_1042
11	67036191	67036643	453	67036524	14.68	13.1687	8.25112	9.01307	mi08RXRq_peak_1043
11	67045057	67045248	192	67045187	12.95	4.79185	3.4876	1.60509	mi08RXRq_peak_1044
11	67238538	67238687	150	67238595	6.91	4.07966	3.95344	1.05296	mi08RXRq_peak_1045
11	67515591	67515845	255	67515733	16.4	14.9606	8.70192	10.6617	mi08RXRq_peak_1046
11	67515942	67516092	151	67516015	9.5	7.3055	5.48144	3.77687	mi08RXRq_peak_1047
11	67535689	67536120	432	67535838	13.81	11.0684	7.22622	7.10763	mi08RXRq_peak_1048
11	68865193	68865359	167	68865300	8.63	5.77741	4.69932	2.44936	mi08RXRq_peak_1049
11	69364426	69364793	368	69364552	16.4	14.6208	8.48968	10.3537	mi08RXRq_peak_1050
11	69364869	69365018	150	69364907	11.22	5.86499	4.07456	2.51677	mi08RXRq_peak_1051
11	69366211	69366570	360	69366421	10.36	9.0671	6.36295	5.34755	mi08RXRq_peak_1052
11	69417514	69418044	531	69417910	14.68	12.5229	7.83856	8.41203	mi08RXRq_peak_1053
11	69418159	69418373	215	69418243	22.45	21.0903	10.6579	16.3471	mi08RXRq_peak_1054
11	70014746	70014976	231	70014886	8.63	5.94877	4.8168	2.57383	mi08RXRq_peak_1055
11	70053895	70054107	213	70054037	13.81	9.08114	5.9255	5.34755	mi08RXRq_peak_1056
11	70092170	70092338	169	70092239	13.81	6.91724	4.55808	3.43714	mi08RXRq_peak_1057
11	70092455	70092660	206	70092516	10.36	7.60192	5.42259	4.05094	mi08RXRq_peak_1058
11	70239915	70240190	276	70239992	6.91	4.07966	3.95344	1.05296	mi08RXRq_peak_1059
11	70699297	70699519	223	70699401	6.91	4.73361	4.42867	1.55271	mi08RXRq_peak_1060
11	70730548	70731032	485	70730887	19.86	13.1909	6.95243	9.02843	mi08RXRq_peak_1061
11	72436178	72436327	150	72436266	8.63	5.77741	4.69932	2.44936	mi08RXRq_peak_1062
11	72436946	72437116	171	72436995	10.36	7.78461	5.54162	4.20671	mi08RXRq_peak_1063
11	72551851	72552020	170	72551950	13.81	10.6792	6.97118	6.75706	mi08RXRq_peak_1064
11	72570067	72570245	179	72570127	11.22	9.08008	6.11184	5.34755	mi08RXRq_peak_1065
11	72583027	72583176	150	72583046	8.63	6.20532	4.9915	2.81845	mi08RXRq_peak_1066
11	73199845	73200185	341	73199984	12.95	6.6833	4.65013	3.24222	mi08RXRq_peak_1067
11	73201115	73201290	176	73201242	12.95	9.24741	6.34109	5.49424	mi08RXRq_peak_1068
11	73228923	73229501	579	73229119	15.54	9.31879	5.51349	5.55139	mi08RXRq_peak_1069
11	74648924	74649073	150	74648958	8.63	6.26306	5.0306	2.86269	mi08RXRq_peak_1070
11	74894830	74895095	266	74894950	12.09	10.0164	6.43098	6.19031	mi08RXRq_peak_1071
11	75402619	75402882	264	75402760	11.22	9.43038	6.33351	5.65879	mi08RXRq_peak_1072
11	75421578	75421771	194	75421701	8.63	6.80986	5.39581	3.33494	mi08RXRq_peak_1073
11	75422639	75422799	161	75422763	10.36	7.99793	5.68016	4.38193	mi08RXRq_peak_1074
11	75443909	75444086	178	75444037	12.09	9.37832	6.03089	5.60835	mi08RXRq_peak_1075
11	75459296	75460086	791	75459718	12.95	10.0928	6.90614	6.26035	mi08RXRq_peak_1076
11	75460228	75460508	281	75460446	12.95	6.6833	4.65013	3.24222	mi08RXRq_peak_1077
11	75461102	75461283	182	75461205	11.22	9.35297	6.28467	5.58413	mi08RXRq_peak_1078
11	75462523	75462895	373	75462616	18.99	17.4972	9.99696	12.9903	mi08RXRq_peak_1079
11	75467749	75468032	284	75467958	12.95	10.1966	6.9752	6.32393	mi08RXRq_peak_1080
11	75509935	75510148	214	75510042	10.36	7.99793	5.68016	4.38193	mi08RXRq_peak_1081
11	75661374	75661681	308	75661579	30.22	25.4237	10.4059	20.4432	mi08RXRq_peak_1082
11	76709030	76709189	160	76709031	7.77	4.98931	4.38512	1.75312	mi08RXRq_peak_1083
11	76730775	76730924	150	76730845	8.63	6.32186	5.07032	2.91523	mi08RXRq_peak_1084
11	77028171	77028410	240	77028225	6.91	4.06637	3.94358	1.05296	mi08RXRq_peak_1085
11	77514777	77514994	218	77514877	20.72	18.5424	9.87302	13.9656	mi08RXRq_peak_1086
11	77515524	77515753	230	77515627	16.4	14.9606	8.70192	10.6617	mi08RXRq_peak_1087
11	77516063	77516221	159	77516119	12.09	9.24741	5.94866	5.49424	mi08RXRq_peak_1088
11	77517420	77517628	209	77517512	11.22	8.84573	5.96277	5.15379	mi08RXRq_peak_1089
11	77763952	77764146	195	77764026	9.5	7.86899	5.84789	4.28653	mi08RXRq_peak_1090
11	77765242	77765508	267	77765377	10.36	8.46171	5.97912	4.80353	mi08RXRq_peak_1091
11	77783203	77783402	200	77783225	7.77	4.83886	4.27817	1.63789	mi08RXRq_peak_1092
11	77893713	77893924	212	77893824	13.81	11.0684	7.22622	7.10763	mi08RXRq_peak_1093
11	77893994	77894474	481	77894124	14.68	12.2253	7.64738	8.13949	mi08RXRq_peak_1094
11	77900542	77900849	308	77900591	21.58	15.2573	7.528	10.9345	mi08RXRq_peak_1095
11	78044895	78045307	413	78045076	12.95	6.6833	4.65013	3.24222	mi08RXRq_peak_1096
11	78095125	78095327	203	78095229	8.63	5.94877	4.8168	2.57383	mi08RXRq_peak_1097
11	78177541	78177775	235	78177674	9.5	7.91806	5.87938	4.32453	mi08RXRq_peak_1098
11	78294562	78294922	361	78294842	14.68	12.7726	7.99853	8.63556	mi08RXRq_peak_1099
11	78498881	78499189	309	78499010	12.09	11.4743	7.3301	7.44537	mi08RXRq_peak_1100
11	78848440	78848642	203	78848540	12.95	6.11799	4.29243	2.73685	mi08RXRq_peak_1101
11	78982345	78982727	383	78982455	19.86	13.1909	6.95243	9.02843	mi08RXRq_peak_1102
11	78983344	78983538	195	78983421	17.27	11.2084	6.08907	7.2331	mi08RXRq_peak_1103
11	79224913	79225143	231	79224951	15.54	6.9063	4.13512	3.4265	mi08RXRq_peak_1104
11	79282318	79282490	173	79282452	11.22	9.08008	6.11184	5.34755	mi08RXRq_peak_1105
11	79288879	79289028	150	79288902	6.91	4.31788	4.12892	1.26116	mi08RXRq_peak_1106
11	79654319	79654594	276	79654447	13.81	10.9882	7.17373	7.04023	mi08RXRq_peak_1107
11	79666670	79666873	204	79666792	11.22	10.2535	6.84652	6.3587	mi08RXRq_peak_1108
11	79670175	79670554	380	79670297	14.68	14.0096	8.78081	9.78263	mi08RXRq_peak_1109
11	79673260	79673658	399	79673351	14.68	13.1687	8.25112	9.01307	mi08RXRq_peak_1110
11	79674140	79674542	403	79674266	17.27	16.9998	9.61432	12.5586	mi08RXRq_peak_1111
11	79717302	79717457	156	79717400	8.63	6.14859	4.95301	2.76573	mi08RXRq_peak_1112
11	79718835	79718996	162	79718971	13.81	5.46828	3.70344	2.18	mi08RXRq_peak_1113
11	79719049	79719246	198	79719186	11.22	8.84573	5.96277	5.15379	mi08RXRq_peak_1114
11	79753181	79753523	343	79753314	19.86	17.6116	9.67855	13.0973	mi08RXRq_peak_1115
11	79757760	79757928	169	79757791	18.99	9.25272	4.99848	5.49589	mi08RXRq_peak_1116
11	79764309	79764458	150	79764340	7.77	5.16487	4.50912	1.90793	mi08RXRq_peak_1117
11	79771546	79772028	483	79771864	12.95	4.79185	3.4876	1.60509	mi08RXRq_peak_1118
11	79778751	79778941	191	79778841	11.22	8.64496	5.83469	4.97006	mi08RXRq_peak_1119
11	79878173	79878378	206	79878239	8.63	6.80986	5.39581	3.33494	mi08RXRq_peak_1120
11	79884775	79885348	574	79885045	18.13	17.4972	9.56528	12.9903	mi08RXRq_peak_1121
11	79885884	79886163	280	79885940	10.36	8.68894	6.12416	5.01241	mi08RXRq_peak_1122
11	80153742	80153891	150	80153868	10.36	7.72278	5.50137	4.15578	mi08RXRq_peak_1123
11	80171895	80172171	277	80172024	12.95	10.1966	6.9752	6.32393	mi08RXRq_peak_1124
11	80215450	80215646	197	80215572	12.09	7.19831	4.67394	3.68212	mi08RXRq_peak_1125
11	81531707	81531901	195	81531766	9.5	6.95302	5.24848	3.45015	mi08RXRq_peak_1126
11	82888753	82888999	247	82888889	11.22	5.86499	4.07456	2.51677	mi08RXRq_peak_1127
11	83562407	83562814	408	83562745	16.4	13.6963	7.91084	9.49997	mi08RXRq_peak_1128
11	83741867	83742297	431	83742201	16.4	14.9606	8.70192	10.6617	mi08RXRq_peak_1129
11	83747891	83748342	452	83748139	13.81	7.53305	4.93792	3.98577	mi08RXRq_peak_1130
11	83881552	83881752	201	83881678	13.81	10.4588	6.82662	6.54974	mi08RXRq_peak_1131
11	83905910	83906066	157	83906003	7.77	5.2655	4.57976	2.00354	mi08RXRq_peak_1132
11	83932473	83932821	349	83932604	10.36	7.78461	5.54162	4.20671	mi08RXRq_peak_1133
11	84017243	84017474	232	84017328	22.45	18.0961	8.84806	13.555	mi08RXRq_peak_1134
11	84867722	84867871	150	84867792	9.5	7.57653	5.65874	4.02646	mi08RXRq_peak_1135
11	85775654	85775862	209	85775735	7.77	5.74668	4.91224	2.43021	mi08RXRq_peak_1136
11	86580590	86580762	173	86580637	11.22	5.86499	4.07456	2.51677	mi08RXRq_peak_1137
11	86860197	86860348	152	86860255	11.22	8.20957	5.55622	4.57409	mi08RXRq_peak_1138
11	86871985	86872252	268	86872122	12.09	10.1966	6.54352	6.32393	mi08RXRq_peak_1139
11	86932337	86932537	201	86932468	19.86	19.6732	10.9775	15.0149	mi08RXRq_peak_1140
11	86953271	86953440	170	86953379	11.22	9.05608	6.0966	5.34755	mi08RXRq_peak_1141
11	87462359	87462543	185	87462491	9.5	7.91806	5.87938	4.32453	mi08RXRq_peak_1142
11	87692706	87692860	155	87692720	11.22	5.86499	4.07456	2.51677	mi08RXRq_peak_1143
11	87701053	87701479	427	87701177	16.4	14.9606	8.70192	10.6617	mi08RXRq_peak_1144
11	87702355	87702513	159	87702445	8.63	6.14859	4.95301	2.76573	mi08RXRq_peak_1145
11	88510660	88510809	150	88510681	12.09	8.10772	5.23482	4.48396	mi08RXRq_peak_1146
11	88840968	88841188	221	88841087	11.22	9.08008	6.11184	5.34755	mi08RXRq_peak_1147
11	88909630	88909783	154	88909675	8.63	5.77741	4.69932	2.44936	mi08RXRq_peak_1148
11	89003223	89003417	195	89003298	15.54	12.5432	7.5184	8.42469	mi08RXRq_peak_1149
11	89007688	89007914	227	89007810	12.09	8.64252	5.56895	4.96845	mi08RXRq_peak_1150
11	89012313	89012477	165	89012375	12.09	6.6833	4.36235	3.24222	mi08RXRq_peak_1151
11	89024338	89024495	158	89024358	13.81	7.27655	4.77863	3.75033	mi08RXRq_peak_1152
11	89024554	89024735	182	89024674	12.09	7.19831	4.67394	3.68212	mi08RXRq_peak_1153
11	90000727	90000943	217	90000811	18.99	11.8271	6.44965	7.78049	mi08RXRq_peak_1154
11	90259069	90259387	319	90259269	16.4	12.888	7.40589	8.74396	mi08RXRq_peak_1155
11	90260253	90260446	194	90260388	12.95	9.44516	6.4735	5.67231	mi08RXRq_peak_1156
11	90268843	90269118	276	90269021	23.31	13.5895	6.07768	9.4064	mi08RXRq_peak_1157
11	90342439	90342588	150	90342500	10.36	6.70247	4.83418	3.25491	mi08RXRq_peak_1158
11	90355161	90355742	582	90355310	21.58	23.685	12.6494	18.8102	mi08RXRq_peak_1159
11	90356566	90356735	170	90356676	9.5	7.91806	5.87938	4.32453	mi08RXRq_peak_1160
11	90357110	90357494	385	90357242	10.36	7.99793	5.68016	4.38193	mi08RXRq_peak_1161
11	90357749	90357898	150	90357782	6.91	4.07966	3.95344	1.05296	mi08RXRq_peak_1162
11	90364058	90364240	183	90364091	9.5	6.95302	5.24848	3.45015	mi08RXRq_peak_1163
11	94133432	94133715	284	94133570	11.22	9.83867	6.58959	6.0404	mi08RXRq_peak_1164
11	94134302	94135183	882	94134626	16.4	14.9606	8.70192	10.6617	mi08RXRq_peak_1165
11	94136803	94137237	435	94137007	18.99	11.8271	6.44965	7.78049	mi08RXRq_peak_1166
11	94138019	94138369	351	94138229	10.36	7.99793	5.68016	4.38193	mi08RXRq_peak_1167
11	94138409	94138850	442	94138541	9.5	7.3055	5.48144	3.77687	mi08RXRq_peak_1168
11	94144830	94144987	158	94144935	18.99	17.342	9.89798	12.8739	mi08RXRq_peak_1169
11	94158371	94158618	248	94158509	13.81	12.7271	8.29724	8.59116	mi08RXRq_peak_1170
11	94159297	94159786	490	94159386	12.95	11.4743	7.81367	7.44537	mi08RXRq_peak_1171
11	94161377	94161563	187	94161432	12.09	11.4743	7.3301	7.44537	mi08RXRq_peak_1172
11	94161923	94162393	471	94162245	11.22	9.08008	6.11184	5.34755	mi08RXRq_peak_1173
11	94198677	94198895	219	94198756	16.4	12.888	7.40589	8.74396	mi08RXRq_peak_1174
11	94273363	94273728	366	94273470	14.68	13.8185	8.66139	9.6024	mi08RXRq_peak_1175
11	94274182	94274371	190	94274227	10.36	7.99793	5.68016	4.38193	mi08RXRq_peak_1176
11	94322110	94322457	348	94322372	11.22	9.35297	6.28467	5.58413	mi08RXRq_peak_1177
11	94347245	94347533	289	94347385	12.95	10.1966	6.9752	6.32393	mi08RXRq_peak_1178
11	94388956	94389421	466	94389145	13.81	11.8507	7.73565	7.80246	mi08RXRq_peak_1179
11	94589408	94589991	584	94589903	16.4	14.9606	8.70192	10.6617	mi08RXRq_peak_1180
11	94597381	94597629	249	94597514	11.22	9.20206	6.18921	5.46445	mi08RXRq_peak_1181
11	94602275	94602471	197	94602346	10.36	8.17713	5.79608	4.55012	mi08RXRq_peak_1182
11	94602711	94603040	330	94602834	11.22	9.12847	6.14255	5.39286	mi08RXRq_peak_1183
11	95023628	95023798	171	95023718	7.77	5.74668	4.91224	2.43021	mi08RXRq_peak_1184
11	95038760	95039025	266	95038882	11.22	8.84573	5.96277	5.15379	mi08RXRq_peak_1185
11	95778745	95779039	295	95778943	16.4	13.6963	7.91084	9.49997	mi08RXRq_peak_1186
11	95821484	95821858	375	95821822	15.54	9.31879	5.51349	5.55139	mi08RXRq_peak_1187
11	95859754	95859934	181	95859838	7.77	5.3172	4.61592	2.03895	mi08RXRq_peak_1188
11	96637936	96638299	364	96638203	15.54	15.3199	9.26438	10.9899	mi08RXRq_peak_1189
11	96937730	96938417	688	96938008	27.63	29.9032	14.3138	24.6614	mi08RXRq_peak_1190
11	96942827	96943082	256	96942976	14.68	12.5229	7.83856	8.41203	mi08RXRq_peak_1191
11	96967011	96967477	467	96967118	18.99	17.6958	10.1235	13.1777	mi08RXRq_peak_1192
11	96967617	96967766	150	96967654	8.63	6.32186	5.07032	2.91523	mi08RXRq_peak_1193
11	97435638	97436232	595	97436083	12.09	10.1966	6.54352	6.32393	mi08RXRq_peak_1194
11	97443591	97443779	189	97443720	8.63	5.93121	4.80479	2.57383	mi08RXRq_peak_1195
11	97449497	97449964	468	97449639	18.13	18.1952	9.98985	13.65	mi08RXRq_peak_1196
11	97607400	97607685	286	97607549	19.86	20.809	11.6822	16.0826	mi08RXRq_peak_1197
11	97686566	97686741	176	97686671	10.36	7.78461	5.54162	4.20671	mi08RXRq_peak_1198
11	97808429	97808604	176	97808525	7.77	4.98931	4.38512	1.75312	mi08RXRq_peak_1199
11	97811736	97812002	267	97811887	9.5	6.87485	5.19652	3.39702	mi08RXRq_peak_1200
11	97819992	97820190	199	97820057	11.22	7.65542	5.20157	4.09478	mi08RXRq_peak_1201
11	97850402	97850657	256	97850545	17.27	16.9998	9.61432	12.5586	mi08RXRq_peak_1202
11	98026669	98026893	225	98026798	11.22	10.2535	6.84652	6.3587	mi08RXRq_peak_1203
11	98296956	98297525	570	98297093	16.4	10.2513	5.80128	6.3587	mi08RXRq_peak_1204
11	98297798	98298195	398	98297934	10.36	9.0671	6.36295	5.34755	mi08RXRq_peak_1205
11	98298385	98298693	309	98298520	14.68	12.5229	7.83856	8.41203	mi08RXRq_peak_1206
11	98446663	98446985	323	98446804	10.36	5.08049	3.78677	1.82674	mi08RXRq_peak_1207
11	98590704	98591050	347	98590803	27.63	29.6708	14.172	24.4425	mi08RXRq_peak_1208
11	98773559	98773744	186	98773682	7.77	5.64887	4.84544	2.34904	mi08RXRq_peak_1209
11	98774288	98774470	183	98774382	9.5	7.43852	5.56868	3.9014	mi08RXRq_peak_1210
11	98775545	98775733	189	98775606	10.36	9.0671	6.36295	5.34755	mi08RXRq_peak_1211
11	98945103	98945299	197	98945220	7.77	4.98931	4.38512	1.75312	mi08RXRq_peak_1212
11	98945550	98945849	300	98945702	9.5	6.7607	5.12047	3.29904	mi08RXRq_peak_1213
11	98953951	98954146	196	98954007	12.95	9.51295	6.51888	5.73628	mi08RXRq_peak_1214
11	98962472	98962643	172	98962569	17.27	14.874	8.30327	10.593	mi08RXRq_peak_1215
11	98964077	98964229	153	98964133	11.22	8.20957	5.55622	4.57409	mi08RXRq_peak_1216
11	98964329	98964524	196	98964395	16.4	7.66459	4.35096	4.10082	mi08RXRq_peak_1217
11	98964890	98965051	162	98964916	10.36	8.46171	5.97912	4.80353	mi08RXRq_peak_1218
11	98970513	98970662	150	98970573	8.63	5.94877	4.8168	2.57383	mi08RXRq_peak_1219
11	99044068	99044217	150	99044157	10.36	7.97608	5.666	4.38048	mi08RXRq_peak_1220
11	99044366	99044960	595	99044476	21.58	18.7435	9.61021	14.1562	mi08RXRq_peak_1221
11	99045560	99045812	253	99045656	25.04	19.6141	8.67915	14.9592	mi08RXRq_peak_1222
11	99160294	99160620	327	99160443	11.22	9.20206	6.18921	5.46445	mi08RXRq_peak_1223
11	100313562	100313817	256	100313700	12.95	10.8401	7.40074	6.90069	mi08RXRq_peak_1224
11	100315535	100315716	182	100315571	12.95	10.1966	6.9752	6.32393	mi08RXRq_peak_1225
11	100317928	100318333	406	100318191	7.77	5.47822	4.72789	2.18833	mi08RXRq_peak_1226
11	100330871	100331152	282	100330984	16.4	10.2513	5.80128	6.3587	mi08RXRq_peak_1227
11	100388730	100389057	328	100388963	9.5	7.3055	5.48144	3.77687	mi08RXRq_peak_1228
11	100531267	100531421	155	100531341	8.63	5.94877	4.8168	2.57383	mi08RXRq_peak_1229
11	100545321	100545482	162	100545357	8.63	5.31347	4.37891	2.03895	mi08RXRq_peak_1230
11	100747012	100747311	300	100747295	11.22	8.91474	6.00672	5.21976	mi08RXRq_peak_1231
11	100791007	100791813	807	100791211	25.04	27.0236	13.0187	21.9259	mi08RXRq_peak_1232
11	100828985	100829989	1005	100829122	21.58	21.0204	11.0166	16.2845	mi08RXRq_peak_1233
11	100855171	100855549	379	100855319	15.54	9.31879	5.51349	5.55139	mi08RXRq_peak_1234
11	100870301	100870544	244	100870402	11.22	9.08008	6.11184	5.34755	mi08RXRq_peak_1235
11	100870594	100870784	191	100870678	8.63	6.26306	5.0306	2.86269	mi08RXRq_peak_1236
11	101063373	101063716	344	101063656	14.68	14.0096	8.78081	9.78263	mi08RXRq_peak_1237
11	101120475	101120735	261	101120614	8.63	6.32186	5.07032	2.91523	mi08RXRq_peak_1238
11	101134326	101134479	154	101134412	15.54	9.47442	5.60694	5.70073	mi08RXRq_peak_1239
11	101134530	101134746	217	101134614	12.09	7.62961	4.93851	4.07548	mi08RXRq_peak_1240
11	101171842	101172084	243	101171978	12.95	10.1966	6.9752	6.32393	mi08RXRq_peak_1241
11	101351140	101351556	417	101351362	16.4	13.8709	8.0202	9.65426	mi08RXRq_peak_1242
11	101351649	101351859	211	101351756	16.4	12.888	7.40589	8.74396	mi08RXRq_peak_1243
11	101352021	101352324	304	101352096	12.95	9.58171	6.56489	5.80195	mi08RXRq_peak_1244
11	101352610	101352808	199	101352773	9.5	6.59606	5.01048	3.17588	mi08RXRq_peak_1245
11	101355999	101356262	264	101356016	12.95	6.6833	4.65013	3.24222	mi08RXRq_peak_1246
11	101361447	101361897	451	101361595	19.86	20.1001	11.2438	15.418	mi08RXRq_peak_1247
11	101362099	101363098	1000	101362867	30.22	20.3845	7.8044	15.6799	mi08RXRq_peak_1248
11	101364465	101365248	784	101364783	18.99	17.4581	9.97203	12.9778	mi08RXRq_peak_1249
11	101367604	101367755	152	101367662	12.95	9.24741	6.34109	5.49424	mi08RXRq_peak_1250
11	101378770	101379678	909	101379127	22.45	24.3329	12.6401	19.4067	mi08RXRq_peak_1251
11	101391267	101391515	249	101391395	14.68	12.4924	7.81901	8.39655	mi08RXRq_peak_1252
11	101480819	101481258	440	101481128	11.22	8.84573	5.96277	5.15379	mi08RXRq_peak_1253
11	101667718	101668252	535	101668108	18.13	12.1886	6.37685	8.11167	mi08RXRq_peak_1254
11	101675521	101675706	186	101675653	9.5	6.95302	5.24848	3.45015	mi08RXRq_peak_1255
11	101700541	101700898	358	101700663	15.54	9.31879	5.51349	5.55139	mi08RXRq_peak_1256
11	101704220	101704431	212	101704296	11.22	8.91474	6.00672	5.21976	mi08RXRq_peak_1257
11	101707065	101707214	150	101707144	6.91	4.07966	3.95344	1.05296	mi08RXRq_peak_1258
11	101714089	101714411	323	101714183	18.99	18.0672	10.3595	13.527	mi08RXRq_peak_1259
11	101928020	101928190	171	101928155	12.95	6.6833	4.65013	3.24222	mi08RXRq_peak_1260
11	102039533	102039758	226	102039658	17.27	16.2172	9.1336	11.8243	mi08RXRq_peak_1261
11	102143100	102143249	150	102143117	8.63	5.94877	4.8168	2.57383	mi08RXRq_peak_1262
11	102145191	102145437	247	102145278	9.5	6.95302	5.24848	3.45015	mi08RXRq_peak_1263
11	102222220	102222369	150	102222339	6.91	4.73361	4.42867	1.55271	mi08RXRq_peak_1264
11	102240742	102240891	150	102240781	9.5	6.95302	5.24848	3.45015	mi08RXRq_peak_1265
11	102241097	102241555	459	102241338	20.72	21.042	11.4319	16.3025	mi08RXRq_peak_1266
11	102405143	102405295	153	102405160	6.91	4.07966	3.95344	1.05296	mi08RXRq_peak_1267
11	102406873	102407124	252	102407014	12.09	10.7513	6.88792	6.81547	mi08RXRq_peak_1268
11	102407719	102408161	443	102407799	12.09	10.5782	6.78085	6.66115	mi08RXRq_peak_1269
11	102421006	102421234	229	102421103	13.81	8.56201	5.5901	4.89992	mi08RXRq_peak_1270
11	102421485	102421778	294	102421630	14.68	10.0841	6.27085	6.25407	mi08RXRq_peak_1271
11	102432758	102433037	280	102432892	14.68	13.8185	8.66139	9.6024	mi08RXRq_peak_1272
11	102465903	102466108	206	102466050	11.22	5.86499	4.07456	2.51677	mi08RXRq_peak_1273
11	102486789	102487039	251	102486938	23.31	24.2093	12.1554	19.2933	mi08RXRq_peak_1274
11	102742241	102742692	452	102742390	23.31	17.6436	8.24092	13.1286	mi08RXRq_peak_1275
11	102748103	102748785	683	102748682	17.27	11.2084	6.08907	7.2331	mi08RXRq_peak_1276
11	102749442	102749707	266	102749559	9.5	7.57653	5.65874	4.02646	mi08RXRq_peak_1277
11	102749846	102750093	248	102749966	15.54	6.9063	4.13512	3.4265	mi08RXRq_peak_1278
11	102754781	102755016	236	102754928	13.81	11.0684	7.22622	7.10763	mi08RXRq_peak_1279
11	103735326	103735526	201	103735422	9.5	7.43852	5.56868	3.9014	mi08RXRq_peak_1280
11	104058534	104059106	573	104058801	15.54	9.31879	5.51349	5.55139	mi08RXRq_peak_1281
11	104539957	104540155	199	104540058	8.63	5.94877	4.8168	2.57383	mi08RXRq_peak_1282
11	104590126	104590275	150	104590191	12.09	8.10772	5.23482	4.48396	mi08RXRq_peak_1283
11	106004707	106004856	150	106004767	8.63	6.80986	5.39581	3.33494	mi08RXRq_peak_1284
11	106046624	106046884	261	106046751	12.09	10.9306	6.99842	6.98475	mi08RXRq_peak_1285
11	106405960	106406149	190	106406029	12.09	10.1966	6.54352	6.32393	mi08RXRq_peak_1286
11	106462319	106462468	150	106462397	10.36	8.61179	6.07504	4.94678	mi08RXRq_peak_1287
11	106480263	106480676	414	106480391	17.27	11.2084	6.08907	7.2331	mi08RXRq_peak_1288
11	106501542	106501691	150	106501628	8.63	6.26306	5.0306	2.86269	mi08RXRq_peak_1289
11	106514445	106514655	211	106514519	16.4	7.66459	4.35096	4.10082	mi08RXRq_peak_1290
11	106558111	106558308	198	106558192	10.36	7.99793	5.68016	4.38193	mi08RXRq_peak_1291
11	106580030	106580270	241	106580133	12.09	9.94116	6.38392	6.11952	mi08RXRq_peak_1292
11	106607434	106607658	225	106607576	10.36	9.0671	6.36295	5.34755	mi08RXRq_peak_1293
11	106957217	106957541	325	106957341	10.36	9.0671	6.36295	5.34755	mi08RXRq_peak_1294
11	106975507	106975935	429	106975638	8.63	6.80986	5.39581	3.33494	mi08RXRq_peak_1295
11	107017088	107017237	150	107017159	9.5	6.95302	5.24848	3.45015	mi08RXRq_peak_1296
11	107043459	107043761	303	107043658	8.63	5.94877	4.8168	2.57383	mi08RXRq_peak_1297
11	107226495	107226647	153	107226534	14.68	8.41215	5.22571	4.76193	mi08RXRq_peak_1298
11	107263778	107264448	671	107264112	35.4	37.4487	15.4884	31.833	mi08RXRq_peak_1299
11	107270606	107270909	304	107270789	17.27	14.6933	8.19157	10.4249	mi08RXRq_peak_1300
11	107274925	107275074	150	107275041	12.95	9.24741	6.34109	5.49424	mi08RXRq_peak_1301
11	107276981	107277273	293	107277126	14.68	12.4924	7.81901	8.39655	mi08RXRq_peak_1302
11	107279791	107279984	194	107279896	6.91	4.73361	4.42867	1.55271	mi08RXRq_peak_1303
11	107316827	107317018	192	107316874	8.63	6.32186	5.07032	2.91523	mi08RXRq_peak_1304
11	107317587	107318149	563	107317920	18.99	18.87	10.8663	14.267	mi08RXRq_peak_1305
11	107377382	107377656	275	107377511	26.76	25.0828	11.8145	20.1292	mi08RXRq_peak_1306
11	107399993	107400157	165	107400059	12.09	10.1966	6.54352	6.32393	mi08RXRq_peak_1307
11	107428066	107428542	477	107428283	19.86	19.0089	10.5606	14.4009	mi08RXRq_peak_1308
11	107472974	107473150	177	107473003	10.36	7.99793	5.68016	4.38193	mi08RXRq_peak_1309
11	107688636	107688813	178	107688689	10.36	7.99793	5.68016	4.38193	mi08RXRq_peak_1310
11	107762181	107762364	184	107762274	12.09	10.411	6.67706	6.50298	mi08RXRq_peak_1311
11	108307237	108307479	243	108307347	7.77	5.36987	4.65265	2.08962	mi08RXRq_peak_1312
11	108828514	108828745	232	108828613	15.54	15.1155	9.13839	10.8116	mi08RXRq_peak_1313
11	109478053	109478261	209	109478143	12.09	7.62961	4.93851	4.07548	mi08RXRq_peak_1314
11	109494947	109495219	273	109495077	21.58	18.7435	9.61021	14.1562	mi08RXRq_peak_1315
11	109495565	109495776	212	109495640	10.36	7.99793	5.68016	4.38193	mi08RXRq_peak_1316
11	109496123	109496272	150	109496181	7.77	5.11588	4.47461	1.8605	mi08RXRq_peak_1317
11	109700887	109701142	256	109701035	11.22	8.77779	5.91946	5.09633	mi08RXRq_peak_1318
11	109706108	109706395	288	109706324	19.86	6.46191	3.47621	3.04821	mi08RXRq_peak_1319
11	109709528	109709790	263	109709647	25.04	19.6141	8.67915	14.9592	mi08RXRq_peak_1320
11	109717900	109718094	195	109717997	13.81	11.0684	7.22622	7.10763	mi08RXRq_peak_1321
11	109719486	109719646	161	109719574	9.5	7.17715	5.3969	3.66448	mi08RXRq_peak_1322
11	109995106	109995255	150	109995191	12.09	10.411	6.67706	6.50298	mi08RXRq_peak_1323
11	110010959	110011304	346	110011077	10.36	7.84742	5.58247	4.26664	mi08RXRq_peak_1324
11	110367715	110368028	314	110367790	11.22	8.84573	5.96277	5.15379	mi08RXRq_peak_1325
11	110379843	110380264	422	110380141	12.95	10.1966	6.9752	6.32393	mi08RXRq_peak_1326
11	110380310	110380499	190	110380327	9.5	4.33257	3.49899	1.2652	mi08RXRq_peak_1327
11	110451615	110451943	329	110451747	31.94	21.4139	8.23608	16.6541	mi08RXRq_peak_1328
11	110463129	110463468	340	110463192	12.09	6.6833	4.36235	3.24222	mi08RXRq_peak_1329
11	111599874	111600023	150	111599948	9.5	6.7607	5.12047	3.29904	mi08RXRq_peak_1330
11	111970912	111971068	157	111970975	8.63	6.56827	5.23565	3.14924	mi08RXRq_peak_1331
11	111971302	111971451	150	111971375	8.63	5.94877	4.8168	2.57383	mi08RXRq_peak_1332
11	112720566	112721003	438	112720671	19.86	18.1638	10.0275	13.6215	mi08RXRq_peak_1333
11	112728134	112728506	373	112728353	13.81	7.53305	4.93792	3.98577	mi08RXRq_peak_1334
11	113010792	113011376	585	113011240	32.81	22.4566	8.45192	17.6416	mi08RXRq_peak_1335
11	113062835	113063095	261	113062959	8.63	5.94877	4.8168	2.57383	mi08RXRq_peak_1336
11	113127704	113127853	150	113127715	7.77	4.98931	4.38512	1.75312	mi08RXRq_peak_1337
11	113698209	113698481	273	113698321	12.95	6.6833	4.65013	3.24222	mi08RXRq_peak_1338
11	113730882	113731181	300	113730955	18.13	9.25272	4.78264	5.49589	mi08RXRq_peak_1339
11	113748891	113749213	323	113749117	7.77	4.98931	4.38512	1.75312	mi08RXRq_peak_1340
11	113749728	113749972	245	113749859	12.95	11.4743	7.81367	7.44537	mi08RXRq_peak_1341
11	114829960	114830298	339	114830100	17.27	17.9265	10.1767	13.4004	mi08RXRq_peak_1342
11	114830419	114830587	169	114830453	12.09	11.31	7.23041	7.32835	mi08RXRq_peak_1343
11	114864239	114864491	253	114864364	19.86	13.1909	6.95243	9.02843	mi08RXRq_peak_1344
11	114866848	114867248	401	114867064	14.68	12.5229	7.83856	8.41203	mi08RXRq_peak_1345
11	115177962	115178122	161	115178084	7.77	5.53398	4.76644	2.24023	mi08RXRq_peak_1346
11	115178737	115179098	362	115179021	13.81	11.3449	7.40688	7.34652	mi08RXRq_peak_1347
11	115219215	115219534	320	115219352	13.81	12.4439	8.11713	8.35005	mi08RXRq_peak_1348
11	115447016	115447482	467	115447237	9.5	6.95302	5.24848	3.45015	mi08RXRq_peak_1349
11	115448082	115448835	754	115448303	16.4	16.5705	9.69573	12.1553	mi08RXRq_peak_1350
11	115449631	115449940	310	115449827	9.5	7.91806	5.87938	4.32453	mi08RXRq_peak_1351
11	115450223	115450498	276	115450368	19.86	13.1909	6.95243	9.02843	mi08RXRq_peak_1352
11	115679918	115680129	212	115680009	10.36	7.99793	5.68016	4.38193	mi08RXRq_peak_1353
11	115691658	115691807	150	115691708	7.77	4.97389	4.37419	1.75312	mi08RXRq_peak_1354
11	115832364	115832825	462	115832642	15.54	13.7287	8.27024	9.51556	mi08RXRq_peak_1355
11	116005525	116005915	391	116005636	12.95	11.4743	7.81367	7.44537	mi08RXRq_peak_1356
11	116088247	116088406	160	116088320	9.5	6.7607	5.12047	3.29904	mi08RXRq_peak_1357
11	116198991	116199395	405	116199334	15.54	13.6961	8.24962	9.49997	mi08RXRq_peak_1358
11	116203248	116203399	152	116203348	10.36	6.25826	4.54413	2.85952	mi08RXRq_peak_1359
11	116209268	116209573	306	116209456	18.99	16.895	9.61246	12.4595	mi08RXRq_peak_1360
11	116210698	116210958	261	116210832	11.22	8.98485	6.05133	5.28703	mi08RXRq_peak_1361
11	116218301	116218510	210	116218387	9.5	6.7607	5.12047	3.29904	mi08RXRq_peak_1362
11	116218581	116218743	163	116218679	8.63	6.76603	5.36691	3.30289	mi08RXRq_peak_1363
11	116621436	116621585	150	116621548	7.77	4.98931	4.38512	1.75312	mi08RXRq_peak_1364
11	116682009	116682162	154	116682134	10.36	7.99793	5.68016	4.38193	mi08RXRq_peak_1365
11	116682415	116682932	518	116682839	11.22	9.08008	6.11184	5.34755	mi08RXRq_peak_1366
11	117204670	117204943	274	117204816	20.72	19.6982	10.5954	15.0325	mi08RXRq_peak_1367
11	117205467	117205616	150	117205515	8.63	5.77741	4.69932	2.44936	mi08RXRq_peak_1368
11	117225069	117225227	159	117225136	10.36	8.24643	5.84078	4.60939	mi08RXRq_peak_1369
11	117246885	117247135	251	117246924	7.77	5.74668	4.91224	2.43021	mi08RXRq_peak_1370
11	117247267	117247500	234	117247393	12.09	11.4743	7.3301	7.44537	mi08RXRq_peak_1371
11	117280798	117281031	234	117280938	11.22	8.09282	5.48147	4.47467	mi08RXRq_peak_1372
11	117283401	117283888	488	117283710	36.26	40.7163	16.9369	34.9591	mi08RXRq_peak_1373
11	117283983	117284132	150	117284029	15.54	6.9063	4.13512	3.4265	mi08RXRq_peak_1374
11	117284697	117284849	153	117284801	15.54	8.60175	5.08938	4.93815	mi08RXRq_peak_1375
11	117285153	117285350	198	117285163	12.09	6.6833	4.36235	3.24222	mi08RXRq_peak_1376
11	117311074	117311231	158	117311132	9.5	6.95302	5.24848	3.45015	mi08RXRq_peak_1377
11	117318644	117318793	150	117318759	8.63	6.80986	5.39581	3.33494	mi08RXRq_peak_1378
11	117336060	117336681	622	117336243	19.86	19.5358	10.8915	14.8961	mi08RXRq_peak_1379
11	117598967	117599246	280	117599076	10.36	7.99793	5.68016	4.38193	mi08RXRq_peak_1380
11	117652966	117653170	205	117653083	9.5	5.78653	4.46679	2.45326	mi08RXRq_peak_1381
11	117828776	117829076	301	117828940	17.27	8.44714	4.5668	4.79484	mi08RXRq_peak_1382
11	117829555	117829713	159	117829681	10.36	7.20596	5.16378	3.68212	mi08RXRq_peak_1383
11	117829868	117830082	215	117829982	18.99	14.3571	7.99757	10.1063	mi08RXRq_peak_1384
11	117834237	117834402	166	117834314	9.5	6.14395	4.70716	2.76249	mi08RXRq_peak_1385
11	117845157	117845306	150	117845208	8.63	5.94877	4.8168	2.57383	mi08RXRq_peak_1386
11	117845727	117845876	150	117845837	8.63	6.80986	5.39581	3.33494	mi08RXRq_peak_1387
11	117873528	117873702	175	117873572	12.95	6.6833	4.65013	3.24222	mi08RXRq_peak_1388
11	117878135	117878304	170	117878170	7.77	5.74668	4.91224	2.43021	mi08RXRq_peak_1389
11	117914387	117914536	150	117914444	10.36	5.86199	4.28691	2.51677	mi08RXRq_peak_1390
11	117958629	117958825	197	117958715	9.5	6.95302	5.24848	3.45015	mi08RXRq_peak_1391
11	117959549	117959698	150	117959594	12.95	8.10772	5.58016	4.48396	mi08RXRq_peak_1392
11	117962985	117963418	434	117963127	8.63	6.80986	5.39581	3.33494	mi08RXRq_peak_1393
11	117966625	117966867	243	117966672	6.91	4.73361	4.42867	1.55271	mi08RXRq_peak_1394
11	118402077	118402234	158	118402086	7.77	4.07983	3.73202	1.05296	mi08RXRq_peak_1395
11	119091861	119092010	150	119091948	7.77	5.74668	4.91224	2.43021	mi08RXRq_peak_1396
11	119216063	119216212	150	119216140	6.91	4.02695	3.9143	1.05296	mi08RXRq_peak_1397
11	119218031	119218231	201	119218089	12.09	10.7513	6.88792	6.81547	mi08RXRq_peak_1398
11	119936652	119936819	168	119936740	7.77	5.74668	4.91224	2.43021	mi08RXRq_peak_1399
11	119947632	119947895	264	119947721	14.68	13.0671	8.18649	8.91613	mi08RXRq_peak_1400
11	119948693	119948861	169	119948757	9.5	6.93331	5.23539	3.45015	mi08RXRq_peak_1401
11	119948946	119949125	180	119949028	8.63	5.93121	4.80479	2.57383	mi08RXRq_peak_1402
11	119985791	119985940	150	119985808	8.63	6.80986	5.39581	3.33494	mi08RXRq_peak_1403
11	119988389	119988538	150	119988472	7.77	4.83886	4.27817	1.63789	mi08RXRq_peak_1404
11	120008497	120008885	389	120008737	16.4	14.9606	8.70192	10.6617	mi08RXRq_peak_1405
11	120184473	120184691	219	120184611	13.81	12.7271	8.29724	8.59116	mi08RXRq_peak_1406
11	120184734	120185057	324	120184737	9.5	4.33257	3.49899	1.2652	mi08RXRq_peak_1407
11	120353255	120353847	593	120353764	21.58	15.2573	7.528	10.9345	mi08RXRq_peak_1408
11	120423227	120423429	203	120423244	10.36	7.99793	5.68016	4.38193	mi08RXRq_peak_1409
11	120438682	120438864	183	120438760	14.68	12.139	7.59183	8.07988	mi08RXRq_peak_1410
11	120442680	120443184	505	120443029	18.99	9.25272	4.99848	5.49589	mi08RXRq_peak_1411
11	120489571	120489840	270	120489661	8.63	5.77741	4.69932	2.44936	mi08RXRq_peak_1412
11	120490853	120491044	192	120490958	7.77	5.74668	4.91224	2.43021	mi08RXRq_peak_1413
11	120492360	120492512	153	120492421	10.36	9.0671	6.36295	5.34755	mi08RXRq_peak_1414
11	120493780	120494002	223	120493857	7.77	4.98931	4.38512	1.75312	mi08RXRq_peak_1415
11	120500472	120500634	163	120500595	7.77	5.74668	4.91224	2.43021	mi08RXRq_peak_1416
11	120500679	120500862	184	120500754	13.81	11.0684	7.22622	7.10763	mi08RXRq_peak_1417
11	120505540	120505699	160	120505660	18.13	11.8271	6.17115	7.78049	mi08RXRq_peak_1418
11	120509972	120510264	293	120510127	21.58	15.2573	7.528	10.9345	mi08RXRq_peak_1419
11	120531168	120531403	236	120531274	12.95	10.0164	6.85523	6.19031	mi08RXRq_peak_1420
11	120571167	120571333	167	120571235	7.77	4.98931	4.38512	1.75312	mi08RXRq_peak_1421
11	120630511	120631227	717	120630659	26.76	16.4086	6.94104	11.9975	mi08RXRq_peak_1422
11	120631319	120631483	165	120631437	13.81	7.53305	4.93792	3.98577	mi08RXRq_peak_1423
11	120631543	120631692	150	120631554	13.81	5.46828	3.70344	2.18	mi08RXRq_peak_1424
11	120632329	120632479	151	120632427	8.63	5.94877	4.8168	2.57383	mi08RXRq_peak_1425
11	120676956	120677279	324	120677171	13.81	11.3449	7.40688	7.34652	mi08RXRq_peak_1426
11	120680122	120680397	276	120680253	18.99	16.7874	9.54364	12.3561	mi08RXRq_peak_1427
11	120694942	120695091	150	120695038	8.63	6.32186	5.07032	2.91523	mi08RXRq_peak_1428
11	120794830	120794979	150	120794921	12.95	4.79185	3.4876	1.60509	mi08RXRq_peak_1429
11	120824775	120825206	432	120825061	18.13	19.4023	10.7151	14.7655	mi08RXRq_peak_1430
11	120830731	120831265	535	120830930	12.95	10.1966	6.9752	6.32393	mi08RXRq_peak_1431
11	120832044	120832247	204	120832177	12.95	6.6833	4.65013	3.24222	mi08RXRq_peak_1432
11	120932794	120933052	259	120932906	18.99	15.9787	9.0266	11.6169	mi08RXRq_peak_1433
11	120991491	120991668	178	120991541	7.77	5.21473	4.54417	1.955	mi08RXRq_peak_1434
11	120992662	120992818	157	120992796	10.36	6.70247	4.83418	3.25491	mi08RXRq_peak_1435
11	120994900	120995079	180	120995008	9.5	7.37141	5.52472	3.8365	mi08RXRq_peak_1436
11	121041379	121041609	231	121041410	10.36	7.20596	5.16378	3.68212	mi08RXRq_peak_1437
11	121058078	121058458	381	121058325	19.86	20.809	11.6822	16.0826	mi08RXRq_peak_1438
11	121058934	121059096	163	121058987	9.5	6.95302	5.24848	3.45015	mi08RXRq_peak_1439
11	121236934	121237090	157	121237005	14.68	6.17368	3.91928	2.7889	mi08RXRq_peak_1440
11	121326117	121326413	297	121326222	13.81	10.317	6.73353	6.41454	mi08RXRq_peak_1441
11	121328474	121328675	202	121328600	7.77	5.36987	4.65265	2.08962	mi08RXRq_peak_1442
11	121439777	121439926	150	121439821	7.77	5.36987	4.65265	2.08962	mi08RXRq_peak_1443
11	121510777	121510985	209	121510963	9.5	4.33257	3.49899	1.2652	mi08RXRq_peak_1444
11	121517359	121517539	181	121517463	8.63	6.56827	5.23565	3.14924	mi08RXRq_peak_1445
12	3858187	3858358	172	3858333	8.63	5.87911	4.76911	2.52903	mi08RXRq_peak_1446
12	3859746	3860010	265	3859868	12.09	8.64252	5.56895	4.96845	mi08RXRq_peak_1447
12	3860291	3860440	150	3860396	8.63	6.20532	4.9915	2.81845	mi08RXRq_peak_1448
12	3866674	3866910	237	3866762	8.63	5.94877	4.8168	2.57383	mi08RXRq_peak_1449
12	3918714	3918863	150	3918770	12.09	6.6833	4.36235	3.24222	mi08RXRq_peak_1450
12	4386482	4386646	165	4386583	11.22	9.08008	6.11184	5.34755	mi08RXRq_peak_1451
12	4392215	4392424	210	4392328	15.54	13.7287	8.27024	9.51556	mi08RXRq_peak_1452
12	7919930	7920100	171	7920018	7.77	4.92814	4.3417	1.71775	mi08RXRq_peak_1453
12	7950163	7950483	321	7950439	14.68	8.41215	5.22571	4.76193	mi08RXRq_peak_1454
12	8333679	8333888	210	8333798	11.22	8.84573	5.96277	5.15379	mi08RXRq_peak_1455
12	8432506	8432655	150	8432632	10.36	6.42963	4.65587	3.01934	mi08RXRq_peak_1456
12	8443557	8443795	239	8443699	10.36	7.78461	5.54162	4.20671	mi08RXRq_peak_1457
12	8454194	8454666	473	8454277	9.5	6.95302	5.24848	3.45015	mi08RXRq_peak_1458
12	8496021	8496200	180	8496144	8.63	5.94877	4.8168	2.57383	mi08RXRq_peak_1459
12	8771093	8771258	166	8771139	9.5	7.91806	5.87938	4.32453	mi08RXRq_peak_1460
12	8776295	8776503	209	8776406	8.63	6.80986	5.39581	3.33494	mi08RXRq_peak_1461
12	8779851	8780103	253	8779979	14.68	12.2253	7.64738	8.13949	mi08RXRq_peak_1462
12	8793689	8794122	434	8793923	17.27	18.0177	10.2315	13.4812	mi08RXRq_peak_1463
12	8809750	8809971	222	8809863	14.68	9.52389	5.91589	5.74595	mi08RXRq_peak_1464
12	8829569	8829733	165	8829677	12.09	6.6833	4.36235	3.24222	mi08RXRq_peak_1465
12	8829825	8829998	174	8829850	13.81	5.46828	3.70344	2.18	mi08RXRq_peak_1466
12	12793441	12793642	202	12793587	10.36	8.8477	6.22483	5.15462	mi08RXRq_peak_1467
12	12814634	12815119	486	12814754	14.68	13.9342	8.73377	9.71518	mi08RXRq_peak_1468
12	13002677	13003052	376	13003007	14.68	11.4162	7.12596	7.40598	mi08RXRq_peak_1469
12	13724526	13724828	303	13724704	18.13	17.4972	9.56528	12.9903	mi08RXRq_peak_1470
12	15653399	15653638	240	15653513	10.36	8.17713	5.79608	4.55012	mi08RXRq_peak_1471
12	16618276	16619011	736	16618683	24.17	18.4988	8.39136	13.9278	mi08RXRq_peak_1472
12	16619851	16620002	152	16619904	10.36	7.20596	5.16378	3.68212	mi08RXRq_peak_1473
12	16630736	16630887	152	16630779	12.09	8.10772	5.23482	4.48396	mi08RXRq_peak_1474
12	16630965	16631251	287	16631082	17.27	8.44714	4.5668	4.79484	mi08RXRq_peak_1475
12	16726393	16726593	201	16726459	10.36	8.68894	6.12416	5.01241	mi08RXRq_peak_1476
12	16734047	16734338	292	16734185	14.68	13.1687	8.25112	9.01307	mi08RXRq_peak_1477
12	17441481	17441788	308	17441569	15.54	13.7287	8.27024	9.51556	mi08RXRq_peak_1478
12	17448899	17449240	342	17449126	13.81	9.66133	6.30373	5.87095	mi08RXRq_peak_1479
12	17469782	17469940	159	17469918	12.95	6.6833	4.65013	3.24222	mi08RXRq_peak_1480
12	17470016	17470197	182	17470105	12.09	8.64252	5.56895	4.96845	mi08RXRq_peak_1481
12	17506813	17507046	234	17506875	12.09	6.6833	4.36235	3.24222	mi08RXRq_peak_1482
12	17601737	17601916	180	17601797	11.22	9.08008	6.11184	5.34755	mi08RXRq_peak_1483
12	21568579	21568997	419	21568723	17.27	16.1803	9.11082	11.8033	mi08RXRq_peak_1484
12	24626148	24626297	150	24626243	9.5	7.43852	5.56868	3.9014	mi08RXRq_peak_1485
12	24705618	24705978	361	24705853	13.81	11.1498	7.27949	7.18305	mi08RXRq_peak_1486
12	25110249	25110405	157	25110327	14.68	11.8876	7.42992	7.83847	mi08RXRq_peak_1487
12	25110547	25110814	268	25110641	11.22	4.14638	3.05592	1.11066	mi08RXRq_peak_1488
12	25140354	25141016	663	25140497	12.95	6.6833	4.65013	3.24222	mi08RXRq_peak_1489
12	25224891	25225040	150	25224950	10.36	6.70247	4.83418	3.25491	mi08RXRq_peak_1490
12	25232407	25232556	150	25232449	11.22	6.7288	4.61271	3.27795	mi08RXRq_peak_1491
12	25232718	25233096	379	25232779	11.22	7.65542	5.20157	4.09478	mi08RXRq_peak_1492
12	25233247	25233548	302	25233502	12.09	10.0928	6.47873	6.26035	mi08RXRq_peak_1493
12	25265728	25265883	156	25265844	10.36	7.78461	5.54162	4.20671	mi08RXRq_peak_1494
12	25283861	25284129	269	25284010	13.81	7.27655	4.77863	3.75033	mi08RXRq_peak_1495
12	25381698	25382017	320	25381845	7.77	5.02041	4.40716	1.78268	mi08RXRq_peak_1496
12	25861255	25861451	197	25861370	9.5	7.37141	5.52472	3.8365	mi08RXRq_peak_1497
12	26183136	26183303	168	26183216	10.36	8.10899	5.75206	4.48412	mi08RXRq_peak_1498
12	26316376	26316549	174	26316409	9.5	7.17715	5.3969	3.66448	mi08RXRq_peak_1499
12	26361230	26361412	183	26361353	12.95	10.1966	6.9752	6.32393	mi08RXRq_peak_1500
12	26460286	26460468	183	26460387	12.09	11.31	7.23041	7.32835	mi08RXRq_peak_1501
12	27946957	27947145	189	27947033	14.68	14.0096	8.78081	9.78263	mi08RXRq_peak_1502
12	28675911	28676334	424	28676212	14.68	8.41215	5.22571	4.76193	mi08RXRq_peak_1503
12	28697896	28698226	331	28697981	12.95	9.24741	6.34109	5.49424	mi08RXRq_peak_1504
12	28804956	28805136	181	28805064	8.63	6.03805	4.87777	2.65952	mi08RXRq_peak_1505
12	28900479	28900628	150	28900558	12.09	10.7513	6.88792	6.81547	mi08RXRq_peak_1506
12	30241111	30241522	412	30241244	9.5	7.64752	5.70487	4.09197	mi08RXRq_peak_1507
12	30936887	30937172	286	30937024	15.54	14.4201	8.70552	10.1663	mi08RXRq_peak_1508
12	30943538	30943726	189	30943595	13.81	11.0684	7.22622	7.10763	mi08RXRq_peak_1509
12	30943768	30944035	268	30943913	11.22	10.1939	6.80985	6.32393	mi08RXRq_peak_1510
12	32682071	32682428	358	32682215	36.26	32.8458	12.4204	27.461	mi08RXRq_peak_1511
12	32693126	32693480	355	32693433	9.5	6.95302	5.24848	3.45015	mi08RXRq_peak_1512
12	32693610	32694031	422	32693824	20.72	14.2141	7.24021	9.97153	mi08RXRq_peak_1513
12	32765891	32766194	304	32765983	10.36	7.99793	5.68016	4.38193	mi08RXRq_peak_1514
12	32767605	32767782	178	32767619	12.09	6.6833	4.36235	3.24222	mi08RXRq_peak_1515
12	32768053	32768646	594	32768389	18.99	12.1886	6.66464	8.11167	mi08RXRq_peak_1516
12	32919194	32919402	209	32919260	14.68	11.4162	7.12596	7.40598	mi08RXRq_peak_1517
12	32930118	32930358	241	32930241	11.22	5.86499	4.07456	2.51677	mi08RXRq_peak_1518
12	33174750	33174994	245	33174855	12.09	6.6833	4.36235	3.24222	mi08RXRq_peak_1519
12	33311805	33312055	251	33311924	18.99	17.4972	9.99696	12.9903	mi08RXRq_peak_1520
12	33427775	33427965	191	33427892	10.36	7.99793	5.68016	4.38193	mi08RXRq_peak_1521
12	35667748	35667930	183	35667836	12.95	8.64252	5.93634	4.96845	mi08RXRq_peak_1522
12	39952974	39953123	150	39953067	11.22	9.05608	6.0966	5.34755	mi08RXRq_peak_1523
12	40027184	40027421	238	40027310	8.63	6.50491	5.19332	3.08859	mi08RXRq_peak_1524
12	40224141	40224456	316	40224348	11.22	5.86499	4.07456	2.51677	mi08RXRq_peak_1525
12	40499976	40500125	150	40500012	8.63	5.31347	4.37891	2.03895	mi08RXRq_peak_1526
12	41044648	41045101	454	41044922	14.68	12.2253	7.64738	8.13949	mi08RXRq_peak_1527
12	41345686	41345928	243	41345782	11.22	9.08008	6.11184	5.34755	mi08RXRq_peak_1528
12	44996312	44996519	208	44996454	8.63	5.93121	4.80479	2.57383	mi08RXRq_peak_1529
12	51830040	51830291	252	51830162	12.95	10.1966	6.9752	6.32393	mi08RXRq_peak_1530
12	51844949	51845585	637	51845070	22.45	22.8283	11.7237	17.9835	mi08RXRq_peak_1531
12	52376862	52377011	150	52377011	8.63	4.55696	3.85344	1.43863	mi08RXRq_peak_1532
12	52396364	52396780	417	52396579	23.31	26.1416	13.3209	21.1326	mi08RXRq_peak_1533
12	52445844	52446139	296	52445963	16.4	10.2513	5.80128	6.3587	mi08RXRq_peak_1534
12	52448182	52448344	163	52448263	7.77	4.97389	4.37419	1.75312	mi08RXRq_peak_1535
12	52464694	52464939	246	52464821	12.95	10.1966	6.9752	6.32393	mi08RXRq_peak_1536
12	52474640	52474843	204	52474733	10.36	8.38868	5.93228	4.74713	mi08RXRq_peak_1537
12	54361819	54362101	283	54361968	8.63	6.56827	5.23565	3.14924	mi08RXRq_peak_1538
12	54382071	54382438	368	54382343	14.68	8.41215	5.22571	4.76193	mi08RXRq_peak_1539
12	54719120	54719269	150	54719201	7.77	4.83886	4.27817	1.63789	mi08RXRq_peak_1540
12	54738223	54738575	353	54738440	14.68	6.17368	3.91928	2.7889	mi08RXRq_peak_1541
12	55467508	55467878	371	55467757	8.63	5.94877	4.8168	2.57383	mi08RXRq_peak_1542
12	55473991	55474350	360	55474207	13.81	11.0684	7.22622	7.10763	mi08RXRq_peak_1543
12	55478944	55479178	235	55479048	18.13	9.25272	4.78264	5.49589	mi08RXRq_peak_1544
12	55480633	55480856	224	55480745	15.54	13.7287	8.27024	9.51556	mi08RXRq_peak_1545
12	55492649	55492953	305	55492784	10.36	8.68894	6.12416	5.01241	mi08RXRq_peak_1546
12	57539322	57539477	156	57539385	7.77	5.74668	4.91224	2.43021	mi08RXRq_peak_1547
12	57897885	57898096	212	57897967	9.5	6.95302	5.24848	3.45015	mi08RXRq_peak_1548
12	59105961	59106110	150	59106004	12.09	6.6833	4.36235	3.24222	mi08RXRq_peak_1549
12	59195405	59195618	214	59195489	11.22	10.2535	6.84652	6.3587	mi08RXRq_peak_1550
12	69159399	69159684	286	69159545	37.12	27.8561	9.53112	22.7262	mi08RXRq_peak_1551
12	69361087	69361364	278	69361222	38.85	46.7329	19.9256	40.7461	mi08RXRq_peak_1552
12	69757611	69757848	238	69757728	9.5	6.95302	5.24848	3.45015	mi08RXRq_peak_1553
12	70196673	70196832	160	70196714	10.36	8.61179	6.07504	4.94678	mi08RXRq_peak_1554
12	70196910	70197059	150	70196951	7.77	5.47822	4.72789	2.18833	mi08RXRq_peak_1555
12	70232328	70232482	155	70232443	11.22	9.12847	6.14255	5.39286	mi08RXRq_peak_1556
12	70233604	70234097	494	70233861	18.13	12.1886	6.37685	8.11167	mi08RXRq_peak_1557
12	70234202	70234383	182	70234220	9.5	6.23946	4.77135	2.84401	mi08RXRq_peak_1558
12	70707519	70707787	269	70707587	13.81	11.5769	7.55804	7.54293	mi08RXRq_peak_1559
12	71355245	71355596	352	71355490	15.54	12.8752	7.7292	8.73573	mi08RXRq_peak_1560
12	71836475	71836720	246	71836558	17.27	8.44714	4.5668	4.79484	mi08RXRq_peak_1561
12	71848285	71848505	221	71848373	8.63	6.32186	5.07032	2.91523	mi08RXRq_peak_1562
12	71859992	71860199	208	71860107	12.95	10.1966	6.9752	6.32393	mi08RXRq_peak_1563
12	71864273	71864503	231	71864397	22.45	14.6644	6.89628	10.3965	mi08RXRq_peak_1564
12	71925168	71925342	175	71925304	11.22	8.84573	5.96277	5.15379	mi08RXRq_peak_1565
12	71996730	71997596	867	71997165	23.31	24.2093	12.1554	19.2933	mi08RXRq_peak_1566
12	72581984	72582481	498	72582227	21.58	15.2573	7.528	10.9345	mi08RXRq_peak_1567
12	72649332	72649481	150	72649338	12.09	4.79185	3.27176	1.60509	mi08RXRq_peak_1568
12	72665105	72665318	214	72665236	12.95	9.24741	6.34109	5.49424	mi08RXRq_peak_1569
12	73091009	73091158	150	73091101	7.77	4.83886	4.27817	1.63789	mi08RXRq_peak_1570
12	73408448	73408978	531	73408667	12.95	10.664	7.2848	6.74265	mi08RXRq_peak_1571
12	73409490	73409655	166	73409590	11.22	9.5893	6.43352	5.80459	mi08RXRq_peak_1572
12	73779752	73779951	200	73779880	12.95	6.6833	4.65013	3.24222	mi08RXRq_peak_1573
12	73883825	73884003	179	73883882	10.36	7.99793	5.68016	4.38193	mi08RXRq_peak_1574
12	75583882	75584040	159	75583914	10.36	6.70247	4.83418	3.25491	mi08RXRq_peak_1575
12	75666940	75667161	222	75667040	12.95	9.65148	6.61156	5.86481	mi08RXRq_peak_1576
12	76269328	76269520	193	76269439	8.63	5.94877	4.8168	2.57383	mi08RXRq_peak_1577
12	76273549	76273698	150	76273670	10.36	7.78461	5.54162	4.20671	mi08RXRq_peak_1578
12	76430925	76431121	197	76431055	13.81	11.0684	7.22622	7.10763	mi08RXRq_peak_1579
12	76765532	76765754	223	76765607	8.63	6.26306	5.0306	2.86269	mi08RXRq_peak_1580
12	76783880	76784617	738	76784368	30.22	33.6997	15.2281	28.2765	mi08RXRq_peak_1581
12	77349681	77349877	197	77349791	12.09	10.1966	6.54352	6.32393	mi08RXRq_peak_1582
12	77498104	77498356	253	77498211	14.68	12.2253	7.64738	8.13949	mi08RXRq_peak_1583
12	77501923	77502528	606	77502173	23.31	24.2093	12.1554	19.2933	mi08RXRq_peak_1584
12	77986772	77987212	441	77987101	34.53	30.322	11.8448	25.0699	mi08RXRq_peak_1585
12	78206335	78206546	212	78206407	9.5	6.95302	5.24848	3.45015	mi08RXRq_peak_1586
12	79356139	79356499	361	79356356	15.54	12.7069	7.62234	8.57858	mi08RXRq_peak_1587
12	79357746	79357905	160	79357883	11.22	8.84573	5.96277	5.15379	mi08RXRq_peak_1588
12	79404025	79404327	303	79404147	12.95	9.94116	6.80507	6.11952	mi08RXRq_peak_1589
12	79998840	79999158	319	79998979	46.62	51.774	19.0486	45.6393	mi08RXRq_peak_1590
12	80080041	80080420	380	80080178	12.95	6.6833	4.65013	3.24222	mi08RXRq_peak_1591
12	80084103	80084446	344	80084189	18.13	15.1648	8.14066	10.8516	mi08RXRq_peak_1592
12	80103280	80103661	382	80103503	14.68	12.2253	7.64738	8.13949	mi08RXRq_peak_1593
12	80113080	80113231	152	80113175	16.4	10.4179	5.89961	6.50936	mi08RXRq_peak_1594
12	80145633	80145838	206	80145697	8.63	6.20532	4.9915	2.81845	mi08RXRq_peak_1595
12	80216342	80216759	418	80216469	12.09	10.0928	6.47873	6.26035	mi08RXRq_peak_1596
12	80218367	80218927	561	80218699	22.45	16.3197	7.81579	11.9162	mi08RXRq_peak_1597
12	80324760	80325079	320	80324932	14.68	6.17368	3.91928	2.7889	mi08RXRq_peak_1598
12	80769695	80769877	183	80769713	15.54	9.31879	5.51349	5.55139	mi08RXRq_peak_1599
12	80854537	80854961	425	80854828	17.27	15.8563	8.91083	11.4984	mi08RXRq_peak_1600
12	80909708	80909877	170	80909856	10.36	9.0671	6.36295	5.34755	mi08RXRq_peak_1601
12	80926557	80926746	190	80926654	17.27	11.2084	6.08907	7.2331	mi08RXRq_peak_1602
12	80929427	80929621	195	80929555	12.09	7.19831	4.67394	3.68212	mi08RXRq_peak_1603
12	80930095	80930350	256	80930221	24.17	11.8043	5.03482	7.75959	mi08RXRq_peak_1604
12	80930976	80931176	201	80930998	8.63	5.27071	4.34926	2.00803	mi08RXRq_peak_1605
12	80931355	80932072	718	80931973	27.63	27.7699	13.0125	22.6517	mi08RXRq_peak_1606
12	80975687	80976455	769	80976080	43.17	54.4792	21.8654	48.2666	mi08RXRq_peak_1607
12	81168161	81168310	150	81168216	10.36	7.99793	5.68016	4.38193	mi08RXRq_peak_1608
12	81186656	81186805	150	81186757	8.63	6.09284	4.9151	2.7127	mi08RXRq_peak_1609
12	81188028	81188250	223	81188046	10.36	5.08049	3.78677	1.82674	mi08RXRq_peak_1610
12	81188322	81188917	596	81188695	37.99	40.3368	16.5906	34.6054	mi08RXRq_peak_1611
12	81189668	81190016	349	81189928	17.27	15.6484	8.78231	11.305	mi08RXRq_peak_1612
12	81950037	81950322	286	81950178	13.81	11.3449	7.40688	7.34652	mi08RXRq_peak_1613
12	82476024	82476201	178	82476144	13.81	5.46828	3.70344	2.18	mi08RXRq_peak_1614
12	82476628	82476828	201	82476749	12.95	9.44516	6.4735	5.67231	mi08RXRq_peak_1615
12	82742974	82743155	182	82743076	10.36	7.99793	5.68016	4.38193	mi08RXRq_peak_1616
12	83375571	83375731	161	83375652	6.91	4.07966	3.95344	1.05296	mi08RXRq_peak_1617
12	83424547	83424696	150	83424669	12.95	10.1966	6.9752	6.32393	mi08RXRq_peak_1618
12	83424747	83424914	168	83424861	7.77	5.16487	4.50912	1.90793	mi08RXRq_peak_1619
12	83544106	83544267	162	83544195	12.09	8.10772	5.23482	4.48396	mi08RXRq_peak_1620
12	84008353	84008549	197	84008433	11.22	10.2535	6.84652	6.3587	mi08RXRq_peak_1621
12	84020459	84020836	378	84020712	17.27	18.0177	10.2315	13.4812	mi08RXRq_peak_1622
12	84038244	84038428	185	84038324	8.63	5.94877	4.8168	2.57383	mi08RXRq_peak_1623
12	84042386	84042566	181	84042475	18.99	12.1886	6.66464	8.11167	mi08RXRq_peak_1624
12	84044147	84044298	152	84044178	8.63	6.63289	5.27869	3.21062	mi08RXRq_peak_1625
12	84050639	84051002	364	84050783	12.09	11.31	7.23041	7.32835	mi08RXRq_peak_1626
12	84155179	84155501	323	84155299	13.81	11.6666	7.61633	7.63069	mi08RXRq_peak_1627
12	84174606	84175011	406	84174895	13.81	11.5769	7.55804	7.54293	mi08RXRq_peak_1628
12	84198608	84198757	150	84198692	6.91	4.3625	4.16152	1.27633	mi08RXRq_peak_1629
12	84284960	84285141	182	84285075	10.36	7.20596	5.16378	3.68212	mi08RXRq_peak_1630
12	84384696	84385091	396	84384956	13.81	11.3449	7.40688	7.34652	mi08RXRq_peak_1631
12	84399702	84399992	291	84399772	7.77	4.92814	4.3417	1.71775	mi08RXRq_peak_1632
12	84400286	84400484	199	84400411	11.22	8.84573	5.96277	5.15379	mi08RXRq_peak_1633
12	84400634	84400886	253	84400692	14.68	11.4162	7.12596	7.40598	mi08RXRq_peak_1634
12	84948072	84948235	164	84948126	11.22	8.84573	5.96277	5.15379	mi08RXRq_peak_1635
12	85830852	85831018	167	85830890	7.77	4.98931	4.38512	1.75312	mi08RXRq_peak_1636
12	86793932	86794081	150	86794045	8.63	5.94877	4.8168	2.57383	mi08RXRq_peak_1637
12	86836812	86836964	153	86836872	15.54	13.6961	8.24962	9.49997	mi08RXRq_peak_1638
12	86889353	86889694	342	86889487	18.99	12.377	6.7776	8.28611	mi08RXRq_peak_1639
12	86918577	86918960	384	86918877	10.36	8.38868	5.93228	4.74713	mi08RXRq_peak_1640
12	86923929	86924100	172	86923962	11.22	8.20957	5.55622	4.57409	mi08RXRq_peak_1641
12	86932220	86932567	348	86932347	16.4	10.4179	5.89961	6.50936	mi08RXRq_peak_1642
12	87100620	87100819	200	87100726	10.36	9.0671	6.36295	5.34755	mi08RXRq_peak_1643
12	87157485	87157680	196	87157532	9.5	6.87485	5.19652	3.39702	mi08RXRq_peak_1644
12	91696411	91696704	294	91696488	17.27	15.8563	8.91083	11.4984	mi08RXRq_peak_1645
12	91766690	91766941	252	91766877	8.63	5.31347	4.37891	2.03895	mi08RXRq_peak_1646
12	98674783	98674979	197	98674916	7.77	4.98931	4.38512	1.75312	mi08RXRq_peak_1647
12	98715951	98716100	150	98716036	9.5	7.91806	5.87938	4.32453	mi08RXRq_peak_1648
12	98716147	98716573	427	98716266	11.22	10.2535	6.84652	6.3587	mi08RXRq_peak_1649
12	98724997	98725279	283	98725102	20.72	18.5424	9.87302	13.9656	mi08RXRq_peak_1650
12	99097075	99097452	378	99097345	17.27	18.0177	10.2315	13.4812	mi08RXRq_peak_1651
12	99234026	99234671	646	99234324	21.58	21.0204	11.0166	16.2845	mi08RXRq_peak_1652
12	99342218	99342470	253	99342296	10.36	8.04199	5.7087	4.4246	mi08RXRq_peak_1653
12	99374235	99374796	562	99374384	17.27	16.2172	9.1336	11.8243	mi08RXRq_peak_1654
12	99419477	99419626	150	99419532	8.63	5.77741	4.69932	2.44936	mi08RXRq_peak_1655
12	99431554	99431908	355	99431687	18.99	14.3571	7.99757	10.1063	mi08RXRq_peak_1656
12	99435267	99435534	268	99435367	15.54	9.31879	5.51349	5.55139	mi08RXRq_peak_1657
12	99440241	99440390	150	99440291	8.63	6.80986	5.39581	3.33494	mi08RXRq_peak_1658
12	100455587	100456028	442	100455703	14.68	13.1687	8.25112	9.01307	mi08RXRq_peak_1659
12	100519689	100520066	378	100519934	16.4	14.9606	8.70192	10.6617	mi08RXRq_peak_1660
12	100778620	100778769	150	100778754	11.22	5.86499	4.07456	2.51677	mi08RXRq_peak_1661
12	100790314	100790475	162	100790381	10.36	7.99793	5.68016	4.38193	mi08RXRq_peak_1662
12	100794784	100794933	150	100794888	8.63	5.94877	4.8168	2.57383	mi08RXRq_peak_1663
12	101084878	101085177	300	101085152	11.22	5.86499	4.07456	2.51677	mi08RXRq_peak_1664
12	101085275	101085495	221	101085369	15.54	13.41	8.06853	9.23234	mi08RXRq_peak_1665
12	101766969	101767165	197	101767056	6.91	4.27406	4.09683	1.2224	mi08RXRq_peak_1666
12	101767232	101767502	271	101767396	24.17	18.4988	8.39136	13.9278	mi08RXRq_peak_1667
12	102044025	102044194	170	102044155	12.95	6.6833	4.65013	3.24222	mi08RXRq_peak_1668
12	102153352	102153516	165	102153496	7.77	4.98931	4.38512	1.75312	mi08RXRq_peak_1669
12	102271763	102271977	215	102271934	6.91	4.73361	4.42867	1.55271	mi08RXRq_peak_1670
12	102618564	102618745	182	102618639	12.95	10.1966	6.9752	6.32393	mi08RXRq_peak_1671
12	102681980	102682477	498	102682086	13.81	11.8507	7.73565	7.80246	mi08RXRq_peak_1672
12	102684799	102684966	168	102684827	12.95	9.24741	6.34109	5.49424	mi08RXRq_peak_1673
12	102695434	102695650	217	102695543	11.22	10.2535	6.84652	6.3587	mi08RXRq_peak_1674
12	103150427	103150607	181	103150520	13.81	12.0413	7.85876	7.98515	mi08RXRq_peak_1675
12	103312081	103312275	195	103312151	12.09	10.7513	6.88792	6.81547	mi08RXRq_peak_1676
12	103326676	103326908	233	103326779	18.13	12.377	6.48494	8.28611	mi08RXRq_peak_1677
12	103327058	103327394	337	103327296	20.72	10.9285	5.43016	6.98475	mi08RXRq_peak_1678
12	103328402	103328638	237	103328490	13.81	11.9451	7.79672	7.89211	mi08RXRq_peak_1679
12	103655633	103656105	473	103655777	37.99	42.2172	17.7217	36.3967	mi08RXRq_peak_1680
12	103656975	103657568	594	103657257	15.54	13.7287	8.27024	9.51556	mi08RXRq_peak_1681
12	103660252	103660538	287	103660390	20.72	16.6313	8.68826	12.2134	mi08RXRq_peak_1682
12	103662077	103662265	189	103662185	12.09	9.94116	6.38392	6.11952	mi08RXRq_peak_1683
12	103734118	103734517	400	103734258	18.13	17.9413	9.83576	13.4128	mi08RXRq_peak_1684
12	103738101	103738466	366	103738359	12.95	10.411	7.11755	6.50298	mi08RXRq_peak_1685
12	103769642	103769871	230	103769764	19.86	18.758	10.4026	14.1695	mi08RXRq_peak_1686
12	103823805	103824204	400	103824057	18.13	17.2277	9.40077	12.769	mi08RXRq_peak_1687
12	103859687	103859936	250	103859754	17.27	5.26629	3.04453	2.00422	mi08RXRq_peak_1688
12	103860640	103860815	176	103860765	12.95	10.1966	6.9752	6.32393	mi08RXRq_peak_1689
12	103865835	103866308	474	103865863	10.36	8.24643	5.84078	4.60939	mi08RXRq_peak_1690
12	103900991	103901332	342	103901149	12.09	10.1966	6.54352	6.32393	mi08RXRq_peak_1691
12	103904973	103905214	242	103905100	12.95	9.94116	6.80507	6.11952	mi08RXRq_peak_1692
12	103961883	103962103	221	103961983	13.81	9.84933	6.4268	6.05093	mi08RXRq_peak_1693
12	103989003	103989554	552	103989216	12.09	10.1966	6.54352	6.32393	mi08RXRq_peak_1694
12	103990062	103990211	150	103990156	6.91	4.07966	3.95344	1.05296	mi08RXRq_peak_1695
12	104033560	104033861	302	104033735	8.63	5.98418	4.84101	2.60723	mi08RXRq_peak_1696
12	104041515	104041705	191	104041588	14.68	12.5229	7.83856	8.41203	mi08RXRq_peak_1697
12	104076679	104076970	292	104076786	13.81	11.2325	7.33355	7.25361	mi08RXRq_peak_1698
12	104077385	104077603	219	104077396	9.5	4.33257	3.49899	1.2652	mi08RXRq_peak_1699
12	104105967	104106227	261	104106107	18.13	16.5767	9.00262	12.1605	mi08RXRq_peak_1700
12	104106925	104107283	359	104107103	17.27	15.2504	8.53608	10.9345	mi08RXRq_peak_1701
12	104336786	104336936	151	104336925	13.81	7.53305	4.93792	3.98577	mi08RXRq_peak_1702
12	104338289	104338454	166	104338411	13.81	9.66133	6.30373	5.87095	mi08RXRq_peak_1703
12	104386062	104386442	381	104386175	15.54	12.5432	7.5184	8.42469	mi08RXRq_peak_1704
12	104388538	104388737	200	104388631	17.27	13.2526	7.30688	9.08593	mi08RXRq_peak_1705
12	104863730	104864056	327	104863984	12.09	10.1966	6.54352	6.32393	mi08RXRq_peak_1706
12	104864175	104864366	192	104864324	9.5	6.95302	5.24848	3.45015	mi08RXRq_peak_1707
12	104999648	104999918	271	104999772	11.22	8.98485	6.05133	5.28703	mi08RXRq_peak_1708
12	105000517	105000744	228	105000614	14.68	8.41215	5.22571	4.76193	mi08RXRq_peak_1709
12	105753801	105754141	341	105754006	9.5	6.95302	5.24848	3.45015	mi08RXRq_peak_1710
12	105757757	105758127	371	105757988	20.72	20.1225	10.8603	15.4278	mi08RXRq_peak_1711
12	108249738	108249887	150	108249787	8.63	5.94877	4.8168	2.57383	mi08RXRq_peak_1712
12	108312424	108312826	403	108312511	13.81	7.53305	4.93792	3.98577	mi08RXRq_peak_1713
12	108849734	108849915	182	108849808	15.54	11.1147	6.61619	7.15084	mi08RXRq_peak_1714
12	108850179	108851229	1051	108851115	23.31	6.41011	3.03884	2.99988	mi08RXRq_peak_1715
12	109856456	109856617	162	109856481	7.77	5.42353	4.68997	2.13778	mi08RXRq_peak_1716
12	109972266	109972960	695	109972457	28.49	33.2783	15.8981	27.8804	mi08RXRq_peak_1717
12	110154331	110154698	368	110154462	13.81	11.3449	7.40688	7.34652	mi08RXRq_peak_1718
12	110156508	110156817	310	110156636	10.36	8.31693	5.88618	4.67772	mi08RXRq_peak_1719
12	110168133	110168282	150	110168219	8.63	6.44274	5.15166	3.03031	mi08RXRq_peak_1720
12	110220555	110220962	408	110220826	11.22	9.12847	6.14255	5.39286	mi08RXRq_peak_1721
12	110230771	110231025	255	110230910	13.81	10.317	6.73353	6.41454	mi08RXRq_peak_1722
12	110232013	110232491	479	110232133	12.95	11.0228	7.52043	7.07081	mi08RXRq_peak_1723
12	110244773	110244963	191	110244840	12.09	9.24741	5.94866	5.49424	mi08RXRq_peak_1724
12	110424452	110424647	196	110424552	9.5	6.28822	4.8041	2.88736	mi08RXRq_peak_1725
12	110866148	110866330	183	110866242	12.09	6.6833	4.36235	3.24222	mi08RXRq_peak_1726
12	111372005	111372209	205	111372106	10.36	7.78461	5.54162	4.20671	mi08RXRq_peak_1727
12	111440869	111441192	324	111441005	15.54	12.5432	7.5184	8.42469	mi08RXRq_peak_1728
12	111514387	111514729	343	111514562	11.22	8.84573	5.96277	5.15379	mi08RXRq_peak_1729
12	111815450	111815684	235	111815597	12.95	9.24741	6.34109	5.49424	mi08RXRq_peak_1730
12	111956260	111956534	275	111956398	10.36	7.99793	5.68016	4.38193	mi08RXRq_peak_1731
12	112094381	112094848	468	112094524	16.4	10.2513	5.80128	6.3587	mi08RXRq_peak_1732
12	112096317	112096752	436	112096466	19.86	18.5149	10.2493	13.9426	mi08RXRq_peak_1733
12	112107939	112108112	174	112107987	15.54	11.7858	7.0385	7.74361	mi08RXRq_peak_1734
12	112108329	112108504	176	112108360	9.5	6.23946	4.77135	2.84401	mi08RXRq_peak_1735
12	112108994	112109317	324	112109080	11.22	9.08008	6.11184	5.34755	mi08RXRq_peak_1736
12	112131326	112131493	168	112131393	11.22	9.5893	6.43352	5.80459	mi08RXRq_peak_1737
12	112559538	112559913	376	112559776	11.22	9.08008	6.11184	5.34755	mi08RXRq_peak_1738
12	112587293	112587864	572	112587682	29.35	35.9011	17.0015	30.355	mi08RXRq_peak_1739
12	112587977	112588216	240	112588106	11.22	10.1025	6.75342	6.26883	mi08RXRq_peak_1740
12	112588388	112588658	271	112588527	12.95	11.2124	7.64406	7.23474	mi08RXRq_peak_1741
12	112597332	112597586	255	112597450	8.63	5.94877	4.8168	2.57383	mi08RXRq_peak_1742
12	112629475	112629639	165	112629590	14.68	8.41215	5.22571	4.76193	mi08RXRq_peak_1743
12	112641194	112641620	427	112641376	40.58	31.2332	10.3945	25.9365	mi08RXRq_peak_1744
12	112670694	112670843	150	112670738	7.77	4.98931	4.38512	1.75312	mi08RXRq_peak_1745
12	112753873	112754126	254	112754004	14.68	11.4162	7.12596	7.40598	mi08RXRq_peak_1746
12	113141171	113141815	645	113141517	30.22	34.3355	15.6088	28.877	mi08RXRq_peak_1747
12	113141901	113142210	310	113141984	10.36	7.99793	5.68016	4.38193	mi08RXRq_peak_1748
12	113142331	113142480	150	113142352	7.77	5.74668	4.91224	2.43021	mi08RXRq_peak_1749
12	117425484	117425770	287	117425632	12.09	10.1966	6.54352	6.32393	mi08RXRq_peak_1750
12	117721825	117722198	374	117721901	18.99	13.6323	7.54488	9.4439	mi08RXRq_peak_1751
12	118186229	118186455	227	118186328	16.4	16.3093	9.53635	11.913	mi08RXRq_peak_1752
12	118189526	118189788	263	118189648	12.09	10.1966	6.54352	6.32393	mi08RXRq_peak_1753
12	118367441	118367590	150	118367465	14.68	6.17368	3.91928	2.7889	mi08RXRq_peak_1754
13	3768643	3768792	150	3768747	9.5	6.7607	5.12047	3.29904	mi08RXRq_peak_1755
13	3891727	3891990	264	3891842	14.68	12.5229	7.83856	8.41203	mi08RXRq_peak_1756
13	4404442	4404930	489	4404562	8.63	6.80986	5.39581	3.33494	mi08RXRq_peak_1757
13	4514957	4515157	201	4515067	12.95	10.7513	7.34232	6.81547	mi08RXRq_peak_1758
13	7313601	7313806	206	7313742	8.63	6.80986	5.39581	3.33494	mi08RXRq_peak_1759
13	8996539	8996712	174	8996674	7.77	4.98931	4.38512	1.75312	mi08RXRq_peak_1760
13	9181349	9181516	168	9181405	9.5	7.37141	5.52472	3.8365	mi08RXRq_peak_1761
13	12542272	12542454	183	12542400	18.13	12.1886	6.37685	8.11167	mi08RXRq_peak_1762
13	12544185	12544487	303	12544381	19.86	18.3961	10.1743	13.8343	mi08RXRq_peak_1763
13	12550571	12551100	530	12550901	44.03	43.3808	15.0105	37.514	mi08RXRq_peak_1764
13	13529204	13529475	272	13529339	12.95	10.1704	6.95781	6.32393	mi08RXRq_peak_1765
13	16270044	16270193	150	16270118	8.63	5.94877	4.8168	2.57383	mi08RXRq_peak_1766
13	16291682	16292165	484	16291812	30.22	25.4237	10.4059	20.4432	mi08RXRq_peak_1767
13	16316670	16316923	254	16316783	12.09	9.94116	6.38392	6.11952	mi08RXRq_peak_1768
13	18718539	18718736	198	18718654	11.22	10.2535	6.84652	6.3587	mi08RXRq_peak_1769
13	21453690	21453862	173	21453741	10.36	7.20596	5.16378	3.68212	mi08RXRq_peak_1770
13	23622939	23623251	313	23623032	16.4	16.6564	9.74795	12.2302	mi08RXRq_peak_1771
13	23729110	23729325	216	23729221	9.5	6.95302	5.24848	3.45015	mi08RXRq_peak_1772
13	23804666	23804854	189	23804762	15.54	13.41	8.06853	9.23234	mi08RXRq_peak_1773
13	23820726	23820877	152	23820813	10.36	7.99793	5.68016	4.38193	mi08RXRq_peak_1774
13	23826684	23826967	284	23826806	9.5	6.87485	5.19652	3.39702	mi08RXRq_peak_1775
13	23913679	23914228	550	23913882	37.99	27.8561	9.74696	22.7262	mi08RXRq_peak_1776
13	24107178	24107333	156	24107280	18.13	12.1886	6.37685	8.11167	mi08RXRq_peak_1777
13	24195048	24195263	216	24195101	9.5	6.23946	4.77135	2.84401	mi08RXRq_peak_1778
13	24330258	24330480	223	24330332	21.58	15.2573	7.528	10.9345	mi08RXRq_peak_1779
13	24338343	24338695	353	24338379	10.36	6.70247	4.83418	3.25491	mi08RXRq_peak_1780
13	24354671	24354822	152	24354815	10.36	5.86199	4.28691	2.51677	mi08RXRq_peak_1781
13	24363394	24363553	160	24363461	10.36	8.04199	5.7087	4.4246	mi08RXRq_peak_1782
13	24442149	24442575	427	24442432	13.81	9.66133	6.30373	5.87095	mi08RXRq_peak_1783
13	24446177	24446326	150	24446277	12.09	9.51295	6.11544	5.73628	mi08RXRq_peak_1784
13	24546509	24547409	901	24546907	22.45	25.1523	13.1329	20.1885	mi08RXRq_peak_1785
13	24791445	24791744	300	24791594	29.35	30.5522	13.7974	25.2794	mi08RXRq_peak_1786
13	24800847	24801002	156	24800909	12.09	6.6833	4.36235	3.24222	mi08RXRq_peak_1787
13	24806157	24806315	159	24806260	11.22	9.08008	6.11184	5.34755	mi08RXRq_peak_1788
13	24879798	24879977	180	24879908	14.68	10.7097	6.67112	6.7831	mi08RXRq_peak_1789
13	24880318	24880670	353	24880442	16.4	12.1714	6.96154	8.10934	mi08RXRq_peak_1790
13	24880771	24881152	382	24880963	16.4	14.9606	8.70192	10.6617	mi08RXRq_peak_1791
13	24893991	24894162	172	24894093	14.68	11.4162	7.12596	7.40598	mi08RXRq_peak_1792
13	24943000	24943678	679	24943247	14.68	12.5229	7.83856	8.41203	mi08RXRq_peak_1793
13	24977954	24978233	280	24978085	12.95	11.4743	7.81367	7.44537	mi08RXRq_peak_1794
13	28519678	28520007	330	28519868	11.22	9.08008	6.11184	5.34755	mi08RXRq_peak_1795
13	28651851	28652044	194	28651965	11.22	5.86499	4.07456	2.51677	mi08RXRq_peak_1796
13	28860691	28860895	205	28860791	12.09	10.1966	6.54352	6.32393	mi08RXRq_peak_1797
13	29944894	29945043	150	29945023	13.81	7.53305	4.93792	3.98577	mi08RXRq_peak_1798
13	29945110	29945342	233	29945251	13.81	11.9451	7.79672	7.89211	mi08RXRq_peak_1799
13	29964620	29964787	168	29964678	16.4	13.6963	7.91084	9.49997	mi08RXRq_peak_1800
13	30356035	30356314	280	30356113	12.95	11.4743	7.81367	7.44537	mi08RXRq_peak_1801
13	31481495	31481701	207	31481622	9.5	6.33768	4.83731	2.92955	mi08RXRq_peak_1802
13	31518506	31518716	211	31518617	6.91	4.3625	4.16152	1.27633	mi08RXRq_peak_1803
13	31519051	31519259	209	31519113	9.5	7.43852	5.56868	3.9014	mi08RXRq_peak_1804
13	31531216	31531487	272	31531374	12.09	10.1966	6.54352	6.32393	mi08RXRq_peak_1805
13	32555261	32555440	180	32555380	8.63	6.80986	5.39581	3.33494	mi08RXRq_peak_1806
13	32764356	32764601	246	32764455	26.76	28.4555	13.8821	23.2839	mi08RXRq_peak_1807
13	32794921	32795217	297	32794995	6.91	4.3625	4.16152	1.27633	mi08RXRq_peak_1808
13	32795526	32795694	169	32795608	10.36	9.0671	6.36295	5.34755	mi08RXRq_peak_1809
13	32824490	32824806	317	32824604	13.81	11.1498	7.27949	7.18305	mi08RXRq_peak_1810
13	32827308	32827711	404	32827310	11.22	4.14638	3.05592	1.11066	mi08RXRq_peak_1811
13	33966036	33966233	198	33966132	13.81	10.317	6.73353	6.41454	mi08RXRq_peak_1812
13	34039206	34039375	170	34039291	10.36	6.70247	4.83418	3.25491	mi08RXRq_peak_1813
13	34045679	34045828	150	34045774	7.77	5.16487	4.50912	1.90793	mi08RXRq_peak_1814
13	34045876	34046186	311	34046053	20.72	20.1225	10.8603	15.4278	mi08RXRq_peak_1815
13	34054136	34054920	785	34054703	15.54	12.5432	7.5184	8.42469	mi08RXRq_peak_1816
13	34076921	34077143	223	34077066	12.95	10.1966	6.9752	6.32393	mi08RXRq_peak_1817
13	34227849	34228031	183	34227940	10.36	8.38868	5.93228	4.74713	mi08RXRq_peak_1818
13	34254807	34255179	373	34255087	18.13	15.1648	8.14066	10.8516	mi08RXRq_peak_1819
13	34256728	34256944	217	34256836	15.54	12.5432	7.5184	8.42469	mi08RXRq_peak_1820
13	34287483	34287695	213	34287563	9.5	6.95302	5.24848	3.45015	mi08RXRq_peak_1821
13	34287773	34287978	206	34287838	11.22	9.67091	6.48471	5.87939	mi08RXRq_peak_1822
13	34290402	34290631	230	34290535	24.17	23.7118	11.4428	18.8334	mi08RXRq_peak_1823
13	34292095	34292326	232	34292241	8.63	6.76603	5.36691	3.30289	mi08RXRq_peak_1824
13	34305030	34305196	167	34305074	12.95	8.10772	5.58016	4.48396	mi08RXRq_peak_1825
13	34462026	34462270	245	34462131	10.36	7.48465	5.34603	3.94665	mi08RXRq_peak_1826
13	34462313	34462966	654	34462824	17.27	15.3477	8.59633	11.0168	mi08RXRq_peak_1827
13	34463348	34463505	158	34463394	12.09	7.62961	4.93851	4.07548	mi08RXRq_peak_1828
13	34464122	34464404	283	34464282	17.27	8.44714	4.5668	4.79484	mi08RXRq_peak_1829
13	34629790	34630000	211	34629963	9.5	6.95302	5.24848	3.45015	mi08RXRq_peak_1830
13	34630270	34630686	417	34630478	9.5	6.95302	5.24848	3.45015	mi08RXRq_peak_1831
13	34738378	34738595	218	34738471	9.5	6.7607	5.12047	3.29904	mi08RXRq_peak_1832
13	34961254	34961403	150	34961274	10.36	7.99793	5.68016	4.38193	mi08RXRq_peak_1833
13	34994202	34994541	340	34994414	17.27	16.2172	9.1336	11.8243	mi08RXRq_peak_1834
13	35015967	35016530	564	35016205	14.68	14.0096	8.78081	9.78263	mi08RXRq_peak_1835
13	35018892	35019164	273	35019025	17.27	15.8563	8.91083	11.4984	mi08RXRq_peak_1836
13	35151650	35152009	360	35151785	37.99	40.3368	16.5906	34.6054	mi08RXRq_peak_1837
13	35959720	35959985	266	35959893	18.13	9.25272	4.78264	5.49589	mi08RXRq_peak_1838
13	35963665	35963823	159	35963726	13.81	10.2475	6.68793	6.3587	mi08RXRq_peak_1839
13	35994176	35994371	196	35994306	15.54	12.5432	7.5184	8.42469	mi08RXRq_peak_1840
13	36036981	36037176	196	36037129	8.63	5.98418	4.84101	2.60723	mi08RXRq_peak_1841
13	36466365	36466696	332	36466496	12.09	6.6833	4.36235	3.24222	mi08RXRq_peak_1842
13	36621103	36621331	229	36621238	15.54	9.31879	5.51349	5.55139	mi08RXRq_peak_1843
13	37458740	37458966	227	37458823	7.77	5.36987	4.65265	2.08962	mi08RXRq_peak_1844
13	37460276	37460676	401	37460550	12.09	10.1966	6.54352	6.32393	mi08RXRq_peak_1845
13	37506156	37506305	150	37506193	12.09	9.24741	5.94866	5.49424	mi08RXRq_peak_1846
13	37537184	37538328	1145	37538074	63.03	34.7231	7.11392	29.2488	mi08RXRq_peak_1847
13	37562925	37563084	160	37563045	9.5	6.95302	5.24848	3.45015	mi08RXRq_peak_1848
13	37597990	37598615	626	37598386	26.76	16.4086	6.94104	11.9975	mi08RXRq_peak_1849
13	37619918	37620423	506	37620262	29.35	29.9418	13.4311	24.6998	mi08RXRq_peak_1850
13	37620465	37620669	205	37620537	12.95	8.75738	6.0131	5.07889	mi08RXRq_peak_1851
13	37620727	37620881	155	37620829	11.22	7.7606	5.26883	4.19305	mi08RXRq_peak_1852
13	37625944	37626093	150	37626049	13.81	9.08114	5.9255	5.34755	mi08RXRq_peak_1853
13	37688952	37689684	733	37689385	14.68	12.2253	7.64738	8.13949	mi08RXRq_peak_1854
13	37715379	37715661	283	37715543	17.27	14.874	8.30327	10.593	mi08RXRq_peak_1855
13	37750306	37750506	201	37750411	14.68	12.313	7.70375	8.2241	mi08RXRq_peak_1856
13	37857472	37857712	241	37857649	10.36	8.8477	6.22483	5.15462	mi08RXRq_peak_1857
13	37877008	37877157	150	37877039	11.22	5.86499	4.07456	2.51677	mi08RXRq_peak_1858
13	37883059	37883223	165	37883196	7.77	5.42353	4.68997	2.13778	mi08RXRq_peak_1859
13	37940517	37940710	194	37940544	11.22	8.20957	5.55622	4.57409	mi08RXRq_peak_1860
13	37942547	37942836	290	37942747	16.4	14.9606	8.70192	10.6617	mi08RXRq_peak_1861
13	38320474	38320719	246	38320602	15.54	13.7287	8.27024	9.51556	mi08RXRq_peak_1862
13	38496830	38497056	227	38496944	22.45	25.1523	13.1329	20.1885	mi08RXRq_peak_1863
13	38526153	38526513	361	38526388	19.86	19.9552	11.1536	15.2794	mi08RXRq_peak_1864
13	39392186	39392393	208	39392264	11.22	10.2535	6.84652	6.3587	mi08RXRq_peak_1865
13	39392688	39392837	150	39392740	9.5	6.95302	5.24848	3.45015	mi08RXRq_peak_1866
13	39664646	39664934	289	39664793	25.04	19.6141	8.67915	14.9592	mi08RXRq_peak_1867
13	40855394	40855543	150	40855427	18.99	7.28745	3.99878	3.76036	mi08RXRq_peak_1868
13	40859792	40860212	421	40860066	21.58	15.2573	7.528	10.9345	mi08RXRq_peak_1869
13	40882602	40882831	230	40882688	12.95	11.31	7.7074	7.32835	mi08RXRq_peak_1870
13	40913696	40913889	194	40913772	9.5	6.23946	4.77135	2.84401	mi08RXRq_peak_1871
13	41006018	41006595	578	41006451	20.72	20.1225	10.8603	15.4278	mi08RXRq_peak_1872
13	41008267	41008556	290	41008414	11.22	5.86499	4.07456	2.51677	mi08RXRq_peak_1873
13	41195802	41196145	344	41195955	27.63	27.7699	13.0125	22.6517	mi08RXRq_peak_1874
13	41196291	41196446	156	41196326	7.77	5.02041	4.40716	1.78268	mi08RXRq_peak_1875
13	41197389	41197554	166	41197449	12.09	10.1704	6.5272	6.32393	mi08RXRq_peak_1876
13	41232730	41233134	405	41233047	11.22	9.05608	6.0966	5.34755	mi08RXRq_peak_1877
13	41236135	41236393	259	41236269	13.81	8.56201	5.5901	4.89992	mi08RXRq_peak_1878
13	41250474	41250782	309	41250584	9.5	6.95302	5.24848	3.45015	mi08RXRq_peak_1879
13	41344808	41345003	196	41344944	12.09	9.94116	6.38392	6.11952	mi08RXRq_peak_1880
13	41403891	41404151	261	41404037	14.68	14.0096	8.78081	9.78263	mi08RXRq_peak_1881
13	41817781	41817979	199	41817883	12.09	10.4939	6.72856	6.58199	mi08RXRq_peak_1882
13	41828351	41828688	338	41828574	18.13	14.3571	7.65222	10.1063	mi08RXRq_peak_1883
13	41844083	41844356	274	41844215	17.27	15.8563	8.91083	11.4984	mi08RXRq_peak_1884
13	43212078	43212241	164	43212113	8.63	5.93121	4.80479	2.57383	mi08RXRq_peak_1885
13	43232183	43232680	498	43232330	14.68	11.4162	7.12596	7.40598	mi08RXRq_peak_1886
13	43233632	43233781	150	43233699	7.77	5.36987	4.65265	2.08962	mi08RXRq_peak_1887
13	43304403	43304809	407	43304710	11.22	10.1025	6.75342	6.26883	mi08RXRq_peak_1888
13	43304897	43305635	739	43305394	21.58	22.431	11.8863	17.6178	mi08RXRq_peak_1889
13	43897203	43897432	230	43897262	16.4	10.2513	5.80128	6.3587	mi08RXRq_peak_1890
13	43954883	43955123	241	43954978	10.36	8.92942	6.27642	5.23324	mi08RXRq_peak_1891
13	44055727	44055876	150	44055776	9.5	7.71989	5.75176	4.1543	mi08RXRq_peak_1892
13	44065743	44066097	355	44065846	11.22	9.50914	6.38312	5.73363	mi08RXRq_peak_1893
13	44235830	44236115	286	44235978	17.27	16.2172	9.1336	11.8243	mi08RXRq_peak_1894
13	44306422	44306816	395	44306534	13.81	11.5769	7.55804	7.54293	mi08RXRq_peak_1895
13	44339241	44339705	465	44339515	27.63	17.3804	7.15688	12.9107	mi08RXRq_peak_1896
13	44381772	44382134	363	44381921	15.54	13.7287	8.27024	9.51556	mi08RXRq_peak_1897
13	44408934	44409750	817	44409621	17.27	14.783	8.24704	10.5106	mi08RXRq_peak_1898
13	44449542	44449789	248	44449660	9.5	6.23946	4.77135	2.84401	mi08RXRq_peak_1899
13	45001459	45001649	191	45001557	11.22	9.08008	6.11184	5.34755	mi08RXRq_peak_1900
13	46019748	46020075	328	46019943	15.54	6.9063	4.13512	3.4265	mi08RXRq_peak_1901
13	46020908	46021468	561	46021076	36.26	35.7892	14.0608	30.2712	mi08RXRq_peak_1902
13	46032350	46032579	230	46032459	14.68	10.7097	6.67112	6.7831	mi08RXRq_peak_1903
13	46616958	46617113	156	46616997	9.5	7.91806	5.87938	4.32453	mi08RXRq_peak_1904
13	46854641	46854790	150	46854696	9.5	7.37141	5.52472	3.8365	mi08RXRq_peak_1905
13	47050073	47050286	214	47050178	7.77	4.98931	4.38512	1.75312	mi08RXRq_peak_1906
13	47077472	47077647	176	47077580	8.63	6.14859	4.95301	2.76573	mi08RXRq_peak_1907
13	47183571	47183773	203	47183624	11.22	8.84573	5.96277	5.15379	mi08RXRq_peak_1908
13	47196275	47196541	267	47196423	9.5	6.95302	5.24848	3.45015	mi08RXRq_peak_1909
13	47199971	47200633	663	47200496	12.95	10.7513	7.34232	6.81547	mi08RXRq_peak_1910
13	47250895	47251099	205	47251011	15.54	12.5432	7.5184	8.42469	mi08RXRq_peak_1911
13	48927083	48927232	150	48927189	8.63	5.93121	4.80479	2.57383	mi08RXRq_peak_1912
13	49190265	49190837	573	49190517	14.68	8.41215	5.22571	4.76193	mi08RXRq_peak_1913
13	49192193	49192388	196	49192281	10.36	9.0671	6.36295	5.34755	mi08RXRq_peak_1914
13	51153439	51153838	400	51153753	8.63	5.31347	4.37891	2.03895	mi08RXRq_peak_1915
13	51645154	51645667	514	51645392	21.58	21.4202	11.2638	16.6594	mi08RXRq_peak_1916
13	51645710	51645966	257	51645825	10.36	7.99793	5.68016	4.38193	mi08RXRq_peak_1917
13	51646023	51646205	183	51646133	9.5	6.93331	5.23539	3.45015	mi08RXRq_peak_1918
13	51873098	51873429	332	51873176	11.22	9.08008	6.11184	5.34755	mi08RXRq_peak_1919
13	52009651	52010197	547	52009989	23.31	17.4005	8.10357	12.9227	mi08RXRq_peak_1920
13	52021956	52022834	879	52022218	47.48	21.1429	5.3872	16.3996	mi08RXRq_peak_1921
13	52025584	52025851	268	52025705	21.58	20.2719	10.5533	15.5697	mi08RXRq_peak_1922
13	52060461	52060849	389	52060690	13.81	5.46828	3.70344	2.18	mi08RXRq_peak_1923
13	52068092	52068241	150	52068142	8.63	5.82785	4.73396	2.49296	mi08RXRq_peak_1924
13	52153787	52153936	150	52153898	12.09	8.8159	5.67768	5.13413	mi08RXRq_peak_1925
13	52154073	52154222	150	52154152	11.22	7.86848	5.33785	4.28653	mi08RXRq_peak_1926
13	52179878	52180027	150	52179895	8.63	5.94877	4.8168	2.57383	mi08RXRq_peak_1927
13	52222508	52222670	163	52222553	7.77	5.3172	4.61592	2.03895	mi08RXRq_peak_1928
13	52766270	52766704	435	52766491	14.68	8.41215	5.22571	4.76193	mi08RXRq_peak_1929
13	52819921	52820263	343	52819981	11.22	9.08008	6.11184	5.34755	mi08RXRq_peak_1930
13	52822637	52822813	177	52822678	10.36	8.04199	5.7087	4.4246	mi08RXRq_peak_1931
13	52831429	52831578	150	52831502	8.63	6.14859	4.95301	2.76573	mi08RXRq_peak_1932
13	52832588	52832777	190	52832668	16.4	14.6208	8.48968	10.3537	mi08RXRq_peak_1933
13	53119960	53120129	170	53120065	8.63	6.26306	5.0306	2.86269	mi08RXRq_peak_1934
13	53120202	53120371	170	53120333	6.91	4.3625	4.16152	1.27633	mi08RXRq_peak_1935
13	54073157	54073381	225	54073243	13.81	7.53305	4.93792	3.98577	mi08RXRq_peak_1936
13	54073431	54073611	181	54073550	6.91	4.54974	4.29722	1.43466	mi08RXRq_peak_1937
13	54077746	54077929	184	54077800	9.5	6.87485	5.19652	3.39702	mi08RXRq_peak_1938
13	54430182	54430339	158	54430218	13.81	10.317	6.73353	6.41454	mi08RXRq_peak_1939
13	54507555	54507728	174	54507604	11.22	10.2535	6.84652	6.3587	mi08RXRq_peak_1940
13	54566177	54566453	277	54566326	10.36	7.99793	5.68016	4.38193	mi08RXRq_peak_1941
13	54582873	54583114	242	54583065	16.4	10.2513	5.80128	6.3587	mi08RXRq_peak_1942
13	54583203	54583570	368	54583433	25.04	27.0236	13.0187	21.9259	mi08RXRq_peak_1943
13	55391434	55391758	325	55391655	10.36	8.46171	5.97912	4.80353	mi08RXRq_peak_1944
13	55429303	55429530	228	55429428	12.09	10.0928	6.47873	6.26035	mi08RXRq_peak_1945
13	56353446	56353644	199	56353548	15.54	6.9063	4.13512	3.4265	mi08RXRq_peak_1946
13	56354037	56354241	205	56354169	15.54	6.9063	4.13512	3.4265	mi08RXRq_peak_1947
13	56354418	56354602	185	56354474	6.91	4.3625	4.16152	1.27633	mi08RXRq_peak_1948
13	56434446	56434731	286	56434593	18.13	15.1648	8.14066	10.8516	mi08RXRq_peak_1949
13	56438620	56438940	321	56438808	11.22	10.2535	6.84652	6.3587	mi08RXRq_peak_1950
13	58067755	58068023	269	58067875	18.13	17.4972	9.56528	12.9903	mi08RXRq_peak_1951
13	58122986	58123175	190	58123072	8.63	5.94877	4.8168	2.57383	mi08RXRq_peak_1952
13	58216450	58216638	189	58216569	12.95	8.64252	5.93634	4.96845	mi08RXRq_peak_1953
13	58756145	58756420	276	58756179	8.63	5.87911	4.76911	2.52903	mi08RXRq_peak_1954
13	58913721	58914578	858	58914107	18.99	18.1952	10.4407	13.65	mi08RXRq_peak_1955
13	58999424	58999698	275	58999468	9.5	6.95302	5.24848	3.45015	mi08RXRq_peak_1956
13	59003959	59004288	330	59004048	10.36	7.97608	5.666	4.38048	mi08RXRq_peak_1957
13	59480988	59481137	150	59481028	8.63	6.03805	4.87777	2.65952	mi08RXRq_peak_1958
13	59487575	59487724	150	59487662	7.77	4.88313	4.3097	1.68076	mi08RXRq_peak_1959
13	60110874	60111024	151	60110900	9.5	7.37141	5.52472	3.8365	mi08RXRq_peak_1960
13	60124142	60124432	291	60124272	15.54	13.7287	8.27024	9.51556	mi08RXRq_peak_1961
13	60497625	60497926	302	60497795	21.58	11.7967	5.646	7.75247	mi08RXRq_peak_1962
13	60574066	60574541	476	60574391	12.95	9.94116	6.80507	6.11952	mi08RXRq_peak_1963
13	60607564	60607719	156	60607594	11.22	7.65542	5.20157	4.09478	mi08RXRq_peak_1964
13	60659955	60660371	417	60660235	15.54	13.7287	8.27024	9.51556	mi08RXRq_peak_1965
13	60660420	60660604	185	60660568	11.22	9.92493	6.64331	6.11952	mi08RXRq_peak_1966
13	60668031	60668538	508	60668272	45.76	48.4374	17.6446	42.4005	mi08RXRq_peak_1967
13	60683311	60683728	418	60683583	12.95	9.65148	6.61156	5.86481	mi08RXRq_peak_1968
13	60683893	60684091	199	60684040	12.09	6.6833	4.36235	3.24222	mi08RXRq_peak_1969
13	60684242	60684412	171	60684296	12.09	7.62961	4.93851	4.07548	mi08RXRq_peak_1970
13	60685427	60685647	221	60685602	12.95	4.79185	3.4876	1.60509	mi08RXRq_peak_1971
13	60686445	60686660	216	60686542	12.95	6.6833	4.65013	3.24222	mi08RXRq_peak_1972
[truncated: 5,778 more rows]
