# Supplementary material for: The farnesoid X receptor activates transcription independently of RXR at non-canonical response elements
Source: Nucleic Acids Res. 2024 Dec 9;53(4):gkae1214. doi: 10.1093/nar/gkae1214 (PMC11879013; doi:10.1093/nar/gkae1214)
Supplement: gkae1214_Supplemental_Files [file gkae1214_supplemental_files.zip › SD5-FXRa2_targets_ranked_by_RXRA_dependence.xlsx]

## Sheet: SD6-FXRa2 targets ranked by RXR
NAME	TITLE	SCORE
ENSG00000112139		4.91636
ENSG00000121769		4.80208
ENSG00000186009		4.71945
ENSG00000101203		4.47302
ENSG00000268191		4.01393
ENSG00000196427		3.9304
ENSG00000122223		3.70959
ENSG00000064547		3.6294
ENSG00000167984		3.59222
ENSG00000165731		3.5668
ENSG00000070729		3.30772
ENSG00000104888		3.27155
ENSG00000172478		3.22119
ENSG00000090006		3.21747
ENSG00000173868		3.16332
ENSG00000111087		3.06995
ENSG00000130294		3.01585
ENSG00000260997		3.00718
ENSG00000112164		3.00003
ENSG00000068976		2.93385
ENSG00000172985		2.89602
ENSG00000182580		2.85916
ENSG00000136573		2.8451
ENSG00000130700		2.83946
ENSG00000162543		2.83114
ENSG00000161509		2.77007
ENSG00000169231		2.75052
ENSG00000227953		2.70388
ENSG00000259753		2.7012
ENSG00000171992		2.69033
ENSG00000005513		2.68154
ENSG00000006555		2.66236
ENSG00000197177		2.64972
ENSG00000167037		2.64792
ENSG00000137857		2.62018
ENSG00000085465		2.60676
ENSG00000253898		2.58202
ENSG00000183305		2.56387
ENSG00000268606		2.55145
ENSG00000142173		2.54887
ENSG00000228314		2.53122
ENSG00000131196		2.51339
ENSG00000231064		2.49365
ENSG00000141540		2.48623
ENSG00000265763		2.47271
ENSG00000287315		2.45604
ENSG00000140459		2.45527
ENSG00000239474		2.43253
ENSG00000182070		2.41126
ENSG00000073734		2.40962
ENSG00000286999		2.40333
ENSG00000223519		2.385
ENSG00000139973		2.32871
ENSG00000182795		2.32196
ENSG00000258572		2.30783
ENSG00000187764		2.28914
ENSG00000165949		2.27365
ENSG00000261821		2.27056
ENSG00000230587		2.26056
ENSG00000183484		2.25007
ENSG00000022567		2.24871
ENSG00000162383		2.22763
ENSG00000212725		2.20643
ENSG00000072163		2.15554
ENSG00000133067		2.12734
ENSG00000228705		2.12681
ENSG00000136274		2.11985
ENSG00000125510		2.08079
ENSG00000189120		2.04635
ENSG00000213190		2.04059
ENSG00000259207		2.0032
ENSG00000087495		1.98184
ENSG00000168389		1.97132
ENSG00000279588		1.96147
ENSG00000130635		1.95192
ENSG00000182759		1.92818
ENSG00000286181		1.89668
ENSG00000135502		1.8885
ENSG00000114923		1.88804
ENSG00000258535		1.85733
ENSG00000111424		1.855
ENSG00000235310		1.84603
ENSG00000251615		1.84388
ENSG00000183317		1.83616
ENSG00000006283		1.80589
ENSG00000286747		1.78317
ENSG00000092054		1.77823
ENSG00000114270		1.76122
ENSG00000185215		1.74765
ENSG00000267174		1.73481
ENSG00000129244		1.7177
ENSG00000136928		1.71735
ENSG00000166341		1.71594
ENSG00000149922		1.70956
ENSG00000135519		1.70906
ENSG00000212724		1.70226
ENSG00000171368		1.69881
ENSG00000274893		1.69091
ENSG00000146411		1.6902
ENSG00000135454		1.6891
ENSG00000157087		1.66883
ENSG00000160097		1.66021
ENSG00000255874		1.64724
ENSG00000008300		1.6432
ENSG00000074660		1.63614
ENSG00000162572		1.62671
ENSG00000184584		1.60533
ENSG00000260861		1.59684
ENSG00000124143		1.57885
ENSG00000253666		1.5512
ENSG00000143768		1.54849
ENSG00000161031		1.5434
ENSG00000243709		1.5286
ENSG00000007402		1.5203
ENSG00000146166		1.51993
ENSG00000174945		1.51737
ENSG00000237849		1.51466
ENSG00000186086		1.50932
ENSG00000169026		1.50916
ENSG00000237989		1.50551
ENSG00000256196		1.50249
ENSG00000215325		1.49968
ENSG00000068831		1.49733
ENSG00000285513		1.49634
ENSG00000259163		1.49593
ENSG00000144339		1.49258
ENSG00000286088		1.48684
ENSG00000166592		1.47826
ENSG00000248322		1.47593
ENSG00000100336		1.47468
ENSG00000068615		1.47204
ENSG00000162511		1.46701
ENSG00000049323		1.4643
ENSG00000164088		1.45707
ENSG00000157227		1.43682
ENSG00000253313		1.43473
ENSG00000284233		1.43122
ENSG00000261235		1.42386
ENSG00000021762		1.42266
ENSG00000163909		1.42071
ENSG00000188818		1.42042
ENSG00000226087		1.41783
ENSG00000173546		1.40625
ENSG00000114626		1.4026
ENSG00000075399		1.40103
ENSG00000277301		1.39485
ENSG00000163995		1.39143
ENSG00000049283		1.38656
ENSG00000069424		1.38568
ENSG00000086696		1.35947
ENSG00000184313		1.34903
ENSG00000279459		1.34832
ENSG00000229299		1.34551
ENSG00000114812		1.34487
ENSG00000265787		1.34114
ENSG00000187122		1.33744
ENSG00000272141		1.33612
ENSG00000143217		1.33425
ENSG00000177108		1.32633
ENSG00000259867		1.32269
ENSG00000130307		1.32096
ENSG00000145506		1.28871
ENSG00000101307		1.2868
ENSG00000121905		1.28459
ENSG00000130222		1.28065
ENSG00000039523		1.27487
ENSG00000198053		1.27301
ENSG00000182324		1.26936
ENSG00000249242		1.26556
ENSG00000104903		1.26351
ENSG00000244198		1.25718
ENSG00000198915		1.25579
ENSG00000230074		1.25328
ENSG00000163431		1.25096
ENSG00000250608		1.24251
ENSG00000287346		1.2389
ENSG00000145569		1.23612
ENSG00000106852		1.23553
ENSG00000286311		1.22817
ENSG00000272183		1.22246
ENSG00000006282		1.21993
ENSG00000225932		1.21817
ENSG00000260894		1.21585
ENSG00000103489		1.2155
ENSG00000287510		1.21029
ENSG00000143862		1.20525
ENSG00000154102		1.20455
ENSG00000184792		1.20324
ENSG00000101265		1.20233
ENSG00000007312		1.20075
ENSG00000160460		1.19603
ENSG00000124216		1.19339
ENSG00000166923		1.18882
ENSG00000170153		1.18632
ENSG00000137474		1.17963
ENSG00000255491		1.17689
ENSG00000110244		1.15793
ENSG00000280179		1.15308
ENSG00000231131		1.15195
ENSG00000144648		1.14659
ENSG00000167619		1.14347
ENSG00000276128		1.13745
ENSG00000183638		1.1373
ENSG00000260266		1.13299
ENSG00000154274		1.13275
ENSG00000133401		1.13026
ENSG00000233947		1.12585
ENSG00000233892		1.12452
ENSG00000196132		1.11854
ENSG00000163462		1.11832
ENSG00000163362		1.11096
ENSG00000102445		1.10988
ENSG00000203685		1.10601
ENSG00000260793		1.1045
ENSG00000247765		1.10412
ENSG00000271781		1.10397
ENSG00000228084		1.10362
ENSG00000177432		1.10264
ENSG00000143772		1.10154
ENSG00000107736		1.09489
ENSG00000203734		1.0917
ENSG00000165716		1.09007
ENSG00000136286		1.08735
ENSG00000167123		1.08268
ENSG00000262152		1.08178
ENSG00000284644		1.0807
ENSG00000225138		1.07984
ENSG00000121900		1.0684
ENSG00000232237		1.06258
ENSG00000188779		1.05509
ENSG00000272760		1.05406
ENSG00000228594		1.05387
ENSG00000164086		1.05128
ENSG00000177989		1.04811
ENSG00000266145		1.04578
ENSG00000119714		1.04186
ENSG00000166589		1.04181
ENSG00000110944		1.04017
ENSG00000225098		1.03755
ENSG00000102755		1.03652
ENSG00000128262		1.0352
ENSG00000213373		1.03495
ENSG00000126217		1.03321
ENSG00000236969		1.03184
ENSG00000168824		1.01327
ENSG00000206077		1.01293
ENSG00000130052		1.0102
ENSG00000187634		1.00697
ENSG00000182156		1.00682
ENSG00000263624		1.00178
ENSG00000167604		1.00099
ENSG00000188660		1.00063
ENSG00000261373		0.998478
ENSG00000107130		0.989845
ENSG00000176225		0.988257
ENSG00000104833		0.982703
ENSG00000163590		0.979936
ENSG00000133256		0.97553
ENSG00000213214		0.973658
ENSG00000259945		0.966116
ENSG00000204385		0.962477
ENSG00000170458		0.961352
ENSG00000196689		0.960698
ENSG00000185187		0.959742
ENSG00000159403		0.952352
ENSG00000187961		0.951238
ENSG00000272887		0.94921
ENSG00000166402		0.948224
ENSG00000230701		0.944993
ENSG00000184702		0.940011
ENSG00000225968		0.93938
ENSG00000185567		0.935528
ENSG00000231187		0.933719
ENSG00000267344		0.932686
ENSG00000049768		0.930675
ENSG00000132026		0.929771
ENSG00000162873		0.926263
ENSG00000198221		0.922737
ENSG00000158292		0.921532
ENSG00000157978		0.920056
ENSG00000204618		0.917091
ENSG00000053747		0.917081
ENSG00000143369		0.916948
ENSG00000185989		0.914707
ENSG00000025708		0.911186
ENSG00000214518		0.908635
ENSG00000158805		0.905462
ENSG00000132563		0.903658
ENSG00000264932		0.900305
ENSG00000211643		0.899584
ENSG00000259143		0.898329
ENSG00000238105		0.89505
ENSG00000276409		0.892222
ENSG00000133056		0.882861
ENSG00000167191		0.881906
ENSG00000075886		0.880409
ENSG00000130584		0.879524
ENSG00000116833		0.872339
ENSG00000078699		0.871447
ENSG00000287787		0.867805
ENSG00000166387		0.864426
ENSG00000269954		0.864397
ENSG00000139433		0.864363
ENSG00000226081		0.864053
ENSG00000185909		0.857975
ENSG00000280441		0.856997
ENSG00000197183		0.856687
ENSG00000089639		0.855557
ENSG00000235370		0.848957
ENSG00000019102		0.848333
ENSG00000106012		0.84828
ENSG00000165914		0.847328
ENSG00000115525		0.835718
ENSG00000272815		0.833628
ENSG00000105520		0.833186
ENSG00000274736		0.832442
ENSG00000068354		0.829394
ENSG00000099869		0.827935
ENSG00000105204		0.827402
ENSG00000251246		0.825288
ENSG00000170324		0.820035
ENSG00000229859		0.819652
ENSG00000142156		0.815131
ENSG00000225190		0.812853
ENSG00000135218		0.812473
ENSG00000129214		0.811386
ENSG00000131480		0.808914
ENSG00000185065		0.805372
ENSG00000187699		0.804262
ENSG00000163016		0.803619
ENSG00000114166		0.797441
ENSG00000117226		0.791295
ENSG00000117228		0.790968
ENSG00000071282		0.788087
ENSG00000141449		0.784566
ENSG00000129219		0.783001
ENSG00000233327		0.780627
ENSG00000128011		0.779783
ENSG00000275026		0.778076
ENSG00000068024		0.77711
ENSG00000154358		0.772576
ENSG00000224307		0.77175
ENSG00000063438		0.768689
ENSG00000227268		0.766846
ENSG00000143590		0.766483
ENSG00000215544		0.765359
ENSG00000186517		0.754361
ENSG00000267576		0.750981
ENSG00000144668		0.749757
ENSG00000090238		0.747171
ENSG00000167800		0.745428
ENSG00000268163		0.744657
ENSG00000251569		0.740744
ENSG00000176920		0.738593
ENSG00000283674		0.738144
ENSG00000166394		0.736955
ENSG00000213145		0.736735
ENSG00000280208		0.736712
ENSG00000238283		0.728691
ENSG00000122778		0.728068
ENSG00000105514		0.726909
ENSG00000259820		0.726394
ENSG00000244503		0.725742
ENSG00000133475		0.720061
ENSG00000140795		0.719614
ENSG00000138316		0.712662
ENSG00000225697		0.708346
ENSG00000175782		0.706414
ENSG00000260807		0.702936
ENSG00000169668		0.69888
ENSG00000240211		0.697695
ENSG00000197421		0.695975
ENSG00000188933		0.694615
ENSG00000108947		0.690721
ENSG00000158406		0.687369
ENSG00000184949		0.687004
ENSG00000260456		0.68608
ENSG00000163545		0.682432
ENSG00000278864		0.681781
ENSG00000107738		0.681745
ENSG00000159650		0.678706
ENSG00000188152		0.675485
ENSG00000269901		0.672243
ENSG00000237441		0.671337
ENSG00000214660		0.663359
ENSG00000112149		0.662665
ENSG00000280670		0.661268
ENSG00000138080		0.658338
ENSG00000078804		0.658318
ENSG00000028310		0.657829
ENSG00000255835		0.656144
ENSG00000275294		0.655319
ENSG00000272720		0.653908
ENSG00000176438		0.65154
ENSG00000151640		0.650753
ENSG00000226051		0.647812
ENSG00000273018		0.647762
ENSG00000151623		0.647062
ENSG00000275944		0.646037
ENSG00000040933		0.64429
ENSG00000109576		0.644265
ENSG00000128917		0.643302
ENSG00000130707		0.64242
ENSG00000167889		0.641816
ENSG00000103375		0.639878
ENSG00000167705		0.637973
ENSG00000106948		0.637073
ENSG00000145832		0.636446
ENSG00000197210		0.636267
ENSG00000139926		0.635965
ENSG00000267049		0.634568
ENSG00000261971		0.634343
ENSG00000008513		0.633208
ENSG00000186891		0.631135
ENSG00000276160		0.630708
ENSG00000161103		0.630111
ENSG00000130950		0.629155
ENSG00000131378		0.629052
ENSG00000184828		0.628156
ENSG00000266302		0.627736
ENSG00000063660		0.624993
ENSG00000159314		0.624348
ENSG00000070614		0.623931
ENSG00000106976		0.622998
ENSG00000128242		0.620036
ENSG00000281938		0.616115
ENSG00000126243		0.61489
ENSG00000122035		0.613572
ENSG00000116198		0.612593
ENSG00000164061		0.611124
ENSG00000269095		0.607116
ENSG00000100031		0.605444
ENSG00000162576		0.605347
ENSG00000081059		0.604594
ENSG00000151474		0.602043
ENSG00000157514		0.601502
ENSG00000160345		0.601337
ENSG00000169662		0.593751
ENSG00000137821		0.593186
ENSG00000188368		0.587516
ENSG00000105939		0.585037
ENSG00000186871		0.584488
ENSG00000125872		0.583379
ENSG00000279592		0.580592
ENSG00000186732		0.576704
ENSG00000232710		0.576494
ENSG00000111727		0.575279
ENSG00000123080		0.570199
ENSG00000224106		0.569953
ENSG00000232882		0.565251
ENSG00000164398		0.565223
ENSG00000066827		0.556889
ENSG00000262304		0.553269
ENSG00000188760		0.552717
ENSG00000254290		0.550169
ENSG00000204622		0.54614
ENSG00000088340		0.545146
ENSG00000189423		0.54429
ENSG00000221953		0.542282
ENSG00000187550		0.540093
ENSG00000149742		0.539022
ENSG00000102003		0.536504
ENSG00000115468		0.53601
ENSG00000160410		0.535705
ENSG00000150967		0.53376
ENSG00000165959		0.532216
ENSG00000122741		0.529078
ENSG00000050393		0.528373
ENSG00000272578		0.528355
ENSG00000138131		0.527424
ENSG00000124357		0.527287
ENSG00000087008		0.524597
ENSG00000069974		0.523188
ENSG00000138075		0.523084
ENSG00000284976		0.523024
ENSG00000257341		0.52156
ENSG00000197417		0.521208
ENSG00000144035		0.521119
ENSG00000225492		0.518411
ENSG00000118242		0.517319
ENSG00000178297		0.517068
ENSG00000258604		0.517051
ENSG00000265298		0.515571
ENSG00000228315		0.51435
ENSG00000152086		0.513809
ENSG00000151689		0.512692
ENSG00000204642		0.5122
ENSG00000173264		0.511804
ENSG00000120697		0.511576
ENSG00000112877		0.511172
ENSG00000274605		0.509094
ENSG00000236540		0.508538
ENSG00000100121		0.507166
ENSG00000055957		0.507009
ENSG00000181619		0.506172
ENSG00000178209		0.505576
ENSG00000213185		0.504342
ENSG00000114113		0.503908
ENSG00000067445		0.503037
ENSG00000186716		0.502414
ENSG00000163449		0.502034
ENSG00000239218		0.501354
ENSG00000110436		0.501014
ENSG00000132801		0.49811
ENSG00000287490		0.496643
ENSG00000275688		0.494165
ENSG00000141084		0.493825
ENSG00000236472		0.49366
ENSG00000122591		0.49342
ENSG00000176092		0.493157
ENSG00000267360		0.492816
ENSG00000148634		0.489471
ENSG00000186868		0.487068
ENSG00000166819		0.483849
ENSG00000107551		0.482285
ENSG00000136280		0.481915
ENSG00000214922		0.481754
ENSG00000106483		0.479935
ENSG00000147642		0.479185
ENSG00000170873		0.479094
ENSG00000187954		0.478885
ENSG00000105656		0.476786
ENSG00000275718		0.474314
ENSG00000132694		0.473004
ENSG00000165795		0.470088
ENSG00000101347		0.469903
ENSG00000057704		0.469329
ENSG00000138756		0.468377
ENSG00000162804		0.467813
ENSG00000167799		0.466585
ENSG00000163803		0.466205
ENSG00000100344		0.464491
ENSG00000257817		0.463393
ENSG00000284128		0.461938
ENSG00000214176		0.461189
ENSG00000279159		0.456327
ENSG00000275993		0.455084
ENSG00000142178		0.451297
ENSG00000284070		0.448563
ENSG00000110046		0.44736
ENSG00000143393		0.447141
ENSG00000117676		0.447087
ENSG00000156966		0.445308
ENSG00000250240		0.443717
ENSG00000168487		0.441447
ENSG00000100330		0.441421
ENSG00000147364		0.440885
ENSG00000269749		0.438628
ENSG00000214668		0.437733
ENSG00000198650		0.436478
ENSG00000178917		0.432779
ENSG00000159496		0.431193
ENSG00000261713		0.430558
ENSG00000197128		0.426004
ENSG00000146242		0.425966
ENSG00000215456		0.425773
ENSG00000162929		0.42565
ENSG00000243646		0.425098
ENSG00000064886		0.424846
ENSG00000146122		0.424827
ENSG00000286941		0.423165
ENSG00000012822		0.422683
ENSG00000275431		0.42236
ENSG00000223839		0.42065
ENSG00000288075		0.419866
ENSG00000232433		0.417229
ENSG00000186951		0.416543
ENSG00000143921		0.409587
ENSG00000021488		0.408159
ENSG00000183655		0.40804
ENSG00000197622		0.406969
ENSG00000196839		0.405214
ENSG00000236264		0.404278
ENSG00000109654		0.403251
ENSG00000102312		0.399687
ENSG00000139438		0.398382
ENSG00000112855		0.396444
ENSG00000148357		0.394987
ENSG00000241370		0.392661
ENSG00000141298		0.391711
ENSG00000131482		0.390251
ENSG00000184634		0.389873
ENSG00000133030		0.389501
ENSG00000205702		0.384313
ENSG00000225216		0.384183
ENSG00000257989		0.383978
ENSG00000162645		0.3838
ENSG00000228526		0.383378
ENSG00000258749		0.382534
ENSG00000101180		0.382231
ENSG00000262884		0.382094
ENSG00000172731		0.381007
ENSG00000242802		0.380325
ENSG00000132681		0.379916
ENSG00000213445		0.37836
ENSG00000154309		0.377106
ENSG00000100003		0.376961
ENSG00000197971		0.375463
ENSG00000170231		0.375078
ENSG00000213699		0.371813
ENSG00000101846		0.371266
ENSG00000214820		0.370759
ENSG00000140464		0.370735
ENSG00000232706		0.367167
ENSG00000027075		0.367148
ENSG00000213965		0.366868
ENSG00000183826		0.366854
ENSG00000231274		0.366024
ENSG00000204758		0.366009
ENSG00000259726		0.364234
ENSG00000128298		0.364188
ENSG00000139219		0.358763
ENSG00000107864		0.358536
ENSG00000101440		0.358364
ENSG00000168101		0.356781
ENSG00000105219		0.355754
ENSG00000110987		0.354407
ENSG00000119535		0.354395
ENSG00000079462		0.353994
ENSG00000263567		0.3536
ENSG00000166128		0.35221
ENSG00000286144		0.35206
ENSG00000159176		0.351751
ENSG00000196876		0.351537
ENSG00000160255		0.351106
ENSG00000073803		0.350178
ENSG00000079335		0.349769
ENSG00000204616		0.349206
ENSG00000260105		0.348754
ENSG00000198873		0.348341
ENSG00000266074		0.347638
ENSG00000179636		0.345636
ENSG00000228274		0.344258
ENSG00000163866		0.344042
ENSG00000185186		0.34316
ENSG00000248092		0.342767
ENSG00000198947		0.341854
ENSG00000008405		0.341385
ENSG00000066230		0.341239
ENSG00000279267		0.340661
ENSG00000139718		0.339665
ENSG00000067177		0.338822
ENSG00000255224		0.33644
ENSG00000128487		0.335819
ENSG00000237037		0.335365
ENSG00000214077		0.334163
ENSG00000137265		0.33407
ENSG00000131471		0.332833
ENSG00000042286		0.332235
ENSG00000198959		0.332022
ENSG00000230928		0.331015
ENSG00000171729		0.330804
ENSG00000158158		0.330277
ENSG00000145244		0.328606
ENSG00000140326		0.326286
ENSG00000133619		0.325866
ENSG00000171310		0.325104
ENSG00000002330		0.324885
ENSG00000180720		0.320857
ENSG00000138835		0.31939
ENSG00000274628		0.317395
ENSG00000146950		0.317029
ENSG00000183856		0.316142
ENSG00000001617		0.315992
ENSG00000198435		0.314337
ENSG00000186174		0.313361
ENSG00000037241		0.312818
ENSG00000205476		0.312179
ENSG00000074590		0.309966
ENSG00000230635		0.305909
ENSG00000168000		0.304168
ENSG00000187535		0.302631
ENSG00000105655		0.30167
ENSG00000170542		0.301514
ENSG00000205517		0.296943
ENSG00000178896		0.29685
ENSG00000185386		0.295887
ENSG00000124839		0.294293
ENSG00000169762		0.294165
ENSG00000173548		0.290605
ENSG00000246334		0.289883
ENSG00000151500		0.289345
ENSG00000100211		0.288466
ENSG00000118855		0.286869
ENSG00000163958		0.286748
ENSG00000116604		0.283507
ENSG00000182606		0.282149
ENSG00000176845		0.281633
ENSG00000136404		0.280256
ENSG00000187605		0.279714
ENSG00000162104		0.278796
ENSG00000213816		0.277636
ENSG00000189350		0.2767
ENSG00000162889		0.276556
ENSG00000280191		0.275906
ENSG00000159200		0.274516
ENSG00000156052		0.273553
ENSG00000173805		0.272232
ENSG00000162009		0.271124
ENSG00000179240		0.271095
ENSG00000124198		0.269773
ENSG00000175329		0.269604
ENSG00000136205		0.268017
ENSG00000138867		0.267112
ENSG00000100558		0.264861
ENSG00000055955		0.26399
ENSG00000219438		0.262567
ENSG00000204959		0.262028
ENSG00000256713		0.259225
ENSG00000175489		0.258324
ENSG00000101342		0.25824
ENSG00000234750		0.258039
ENSG00000108239		0.257546
ENSG00000050327		0.257455
ENSG00000100906		0.257194
ENSG00000251322		0.256945
ENSG00000235750		0.256833
ENSG00000075275		0.256804
ENSG00000272821		0.253585
ENSG00000213672		0.253222
ENSG00000005059		0.253037
ENSG00000273724		0.252935
ENSG00000215481		0.249554
ENSG00000090975		0.24717
ENSG00000112033		0.245918
ENSG00000215045		0.243994
ENSG00000056558		0.24339
ENSG00000072210		0.241063
ENSG00000106992		0.241023
ENSG00000135111		0.240576
ENSG00000166501		0.240455
ENSG00000135547		0.239694
ENSG00000064195		0.23854
ENSG00000152484		0.237894
ENSG00000170456		0.233819
ENSG00000197857		0.233661
ENSG00000108819		0.23313
ENSG00000005882		0.232932
ENSG00000130589		0.232861
ENSG00000223975		0.230209
ENSG00000141504		0.228609
ENSG00000286067		0.228022
ENSG00000181135		0.225914
ENSG00000231535		0.225597
ENSG00000197070		0.22401
ENSG00000283972		0.222225
ENSG00000171564		0.221987
ENSG00000267475		0.21988
ENSG00000154429		0.219175
ENSG00000163701		0.21871
ENSG00000187862		0.217525
ENSG00000266964		0.217312
ENSG00000280587		0.215735
ENSG00000146216		0.214699
ENSG00000254680		0.21379
ENSG00000101986		0.211286
ENSG00000172819		0.209604
ENSG00000140968		0.209217
ENSG00000160360		0.208716
ENSG00000170445		0.208681
ENSG00000141179		0.208281
ENSG00000260136		0.208058
ENSG00000196998		0.207396
ENSG00000198569		0.206466
ENSG00000171121		0.198282
ENSG00000227372		0.197444
ENSG00000134909		0.19614
ENSG00000107537		0.192691
ENSG00000162105		0.187839
ENSG00000027869		0.186426
ENSG00000214106		0.185594
ENSG00000163884		0.181955
ENSG00000032444		0.179498
ENSG00000259627		0.177371
ENSG00000248592		0.174626
ENSG00000167977		0.173404
ENSG00000171703		0.172901
ENSG00000284791		0.172851
ENSG00000115902		0.170376
ENSG00000119401		0.170075
ENSG00000068137		0.167546
ENSG00000279692		0.165287
ENSG00000049759		0.159787
ENSG00000115977		0.158711
ENSG00000262903		0.15811
ENSG00000169903		0.156105
ENSG00000278044		0.156057
ENSG00000133816		0.155532
ENSG00000090539		0.153794
ENSG00000188735		0.153439
ENSG00000132561		0.151171
ENSG00000198825		0.150437
ENSG00000182712		0.149294
ENSG00000121879		0.149173
ENSG00000106780		0.148607
ENSG00000162267		0.148293
ENSG00000088808		0.148178
ENSG00000146833		0.147953
ENSG00000223953		0.146853
ENSG00000268573		0.144151
ENSG00000095794		0.140193
ENSG00000261265		0.136684
ENSG00000092295		0.136266
ENSG00000167595		0.135985
ENSG00000040531		0.132671
ENSG00000248996		0.132648
ENSG00000175084		0.131543
ENSG00000116544		0.131249
ENSG00000146834		0.129991
ENSG00000198730		0.126887
ENSG00000087303		0.126509
ENSG00000286257		0.124579
ENSG00000272970		0.123773
ENSG00000110721		0.123432
ENSG00000099940		0.122943
ENSG00000162971		0.121723
ENSG00000147862		0.12122
ENSG00000141699		0.118768
ENSG00000284194		0.118522
ENSG00000125434		0.117378
ENSG00000226963		0.117376
ENSG00000255857		0.116195
ENSG00000227502		0.114642
ENSG00000140961		0.110968
ENSG00000204248		0.110493
ENSG00000172482		0.108215
ENSG00000227069		0.106694
ENSG00000100605		0.106421
ENSG00000241839		0.106225
ENSG00000189052		0.105727
ENSG00000119630		0.104601
ENSG00000259498		0.10341
ENSG00000234127		0.10323
ENSG00000164638		0.102107
ENSG00000255031		0.0995645
ENSG00000176209		0.0979503
ENSG00000073331		0.0953316
ENSG00000268614		0.0937003
ENSG00000133794		0.0926707
ENSG00000165424		0.0900984
ENSG00000187239		0.0871425
ENSG00000151498		0.0847969
ENSG00000275410		0.0841552
ENSG00000089159		0.0822635
ENSG00000101160		0.0814821
ENSG00000108773		0.0803553
ENSG00000267594		0.0792649
ENSG00000258064		0.0781189
ENSG00000230183		0.0763441
ENSG00000139725		0.0760645
ENSG00000171444		0.0756825
ENSG00000137106		0.0751447
ENSG00000076716		0.0746633
ENSG00000153208		0.073243
ENSG00000124831		0.0722178
ENSG00000005700		0.0713459
ENSG00000105963		0.0709157
ENSG00000115486		0.0703443
ENSG00000154451		0.0683173
ENSG00000226321		0.0675514
ENSG00000162972		0.0664532
ENSG00000177105		0.0658608
ENSG00000101004		0.0637841
ENSG00000182492		0.0626079
ENSG00000286403		0.061474
ENSG00000048740		0.0568133
ENSG00000143514		0.0566973
ENSG00000240429		0.0566
ENSG00000157450		0.0557184
ENSG00000161243		0.0555291
ENSG00000198203		0.0544764
ENSG00000113387		0.0533764
ENSG00000230023		0.0529405
ENSG00000186204		0.0518805
ENSG00000131910		0.0517466
ENSG00000161692		0.0489338
ENSG00000157045		0.0445129
ENSG00000162592		0.0444508
ENSG00000156096		0.0431978
ENSG00000205363		0.0396182
ENSG00000064652		0.0387642
ENSG00000197782		0.0364416
ENSG00000131979		0.0362584
ENSG00000227265		0.0342153
ENSG00000121690		0.0332172
ENSG00000104827		0.0329782
ENSG00000010327		0.0310862
ENSG00000131943		0.0309247
ENSG00000150347		0.0298464
ENSG00000146904		0.0288649
ENSG00000140416		0.0256808
ENSG00000164292		0.0240125
ENSG00000287064		0.0228203
ENSG00000139679		0.0218055
ENSG00000121417		0.0216881
ENSG00000273340		0.0210499
ENSG00000225244		0.0197608
ENSG00000165752		0.0160872
ENSG00000265666		0.0156788
ENSG00000168135		0.0107664
ENSG00000174990		0.00999654
ENSG00000185924		0.00877053
ENSG00000236834		0.00746869
ENSG00000138767		0.00695815
ENSG00000187583		0.00113294
ENSG00000224093		-0.000779173
ENSG00000232788		-0.00449246
ENSG00000168140		-0.00460121
ENSG00000280064		-0.00743753
ENSG00000128849		-0.00775461
ENSG00000079337		-0.00959933
ENSG00000077254		-0.0121858
ENSG00000198799		-0.0155108
ENSG00000119686		-0.0176607
ENSG00000224699		-0.020004
ENSG00000278918		-0.0202004
ENSG00000162367		-0.0220751
ENSG00000080618		-0.0247097
ENSG00000243236		-0.0274082
ENSG00000141698		-0.028032
ENSG00000257542		-0.0305561
ENSG00000140323		-0.0314572
ENSG00000173926		-0.0323196
ENSG00000125508		-0.0333678
ENSG00000180304		-0.0347362
ENSG00000146232		-0.0368707
ENSG00000120833		-0.0393529
ENSG00000186814		-0.0402037
ENSG00000205449		-0.0403596
ENSG00000288258		-0.041069
ENSG00000287376		-0.0410872
ENSG00000164920		-0.0454942
ENSG00000166908		-0.046456
ENSG00000120549		-0.04798
ENSG00000072954		-0.0493021
ENSG00000276076		-0.0512063
ENSG00000114859		-0.0517917
ENSG00000227674		-0.0538844
ENSG00000166831		-0.0547939
ENSG00000160202		-0.0556974
ENSG00000159871		-0.0558215
ENSG00000131759		-0.0572218
ENSG00000214827		-0.0575787
ENSG00000224721		-0.0578528
ENSG00000255248		-0.0583051
ENSG00000284122		-0.0587502
ENSG00000102043		-0.0607465
ENSG00000174749		-0.0608955
ENSG00000175311		-0.0621194
ENSG00000186376		-0.0634285
ENSG00000134575		-0.0642193
ENSG00000185885		-0.0645277
ENSG00000153902		-0.0649623
ENSG00000275880		-0.065322
ENSG00000136861		-0.0670537
ENSG00000197324		-0.0709088
ENSG00000136720		-0.0709604
ENSG00000251247		-0.0712908
ENSG00000151929		-0.0726974
ENSG00000125827		-0.074324
ENSG00000139508		-0.0743424
ENSG00000139291		-0.0748559
ENSG00000187952		-0.0777681
ENSG00000151117		-0.0825998
ENSG00000120693		-0.082676
ENSG00000141098		-0.0826854
ENSG00000168661		-0.0837195
ENSG00000103710		-0.084056
ENSG00000226450		-0.0841409
ENSG00000151726		-0.0845631
ENSG00000129028		-0.0871109
ENSG00000134248		-0.0887576
ENSG00000095587		-0.0892142
ENSG00000279619		-0.0892564
ENSG00000167642		-0.0906551
ENSG00000055147		-0.0942352
ENSG00000156587		-0.0950627
ENSG00000229089		-0.0951186
ENSG00000249790		-0.0970628
ENSG00000128000		-0.0995013
ENSG00000135549		-0.100029
ENSG00000131650		-0.102601
ENSG00000279611		-0.102714
ENSG00000087237		-0.103278
ENSG00000268230		-0.104359
ENSG00000244062		-0.105681
ENSG00000232354		-0.10686
ENSG00000132122		-0.110847
ENSG00000008283		-0.111971
ENSG00000197191		-0.11885
ENSG00000162073		-0.119761
ENSG00000138823		-0.119874
ENSG00000169715		-0.121682
ENSG00000226479		-0.122062
ENSG00000254416		-0.124687
ENSG00000186198		-0.1251
ENSG00000103966		-0.126216
ENSG00000107968		-0.12895
ENSG00000259363		-0.132776
ENSG00000215644		-0.133068
ENSG00000163743		-0.133169
ENSG00000213516		-0.133312
ENSG00000158106		-0.133641
ENSG00000115884		-0.13365
ENSG00000105497		-0.136448
ENSG00000139287		-0.141427
ENSG00000188295		-0.142782
ENSG00000040487		-0.143822
ENSG00000100321		-0.144199
ENSG00000121410		-0.144453
ENSG00000160223		-0.146526
ENSG00000110697		-0.146596
ENSG00000214189		-0.148879
ENSG00000156675		-0.149877
ENSG00000039560		-0.149879
ENSG00000127241		-0.15202
ENSG00000121931		-0.152328
ENSG00000286661		-0.152445
ENSG00000268895		-0.155455
ENSG00000237437		-0.156175
ENSG00000100197		-0.157166
ENSG00000110080		-0.160018
ENSG00000111077		-0.1618
ENSG00000182957		-0.162102
ENSG00000239213		-0.164455
ENSG00000277117		-0.165151
ENSG00000121989		-0.165594
ENSG00000228203		-0.165856
ENSG00000142961		-0.166312
ENSG00000183087		-0.1664
ENSG00000125531		-0.166686
ENSG00000138623		-0.172385
ENSG00000181856		-0.172828
ENSG00000170522		-0.174047
ENSG00000196476		-0.174636
ENSG00000188343		-0.174828
ENSG00000273167		-0.175783
ENSG00000205362		-0.184452
ENSG00000140450		-0.184631
ENSG00000174171		-0.186587
ENSG00000273387		-0.1961
ENSG00000109107		-0.197176
ENSG00000183963		-0.197916
ENSG00000180644		-0.200284
ENSG00000236816		-0.201222
ENSG00000262410		-0.203837
ENSG00000090776		-0.20714
ENSG00000178537		-0.20725
ENSG00000261294		-0.210199
ENSG00000233038		-0.21086
ENSG00000232811		-0.211866
ENSG00000259974		-0.215524
ENSG00000240024		-0.215715
ENSG00000183148		-0.216175
ENSG00000164877		-0.216209
ENSG00000183508		-0.220768
ENSG00000267607		-0.223152
ENSG00000091409		-0.224504
ENSG00000150867		-0.22452
ENSG00000263342		-0.225057
ENSG00000269825		-0.225386
ENSG00000176399		-0.227408
ENSG00000286132		-0.231923
ENSG00000243449		-0.232288
ENSG00000250381		-0.232656
ENSG00000130751		-0.232765
ENSG00000101049		-0.240703
ENSG00000188536		-0.242032
ENSG00000174840		-0.242133
ENSG00000161513		-0.247361
ENSG00000172671		-0.24778
ENSG00000135722		-0.249168
ENSG00000124615		-0.250057
ENSG00000265168		-0.250974
ENSG00000172986		-0.251288
ENSG00000164626		-0.25234
ENSG00000186073		-0.256773
ENSG00000112208		-0.257192
ENSG00000132109		-0.260658
ENSG00000070019		-0.260829
ENSG00000235718		-0.261103
ENSG00000265799		-0.262417
ENSG00000187688		-0.264466
ENSG00000037757		-0.266078
ENSG00000012211		-0.267059
ENSG00000049130		-0.267382
ENSG00000163959		-0.268307
ENSG00000206172		-0.27115
ENSG00000114353		-0.271582
ENSG00000013364		-0.275091
ENSG00000213889		-0.277007
ENSG00000165406		-0.280648
ENSG00000094841		-0.282704
ENSG00000249272		-0.283433
ENSG00000090339		-0.284198
ENSG00000268292		-0.28461
ENSG00000230146		-0.28524
ENSG00000099260		-0.287314
ENSG00000173064		-0.289646
ENSG00000221968		-0.290984
ENSG00000254298		-0.291472
ENSG00000136603		-0.294097
ENSG00000171606		-0.294235
ENSG00000099998		-0.294884
ENSG00000157570		-0.297372
ENSG00000251624		-0.300443
ENSG00000089723		-0.302147
ENSG00000161653		-0.302642
ENSG00000183597		-0.30381
ENSG00000127743		-0.305526
ENSG00000176593		-0.307064
ENSG00000206344		-0.308911
ENSG00000144118		-0.310332
ENSG00000172014		-0.316834
ENSG00000145782		-0.318255
ENSG00000083817		-0.318619
ENSG00000180537		-0.321522
ENSG00000037280		-0.322163
ENSG00000198870		-0.323697
ENSG00000149564		-0.327437
ENSG00000206192		-0.327811
ENSG00000148600		-0.328181
ENSG00000276203		-0.329168
ENSG00000182575		-0.330932
ENSG00000135424		-0.331477
ENSG00000162344		-0.334109
ENSG00000160991		-0.335847
ENSG00000145365		-0.337112
ENSG00000267534		-0.339339
ENSG00000188321		-0.343277
ENSG00000257594		-0.345849
ENSG00000229183		-0.346475
ENSG00000157600		-0.348384
ENSG00000170439		-0.348436
ENSG00000215559		-0.349378
ENSG00000230392		-0.352121
ENSG00000162734		-0.359683
ENSG00000164695		-0.362597
ENSG00000186019		-0.364922
ENSG00000141542		-0.366302
ENSG00000060566		-0.369812
ENSG00000141753		-0.371489
ENSG00000240240		-0.372036
ENSG00000187189		-0.372097
ENSG00000253251		-0.372198
ENSG00000273010		-0.381536
ENSG00000171766		-0.3841
ENSG00000144218		-0.384226
ENSG00000103111		-0.386629
ENSG00000144485		-0.388336
ENSG00000166669		-0.388609
ENSG00000131019		-0.389445
ENSG00000259075		-0.389791
ENSG00000260691		-0.392994
ENSG00000158571		-0.395528
ENSG00000216775		-0.398061
ENSG00000130590		-0.3986
ENSG00000196967		-0.399208
ENSG00000166002		-0.40072
ENSG00000159882		-0.401236
ENSG00000086475		-0.408097
ENSG00000272620		-0.41208
ENSG00000267060		-0.412158
ENSG00000109452		-0.414312
ENSG00000134215		-0.41496
ENSG00000197172		-0.419483
ENSG00000197937		-0.422044
ENSG00000272501		-0.422811
ENSG00000110057		-0.422995
ENSG00000113889		-0.426161
ENSG00000111816		-0.4286
ENSG00000213762		-0.429172
ENSG00000053900		-0.430879
ENSG00000264739		-0.43107
ENSG00000106003		-0.431952
ENSG00000267633		-0.432097
ENSG00000157021		-0.433087
ENSG00000090512		-0.435475
ENSG00000204257		-0.435741
ENSG00000049246		-0.439125
ENSG00000213937		-0.439531
ENSG00000197099		-0.440135
ENSG00000188868		-0.440422
ENSG00000176222		-0.444505
ENSG00000158486		-0.445362
ENSG00000186481		-0.450474
ENSG00000155070		-0.453906
ENSG00000163273		-0.454412
ENSG00000198075		-0.456515
ENSG00000066813		-0.456567
ENSG00000264404		-0.458526
ENSG00000100532		-0.460847
ENSG00000003147		-0.461184
ENSG00000161980		-0.462801
ENSG00000095397		-0.463804
ENSG00000258168		-0.470253
ENSG00000197863		-0.473104
ENSG00000248676		-0.47634
ENSG00000147251		-0.479845
ENSG00000189144		-0.480557
ENSG00000151320		-0.482759
ENSG00000183091		-0.484569
ENSG00000183747		-0.489702
ENSG00000142449		-0.489771
ENSG00000227741		-0.494268
ENSG00000196526		-0.495304
ENSG00000136960		-0.50086
ENSG00000223503		-0.501029
ENSG00000277611		-0.501617
ENSG00000204859		-0.501791
ENSG00000166503		-0.513211
ENSG00000283294		-0.513482
ENSG00000242242		-0.51649
ENSG00000187642		-0.517936
ENSG00000081665		-0.518352
ENSG00000184697		-0.521695
ENSG00000235890		-0.522959
ENSG00000149115		-0.526486
ENSG00000213938		-0.52984
ENSG00000124459		-0.531791
ENSG00000256087		-0.534292
ENSG00000159164		-0.534911
ENSG00000271821		-0.538411
ENSG00000143344		-0.545807
ENSG00000184795		-0.549754
ENSG00000149131		-0.550582
ENSG00000260572		-0.55261
ENSG00000152454		-0.560175
ENSG00000272688		-0.560771
ENSG00000156804		-0.562067
ENSG00000164266		-0.562725
ENSG00000140853		-0.563839
ENSG00000255562		-0.564003
ENSG00000258603		-0.575018
ENSG00000167384		-0.575377
ENSG00000165471		-0.579855
ENSG00000205669		-0.580658
ENSG00000256683		-0.581064
ENSG00000182040		-0.581932
ENSG00000248485		-0.584516
ENSG00000188611		-0.594697
ENSG00000285849		-0.597183
ENSG00000250519		-0.601557
ENSG00000175920		-0.61164
ENSG00000135447		-0.614251
ENSG00000167637		-0.619452
ENSG00000198796		-0.620418
ENSG00000233870		-0.624836
ENSG00000250073		-0.62688
ENSG00000113721		-0.628427
ENSG00000224961		-0.631861
ENSG00000136866		-0.634962
ENSG00000198393		-0.648226
ENSG00000204531		-0.652182
ENSG00000105708		-0.657159
ENSG00000019186		-0.657597
ENSG00000188032		-0.659142
ENSG00000145908		-0.659484
ENSG00000128604		-0.662797
ENSG00000272573		-0.662928
ENSG00000138685		-0.667172
ENSG00000179846		-0.669228
ENSG00000198453		-0.674492
ENSG00000126878		-0.677331
ENSG00000204003		-0.684539
ENSG00000075303		-0.685571
ENSG00000087085		-0.689498
ENSG00000204520		-0.698422
ENSG00000233695		-0.709421
ENSG00000130675		-0.715726
ENSG00000267152		-0.720094
ENSG00000124126		-0.727354
ENSG00000267022		-0.734146
ENSG00000178809		-0.736232
ENSG00000282393		-0.73818
ENSG00000239322		-0.740199
ENSG00000196660		-0.742004
ENSG00000118257		-0.742236
ENSG00000136630		-0.743637
ENSG00000146700		-0.744725
ENSG00000225032		-0.745403
ENSG00000163485		-0.748031
ENSG00000130649		-0.75276
ENSG00000266921		-0.759691
ENSG00000256825		-0.760509
ENSG00000119283		-0.762988
ENSG00000108417		-0.774711
ENSG00000285218		-0.775755
ENSG00000104044		-0.776135
ENSG00000239203		-0.777183
ENSG00000113905		-0.782276
ENSG00000197619		-0.795019
ENSG00000070601		-0.801705
ENSG00000176024		-0.801794
ENSG00000243696		-0.802532
ENSG00000168071		-0.813138
ENSG00000197608		-0.820448
ENSG00000122877		-0.821038
ENSG00000140107		-0.824511
ENSG00000100427		-0.836784
ENSG00000235142		-0.840243
ENSG00000138821		-0.845684
ENSG00000143195		-0.847403
ENSG00000172971		-0.849155
ENSG00000236397		-0.851917
ENSG00000108387		-0.858538
ENSG00000001561		-0.870209
ENSG00000273486		-0.878814
ENSG00000115112		-0.8887
ENSG00000135605		-0.894019
ENSG00000283627		-0.896291
ENSG00000111181		-0.898482
ENSG00000108622		-0.902107
ENSG00000267041		-0.908921
ENSG00000166428		-0.912057
ENSG00000158246		-0.912559
ENSG00000241935		-0.912886
ENSG00000096654		-0.919817
ENSG00000267257		-0.928785
ENSG00000049249		-0.935024
ENSG00000286945		-0.935195
ENSG00000103056		-0.938067
ENSG00000278068		-0.938285
ENSG00000168398		-0.946838
ENSG00000221843		-0.953039
ENSG00000230314		-0.965013
ENSG00000272078		-0.966249
ENSG00000146094		-0.972213
ENSG00000146021		-0.983823
ENSG00000155849		-0.988638
ENSG00000221986		-0.993376
ENSG00000123901		-0.994632
ENSG00000224383		-1.00904
ENSG00000169583		-1.01298
ENSG00000268516		-1.01767
ENSG00000206177		-1.01945
ENSG00000214029		-1.02177
ENSG00000256223		-1.02496
ENSG00000196597		-1.03278
ENSG00000106991		-1.03368
ENSG00000013297		-1.03969
ENSG00000170962		-1.04201
ENSG00000159905		-1.04402
ENSG00000185869		-1.04825
ENSG00000110799		-1.04999
ENSG00000187922		-1.05705
ENSG00000159885		-1.05898
ENSG00000161594		-1.05974
ENSG00000269834		-1.06635
ENSG00000275832		-1.07139
ENSG00000204920		-1.07141
ENSG00000259712		-1.07196
ENSG00000187288		-1.07706
ENSG00000183578		-1.08319
ENSG00000130940		-1.09308
ENSG00000246662		-1.09533
ENSG00000186212		-1.09589
ENSG00000225611		-1.09709
ENSG00000236117		-1.10105
ENSG00000166106		-1.13348
ENSG00000100036		-1.14633
ENSG00000261652		-1.14842
ENSG00000134955		-1.16266
ENSG00000241859		-1.17018
ENSG00000237636		-1.1858
ENSG00000114854		-1.20805
ENSG00000168016		-1.22792
ENSG00000172782		-1.2535
ENSG00000146755		-1.26428
ENSG00000196437		-1.29716
ENSG00000260220		-1.29914
ENSG00000196557		-1.30749
ENSG00000011028		-1.33312
ENSG00000164484		-1.33859
ENSG00000198440		-1.35773
ENSG00000280162		-1.35931
ENSG00000112818		-1.37112
ENSG00000178343		-1.38491
ENSG00000125775		-1.39778
ENSG00000123584		-1.40066
ENSG00000105664		-1.45766
ENSG00000285094		-1.47552
ENSG00000223573		-1.48514
ENSG00000267978		-1.48623
ENSG00000171388		-1.49159
ENSG00000155428		-1.49213
ENSG00000184502		-1.50502
ENSG00000188389		-1.54499
ENSG00000168907		-1.55228
ENSG00000160801		-1.5586
ENSG00000168348		-1.58921
ENSG00000265514		-1.5949
ENSG00000143318		-1.60056
ENSG00000280278		-1.63301
ENSG00000130656		-1.64855
ENSG00000169247		-1.68451
ENSG00000135842		-1.70979
ENSG00000198788		-1.72257
ENSG00000130643		-1.72583
ENSG00000241644		-1.74532
ENSG00000204103		-1.77239
ENSG00000256925		-1.82564
ENSG00000148408		-1.83413
ENSG00000148344		-1.89568
ENSG00000171827		-1.92205
ENSG00000287249		-2.01651
ENSG00000205413		-2.03933
ENSG00000275747		-2.04283
ENSG00000100968		-2.14823
ENSG00000095370		-2.1583
ENSG00000087258		-2.39811
ENSG00000261720		-2.82169
ENSG00000243978		-2.86598
ENSG00000206178		-2.99749
ENSG00000279813		-3.05349
ENSG00000124731		-3.2883
ENSG00000105929		-3.81875
