# Supplementary material for: The farnesoid X receptor activates transcription independently of RXR at non-canonical response elements
Source: Nucleic Acids Res. 2024 Dec 9;53(4):gkae1214. doi: 10.1093/nar/gkae1214 (PMC11879013; doi:10.1093/nar/gkae1214)
Supplement: gkae1214_Supplemental_Files [file gkae1214_supplemental_files.zip › SD6-FXRa2_targets_GO_analysis.xlsx]

## Sheet: FXRa2wt_up
TermID	Term	Enrichment	logP	Genes in Term	Target Genes in Term	Fraction of Targets in Term	Total Target Genes	Total Genes	Entrez Gene IDs	Gene Symbols
WP170	Nuclear Receptors	0.0028562	-5.85826	39	9	0.021327	422	5311	5.46774e+35	PPARD,VDR,RARA,RARG,NR1I3,NR5A2,NR2F6,THRB,RXRB
WP306	Focal Adhesion	0.0028893	-5.84674	195	27	0.063981	422	5311	3.67513e+106	ITGA3,COL6A2,ITGB2,LAMB2,COL11A2,ILK,ITGA10,RAP1B,ROCK1,PXN,BRAF,TLN1,LAMA3,ITGA9,ITGB3,PDGFD,BAD,ITGA7,FLT1,COL4A2,PGF,ITGA6,COMP,RAP1A,DIAPH1,THBS3,COL5A1
WP430	Statin Pathway	0.00350278	-5.6542	33	8	0.0189573	422	5311	9.49455e+31	SCARB1,MTTP,ABCG5,CETP,APOA4,DGAT1,ABCG8,SOAT1
WP231	TNF alpha Signaling Pathway	0.00670514	-5.00488	94	15	0.035545	422	5311	2.75213e+58	GLUL,MAP3K8,PRKCZ,BAD,MAP3K3,CYBA,NFKBIE,PYGL,TRADD,TRAF1,KSR1,REL,MAP4K2,BTRC,NFKBIA
WP2289	Drug Induction of Bile Acid Pathway	0.0085826	-4.75802	17	5	0.0118483	422	5311	6.555e+18	SLC10A1,NR1H4,NR1I3,VDR,BAAT
WP106	Alanine and aspartate metabolism	0.0116294	-4.45422	12	4	0.00947867	422	5311	4454351892571	ASS1,ASL,AGXT,GAD1
WP699	Aflatoxin B1 metabolism	0.0136862	-4.29137	7	3	0.007109	422	5311	8574229772052	AKR7A2,AKR7A3,EPHX1
WP185	Integrin-mediated Cell Adhesion	0.0152742	-4.18159	103	15	0.035545	422	5311	6.09371e+59	ROCK1,TLN1,VAV3,PXN,BRAF,RAP1A,ITGA9,ITGB3,ITGA7,ITGA3,ITGB2,ITGA10,ILK,RAP1B,ITGA6
WP299	Nuclear Receptors in Lipid Metabolism and Toxicity	0.0181991	-4.00639	35	7	0.0165877	422	5311	5.46774e+28	PPARD,VDR,RARG,NR1I3,ABCG5,NR1H4,RARA
WP237	Glucocorticoid &amp; Mineralcorticoid Metabolism	0.0206229	-3.88135	8	3	0.007109	422	5311	158915833291	CYP21A2,CYP11A1,HSD11B2
WP716	Vitamin A and Carotenoid Metabolism	0.0207545	-3.87499	44	8	0.0189573	422	5311	5.91487e+31	RARA,DGAT1,ABCG8,SCARB1,RXRB,RARG,CD36,ABCG5
WP2118	Arrhythmogenic Right Ventricular Cardiomyopathy	0.0363572	-3.31436	76	11	0.0260664	422	5311	8.51537e+41	ITGA10,ITGA6,ITGA3,ITGA7,CACNB4,TCF7,CACNB3,ITGA9,ITGB3,CACNA2D2,DMD
WP2874	Liver X Receptor Pathway	0.0392276	-3.23838	10	3	0.007109	422	5311	64241672064240	ABCG8,SREBF1,ABCG5
WP368	Mitochondrial LC-Fatty Acid Beta-Oxidation	0.0407707	-3.19979	17	4	0.00947867	422	5311	7885582530302180	SLC25A20,PECR,HADHA,ACSL1
WP304	Kit receptor signaling pathway	0.0455755	-3.08838	60	9	0.021327	422	5311	6.61556e+34	SNAI1,PRKCB,RPS6KA1,KITLG,MAPT,TEC,TBX2,CRKL,BAD
WP51	Regulation of Actin Cytoskeleton	0.0470692	-3.05614	149	18	0.042654	422	5311	5.3058e+74	PIP4K2A,RASSF7,ROCK1,PIK3C2B,FGFR1,BRAF,PXN,DIAPH3,FGF2,ABI2,PIK3C3,DIAPH1,BAIAP2,CHRM4,SSH2,GNA12,PIP4K2C,CD14
WP1455	Serotonin Transporter Activity	0.0508391	-2.97909	11	3	0.007109	422	5311	36904128121278	ITGB3,MAOA,TPH2
WP536	Calcium Regulation in the Cardiac Cell	0.0524988	-2.94697	151	18	0.042654	422	5311	3.09483e+67	ANXA6,ATP1B2,PKIB,ITPR1,GNAI2,PRKCB,ADCY5,GNAQ,CACNB3,PRKCZ,GRK5,GNG5,RGS3,RGS19,PRKCH,RGS9,CHRM4,ADCY9
WP3584	MECP2 and Associated Rett Syndrome	0.0544505	-2.91046	62	9	0.021327	422	5311	5.47902e+40	TET2,FGF2,MBP,TET3,GAD1,SMC3,CSRP1,MPP1,GPRIN1
WP69	T-Cell antigen Receptor (TCR) Signaling Pathway	0.0549809	-2.90077	91	12	0.028436	422	5311	3.70893e+48	ITPR1,CD83,DBNL,VAV3,REL,CD3D,NFATC1,TNFRSF9,NFKBIA,CRKL,MAP3K8,IRF4
WP3298	Melatonin metabolism and effects	0.0617506	-2.78465	36	6	0.014218	422	5311	406,8863,43,4128,1889,1565	ARNTL,PER3,ACHE,MAOA,ECE1,CYP2D6
WP2007	Iron metabolism in placenta	0.063909	-2.7503	12	3	0.007109	422	5311	485524057192	ACO1,STEAP3,MCOLN1
WP3529	Zinc homeostasis	0.0689981	-2.67368	37	6	0.014218	422	5311	7.92256e+27	SLC39A7,SLC30A10,SLC39A8,SLC39A9,SLC39A6,MT1A
WP619	Type II interferon signaling (IFNG)	0.0689981	-2.67368	37	6	0.014218	422	5311	2.63337e+23	GBP1,IRF4,IRF8,ISG15,ICAM1,HLA-B
WP422	MAPK Cascade	0.0753674	-2.58538	29	5	0.0118483	422	5311	4.15542e+19	MBP,MAP3K3,SIPA1,RASA3,BRAF
WP3679	Cell-type Dependent Selectivity of CCK2R Signaling	0.0783527	-2.54653	13	3	0.007109	422	5311	277672203708	GNAQ,TRPC1,ITPR1
WP1423	Ganglio Sphingolipid Metabolism	0.0783527	-2.54653	13	3	0.007109	422	5311	648288692583	ST3GAL1,ST3GAL5,B4GALNT1
WP1	Statin Pathway	0.0794577	-2.53253	1	1	0.00236967	422	5311	1071	CETP
WP382	MAPK Signaling Pathway	0.0797848	-2.52842	170	19	0.0450237	422	5311	5.90818e+73	RAP1B,DUSP7,TGFB3,MAPKAPK2,NFATC1,PRKCB,FGFR1,MAP3K13,BRAF,CRKL,MAP3K8,PRKCZ,MAPT,RAP1A,PRKCH,PPP3CA,TAOK2,GNA12,CD14
WP2032	Human Thyroid Stimulating Hormone (TSH) signaling pathway	0.0874881	-2.43625	68	9	0.021327	422	5311	2.77659e+34	GNAQ,RAP1A,RAP1GAP,RALGDS,BRAF,GNAI2,RPS6KA1,GNA12,RAP1B
WP437	EGF/EGFR Signaling Pathway	0.090299	-2.40463	162	18	0.042654	422	5311	5.57961e+70	PRKCB,ROCK1,PIK3C2B,BRAF,VAV3,RALGDS,DNM1,PLD2,MAP3K3,IQSEC1,RALB,USP6NL,RPS6KA1,AP2A1,SH2D2A,RAP1A,CRKL,PRKCZ
WP3872	Regulation of Apoptosis by Parathyroid Hormone-related Protein	0.0918571	-2.38752	22	4	0.00947867	422	5311	6662931835963650	BOK,GSK3A,BCL2L12,ITGA6
WP167	Eicosanoid Synthesis	0.0918571	-2.38752	22	4	0.00947867	422	5311	1.80092e+17	DPEP1,GGTLC1,GGT1,GGTLC2
WP100	Glutathione metabolism	0.0918571	-2.38752	22	4	0.00947867	422	5311	9.12279e+17	GGTLC2,GGTLC1,GGT5,GGT1
WP545	Complement Activation	0.0918571	-2.38752	22	4	0.00947867	422	5311	7157337165648	C1R,C8G,C1S,MASP1
WP3915	Angiopoietin Like Protein 8 Regulatory Pathway	0.0995598	-2.307	132	15	0.035545	422	5311	1.32642e+62	MAP3K8,MAP3K3,THRB,GSK3A,MAPK11,ABCG5,MAP3K13,SREBF1,G6PC,RPS6KA1,ABCG8,SLC2A4,MAP4K2,PIK3C3,MLST8
WP2328	Allograft Rejection	0.100089	-2.3017	80	10	0.0236967	422	5311	5.09436e+40	FOXP3,CXCR5,HLA-E,PRKCZ,HLA-DMA,HLA-B,HARS,PECR,PRF1,COL5A1
WP528	Acetylcholine Synthesis	0.101287	-2.2898	7	2	0.00473934	422	5311	431119	ACHE,CHKA
WP1995	Effects of Nitric Oxide	0.101287	-2.2898	7	2	0.00473934	422	5311	3039316	HBA1,AOX1
WP727	Monoamine Transport	0.105525	-2.24881	32	5	0.0118483	422	5311	11255,43,121278,114907,3690	HRH3,ACHE,TPH2,FBXO32,ITGB3
WP3865	RIG-I-like Receptor Signaling	0.107805	-2.22743	61	8	0.0189573	422	5311	5.6001e+38	MAPK11,MIR3614,ISG15,NFKBIA,TMEM173,TRADD,TBKBP1,TRIM25
WP2857	Mesodermal Commitment Pathway	0.111641	-2.19247	156	17	0.0402844	422	5311	5916,92,3170,8646,79668,10637,154091,2131,6911,7044,84159,10451,6926,659,6615,5460,2260	RARG,ACVR2A,FOXA2,CHRD,PARP8,LEFTY1,SLC2A12,EXT1,TBX6,LEFTY2,ARID5B,VAV3,TBX3,BMPR2,SNAI1,POU5F1,FGFR1
WP61	Notch Signaling Pathway	0.11571	-2.15667	62	8	0.0189573	422	5311	6.01523e+36	RING1,SPEN,HEY2,NCOR2,MAPT,PSENEN,HES6,DLL4
WP2355	Corticotropin-releasing hormone signaling pathway	0.117497	-2.14134	93	11	0.0260664	422	5311	1.58316e+42	CYP11A1,CYP21A2,RAPGEF3,RAP1B,BRAF,GRK3,PRKCB,GNAI2,GNAQ,NFKBIA,ECE1
WP262	EBV LMP1 signaling	0.118032	-2.1368	24	4	0.00947867	422	5311	4792421571858710	NFKBIA,MAP3K3,TRAF1,TRADD
WP289	Myometrial Relaxation and Contraction Pathways	0.12154	-2.10751	158	17	0.0402844	422	5311	3.48756e+66	IGFBP4,PKIB,CORIN,DGKZ,ADCY5,GNAQ,CACNB3,ITPR1,PRKCB,RGS3,PRKCZ,GRK5,GNG5,RGS19,ADCY9,PRKCH,RGS9
WP2276	Glial Cell Differentiation	0.128175	-2.05436	8	2	0.00473934	422	5311	415511076	MBP,TPPP
WP47	Hedgehog Signaling Pathway	0.128907	-2.04866	16	3	0.007109	422	5311	3746542735406	KIF7,GLI1,ARNTL
WP550	Biogenic Amine Synthesis	0.128907	-2.04866	16	3	0.007109	422	5311	2571,4128,43	GAD1,MAOA,ACHE
WP35	G Protein Signaling Pathways	0.131007	-2.0325	95	11	0.0260664	422	5311	5.59028e+41	PRKCZ,GNG5,ADCY9,PRKCH,GNAQ,ADCY5,PRKCB,GNA12,PPP3CA,ITPR1,GNAI2
WP3874	Canonical and Non-Canonical TGF-B signaling	0.147794	-1.91194	17	3	0.007109	422	5311	65926585649	BMPR2,GREM1,BMP1
WP2901	Gonadotropin-releasing hormone (GnRH) signaling	0.152616	-1.87983	2	1	0.00236967	422	5311	4323	MMP14
WP3585	Cytosine methylation	0.156471	-1.85489	9	2	0.00473934	422	5311	54790200424	TET2,TET3
WP1531	Vitamin D Metabolism	0.185782	-1.68318	10	2	0.00473934	422	5311	62577421	RXRB,VDR
WP3656	Interleukin-1 Induced Activation of NF-kappa-B	0.185782	-1.68318	10	2	0.00473934	422	5311	559092610	PRKCZ,TIFA
WP734	Serotonin Receptor 4/6/7 and NR3C Signaling	0.187923	-1.67172	19	3	0.007109	422	5311	67392615906	BRAF,MAPKAPK2,RAP1A
WP2879	Farnesoid X Receptor Pathway	0.187923	-1.67172	19	3	0.007109	422	5311	99716554570	NR1H4,SLC10A1,BAAT
WP2583	T-Cell Receptor and Co-stimulatory Signaling	0.194957	-1.63498	29	4	0.00947867	422	5311	5530293151334790	PPP3CA,GSK3A,PDCD1,NFKBIA
WP558	Complement and Coagulation Cascades	0.196326	-1.62798	60	7	0.0165877	422	5311	3.82771e+22	KNG1,SERPING1,C8G,C1R,MASP1,C1S,SERPINC1
WP2637	Structural Pathway of Interleukin 1 (IL-1)	0.202992	-1.59459	50	6	0.014218	422	5311	4.21542e+23	MAP3K3,MBP,MAP3K8,MAPKAPK2,NFKBIA,MAPK11
WP497	Urea cycle and metabolism of amino groups	0.208938	-1.56572	20	3	0.007109	422	5311	2628435445	GATM,ASL,ASS1
WP732	Serotonin Receptor 2 and ELK-SRF/GATA4 signaling	0.208938	-1.56572	20	3	0.007109	422	5311	370892612776	ITPR1,MAPKAPK2,GNAQ
WP2854	Gene regulatory network modelling somitogenesis	0.215769	-1.53355	11	2	0.00473934	422	5311	39556911	LFNG,TBX6
WP117	GPCRs, Other	0.220395	-1.51233	95	10	0.0236967	422	5311	1.08882e+46	GPR83,CELSR3,CELSR1,NTSR1,C5AR2,GRM8,VN1R1,GPR135,LGR6,OR2A20P
WP236	Adipogenesis	0.239619	-1.4287	131	13	0.0308057	422	5311	9.61243e+52	NCOR2,ASIP,BMP1,PLIN1,KLF15,SREBF1,BSCL2,SFRP4,RARA,AGPAT2,STAT6,PPARD,SLC2A4
WP254	Apoptosis	0.241795	-1.41966	86	9	0.021327	422	5311	3.66257e+33	IRF4,BAD,NFKBIE,TRADD,TRAF1,IRF5,BOK,NFKBIA,PRF1
WP2406	Cardiac Progenitor Differentiation	0.242406	-1.41714	53	6	0.014218	422	5311	5.46022e+25	POU5F1,FGF2,SIRPA,BMP1,FOXA2,MYLK3
WP2884	NRF2 pathway	0.244107	-1.41015	143	14	0.0331754	422	5311	5.22679e+63	PGD,SLC39A7,SLC39A9,SLC2A12,SLC39A8,SLC39A6,GSTM3,GGTLC2,GGT1,CES2,PPARD,SLC2A4,GGTLC1,SLC2A11
WP1425	Bone Morphogenic Protein (BMP) Signalling and Regulation	0.246141	-1.40185	12	2	0.00473934	422	5311	65910140	BMPR2,TOB1
WP23	B Cell Receptor Signaling Pathway	0.249574	-1.388	98	10	0.0236967	422	5311	9.73293e+37	CD79A,GSK3A,IRF4,CRKL,TEC,NFKBIA,PRKCB,RPS6KA1,REL,BRAF
WP357	Fatty Acid Biosynthesis	0.252319	-1.37706	22	3	0.007109	422	5311	55825233052180	PECR,ACSL6,ACSL1
WP2911	miRNA targets in ECM and membrane receptors	0.253688	-1.37165	43	5	0.0118483	422	5311	1.28913e+19	COL5A1,COL6A2,COL4A2,COL6A1,LAMB2
WP3612	Photodynamic therapy-induced NFE2L2 (NRF2) survival signaling	0.274482	-1.29287	23	3	0.007109	422	5311	205248355600	EPHX1,NQO2,MAPK11
WP3892	Development of pulmonary dendritic cells and macrophage subsets	0.276648	-1.28501	13	2	0.00473934	422	5311	36623394	IRF4,IRF8
WP3876	BMP2-WNT4-FOXO1 Pathway in Human Primary Endometrial Stromal Cell Differentiation	0.276648	-1.28501	13	2	0.00473934	422	5311	70444093	LEFTY2,SMAD9
WP733	Serotonin Receptor 2 and STAT3 Signaling	0.281987	-1.2659	4	1	0.00236967	422	5311	2776	GNAQ
WP2889	Oxytocin signaling	0.281987	-1.2659	4	1	0.00236967	422	5311	2776	GNAQ
WP1603	Nicotine Activity on Chromaffin Cells	0.281987	-1.2659	4	1	0.00236967	422	5311	8913	CACNA1G
WP313	Signaling of Hepatocyte Growth Factor Receptor	0.283052	-1.26212	34	4	0.00947867	422	5311	5908590613995820	RAP1B,RAP1A,CRKL,PXN
WP143	Fatty Acid Beta Oxidation	0.283052	-1.26212	34	4	0.00947867	422	5311	2180303023305780	ACSL1,HADHA,ACSL6,SLC25A20
WP3594	Circadian rythm related genes	0.287075	-1.24801	207	19	0.0450237	422	5311	2.77689e+77	GNAQ,BTRC,PRF1,TPH2,PER3,PSPC1,ZFHX3,SLC9A3,NR2F6,PML,CREM,ADA,OPRL1,ARNTL,SREBF1,BTBD9,MTTP,ADORA1,UTS2
WP481	Insulin Signaling	0.296641	-1.21523	161	15	0.035545	422	5311	5.87165e+60	MAP4K2,SLC2A4,PRKCH,PIK3C3,MAP3K13,PRKCB,RPS6KA1,MAPK11,INPP4A,VAMP2,MAP3K8,PRKCZ,SGK2,GSK3A,MAP3K3
WP1539	Angiogenesis	0.296832	-1.21459	24	3	0.007109	422	5311	707722472321	TIMP2,FGF2,FLT1
WP3658	Wnt/beta-catenin Signaling Pathway in Leukemia	0.296832	-1.21459	24	3	0.007109	422	5311	546753715914	PPARD,PML,RARA
WP1591	Heart Development	0.300826	-1.20122	46	5	0.0118483	422	5311	4.77232e+19	NFATC1,FOXA2,HEY2,BMPR2,TBX2
WP268	Notch Signaling Pathway	0.300826	-1.20122	46	5	0.0118483	422	5311	2.64889e+20	KAT2A,KAT2B,DLL4,NCOR2,LFNG
WP322	Osteoblast Signaling	0.307077	-1.18066	14	2	0.00473934	422	5311	36905745	ITGB3,PTH1R
WP560	TGF-beta Receptor Signaling	0.312287	-1.16383	58	6	0.014218	422	5311	7.04441e+24	LEFTY2,SMAD9,LEFTY1,LTBP1,SKIL,ENG
WP3668	Hypothesized Pathways in Pathogenesis of Cardiovascular Disease	0.319281	-1.14168	25	3	0.007109	422	5311	2022405284467	ENG,LTBP1,FBN3
WP1528	Physiological and Pathological Hypertrophy of the Heart	0.319281	-1.14168	25	3	0.007109	422	5311	560055795530	MAPK11,PRKCB,PPP3CA
WP500	Glycogen Metabolism	0.319919	-1.13969	36	4	0.00947867	422	5311	5837583673602930	PYGM,PYGL,UGP2,GSK3A
WP3414	Initiation of transcription and translation elongation at the HIV-1 LTR	0.3385	-1.08323	37	4	0.00947867	422	5311	9759479247725530	HDAC4,NFKBIA,NFATC1,PPP3CA
WP26	Signal Transduction of S1P Receptor	0.341748	-1.07368	26	3	0.007109	422	5311	929452872771	S1PR2,PIK3C2B,GNAI2
WP410	Diurnally Regulated Genes with Circadian Orthologs	0.349182	-1.05216	49	5	0.0118483	422	5311	3.1081e+19	HLA-DMA,TOB1,ARNTL,UGP2,GSTM3
WP2447	Amyotrophic lateral sclerosis (ALS)	0.357118	-1.02969	38	4	0.00947867	422	5311	6506576795530570	SLC1A2,ALS2,PPP3CA,BAD
WP2291	Deregulation of Rab and Rab Effector Genes in Bladder Cancer	0.367011	-1.00236	16	2	0.00473934	422	5311	5873201294	RAB27A,UNC13D
WP3644	NAD+ metabolism	0.367011	-1.00236	16	2	0.00473934	422	5311	5154822933	SIRT6,SIRT2
WP501	GPCRs, Class C Metabotropic glutamate, pheromone	0.367011	-1.00236	16	2	0.00473934	422	5311	29189568	GRM8,GABBR2
WP2572	Primary Focal Segmental Glomerulosclerosis FSGS	0.373264	-0.985468	74	7	0.0165877	422	5311	3.91311e+28	LAMB2,SYNPO,TLN1,ITGA3,ITGB3,ILK,DNM1
WP43	Oxidation by Cytochrome P450	0.384924	-0.954709	63	6	0.014218	422	5311	5.17065e+26	CYB5R1,CYB5R2,CYP2D6,CYP4F12,CYB5A,CYP11A1
WP1600	Nicotine Metabolism	0.391646	-0.937397	6	1	0.00236967	422	5311	316	AOX1
WP3891	Benzene metabolism	0.391646	-0.937397	6	1	0.00236967	422	5311	2052	EPHX1
WP554	ACE Inhibitor Pathway	0.39624	-0.925734	17	2	0.00473934	422	5311	38274306	KNG1,NR3C2
WP78	TCA Cycle	0.39624	-0.925734	17	2	0.00473934	422	5311	63903421	SDHB,IDH3G
WP2267	Synaptic Vesicle Pathway	0.397924	-0.921495	52	5	0.0118483	422	5311	8.77518e+18	NAPA,DNM1,VAMP2,NSF,AP2A1
WP2643	Nanoparticle-mediated activation of receptor signaling	0.408536	-0.895174	29	3	0.007109	422	5311	582970945600	PXN,TLN1,MAPK11
WP706	Sudden Infant Death Syndrome (SIDS) Susceptibility Pathways	0.411868	-0.887053	162	14	0.0331754	422	5311	2.53855e+59	G6PC,POU5F1,VIPR1,ECE1,MAOA,RET,TPPP,HADHA,CDCA7L,CREM,THRB,SLC9A3,TPH2,VAMP2
WP1533	Vitamin B12 Metabolism	0.414123	-0.881591	53	5	0.0118483	422	5311	9.49695e+18	SCARB1,TCN2,ICAM1,MTRR,HBA1
WP2064	Neural Crest Differentiation	0.422633	-0.861251	102	9	0.021327	422	5311	4.15523e+37	MBP,HEY2,HDAC4,COL11A2,FGF2,FGFR1,SNAI1,DLL4,TBX6
WP3859	TGF-B Signaling in Thyroid Cells for Epithelial-Mesenchymal Transition	0.424832	-0.85606	18	2	0.00473934	422	5311	66151014	SNAI1,CDH16
WP2324	AGE/RAGE pathway	0.428698	-0.847002	66	6	0.014218	422	5311	6.09356e+23	ROCK1,PRKCB,MMP14,PRKCZ,DIAPH1,NFKBIA
WP3286	Copper homeostasis	0.430256	-0.843375	54	5	0.0118483	422	5311	4.48955e+20	MT1A,STEAP3,SCO2,MAPT,MT1JP
WP2855	Dopaminergic Neurogenesis	0.430385	-0.843075	30	3	0.007109	422	5311	273559793170	GLI1,RET,FOXA2
WP98	Prostaglandin Synthesis and Regulation	0.430385	-0.843075	30	3	0.007109	422	5311	32911583309	HSD11B2,CYP11A1,ANXA6
WP702	Metapathway biotransformation	0.436537	-0.828883	177	15	0.035545	422	5311	6.60022e+61	CYP4F12,EPHX1,AKR7A3,CYP21A2,GAL3ST1,GSTM3,CYP11A1,CHST11,SULT1C2,HS3ST3B1,KCNAB2,CYP2D6,BAAT,AKR7A2,NAT8
WP134	Pentose Phosphate Pathway	0.440039	-0.820892	7	1	0.00236967	422	5311	5226	PGD
WP2272	Pathogenic Escherichia coli infection	0.446297	-0.806771	55	5	0.0118483	422	5311	1.03821e+23	TUBB4A,TUBA3E,CD14,TUBA3D,ROCK1
WP2112	IL17 signaling pathway	0.451937	-0.794213	31	3	0.007109	422	5311	2719013201410750	IL17B,IL17RE,TRAF3IP2
WP2011	SREBF and miR33 in cholesterol and lipid homeostasis	0.452704	-0.792517	19	2	0.00473934	422	5311	515486720	SIRT6,SREBF1
WP1992	TarBasePathway	0.452704	-0.792517	19	2	0.00473934	422	5311	9759610	HDAC4,HCN2
WP2858	Ectoderm Differentiation	0.466145	-0.763259	143	12	0.028436	422	5311	5.01032e+50	CLDN11,FOXA2,PPARD,PI4KA,NFATC1,RAB8B,SDCBP,DMD,SKIL,RHPN1,MAFB,PPFIBP2
WP1772	Apoptosis Modulation and Signaling	0.47418	-0.746169	94	8	0.0189573	422	5311	5.72868e+30	BAD,PEA15,AIFM2,BOK,BAG3,TRADD,SEPTIN4,NFKBIA
WP195	IL-1 signaling pathway	0.478015	-0.738114	57	5	0.0118483	422	5311	4.2156e+19	MAP3K3,REL,MAPKAPK2,PRKCZ,NFKBIA
WP1422	Sphingolipid Metabolism	0.479789	-0.734408	20	2	0.00473934	422	5311	566249514	ASAH2,GAL3ST1
WP136	Phase I biotransformations, non P450	0.484591	-0.72445	8	1	0.00236967	422	5311	8824	CES2
WP1604	Codeine and Morphine Metabolism	0.484591	-0.72445	8	1	0.00236967	422	5311	1565	CYP2D6
WP3655	Hypothetical Craniofacial Development Pathway	0.484591	-0.72445	8	1	0.00236967	422	5311	7043	TGFB3
WP3635	Insulin signalling in human adipocytes (diabetic condition)	0.484591	-0.72445	8	1	0.00236967	422	5311	6517	SLC2A4
WP3634	Insulin signalling in human adipocytes (normal condition)	0.484591	-0.72445	8	1	0.00236967	422	5311	6517	SLC2A4
WP3407	FTO Obesity Variant Mechanism	0.484591	-0.72445	8	1	0.00236967	422	5311	84159	ARID5B
WP465	Tryptophan metabolism	0.502684	-0.687793	46	4	0.00947867	422	5311	3166432066002220	AOX1,RNF25,CYP4F12,ALDH3A2
WP1601	Fluoropyrimidine Activity	0.514387	-0.664779	34	3	0.007109	422	5311	88241890978	CES2,TYMP,CDA
WP2203	Thymic Stromal LymphoPoietin (TSLP) Signaling Pathway	0.519971	-0.653982	47	4	0.00947867	422	5311	7292677870064790	TNFSF4,STAT6,TEC,NFKBIA
WP3527	Preimplantation Embryo	0.524376	-0.645545	60	5	0.0118483	422	5311	3.08124e+20	SOX8,IRF4,POU5F1,TBX3,NR3C2
WP288	NLR Proteins	0.525606	-0.643204	9	1	0.00236967	422	5311	55914	ERBIN
WP696	Benzo(a)pyrene metabolism	0.525606	-0.643204	9	1	0.00236967	422	5311	2052	EPHX1
WP1424	Globo Sphingolipid Metabolism	0.531409	-0.632224	22	2	0.00473934	422	5311	64822524	ST3GAL1,FUT2
WP3645	NAD+ biosynthetic pathways	0.531409	-0.632224	22	2	0.00473934	422	5311	5154822933	SIRT6,SIRT2
WP1584	Type II diabetes mellitus	0.531409	-0.632224	22	2	0.00473934	422	5311	65175590	SLC2A4,PRKCZ
WP3617	Photodynamic therapy-induced NF-kB survival signaling	0.534353	-0.626699	35	3	0.007109	422	5311	11239833835966	EGLN2,ICAM1,REL
WP244	Alpha 6 Beta 4 signaling pathway	0.534353	-0.626699	35	3	0.007109	422	5311	365539093913	ITGA6,LAMA3,LAMB2
WP2848	Differentiation Pathway	0.53697	-0.621813	48	4	0.00947867	422	5311	2.2477e+16	FGF2,TGFB3,LEFTY1,KITLG
WP534	Glycolysis and Gluconeogenesis	0.553662	-0.5912	49	4	0.00947867	422	5311	2306517516602530	ALDOC,SLC2A4,MPC1,G6PC
WP2012	miRs in Muscle Cell Differentiation	0.553847	-0.590868	36	3	0.007109	422	5311	559055795583	PRKCZ,PRKCB,PRKCH
WP2113	Type III interferon signaling	0.563364	-0.573829	10	1	0.00236967	422	5311	3588	IL10RB
WP496	Steroid Biosynthesis	0.563364	-0.573829	10	1	0.00236967	422	5311	3294	HSD17B2
WP2333	Trans-sulfuration pathway	0.563364	-0.573829	10	1	0.00236967	422	5311	51380	CSAD
WP3601	Composition of Lipid Particles	0.563364	-0.573829	10	1	0.00236967	422	5311	1071	CETP
WP334	GPCRs, Class B Secretin-like	0.579427	-0.545715	24	2	0.00473934	422	5311	57457433	PTH1R,VIPR1
WP474	Endochondral Ossification	0.59731	-0.515319	65	5	0.0118483	422	5311	2.26051e+20	FGFR1,CHST11,FGF2,HDAC4,PTH1R
WP80	Nucleotide GPCRs	0.598124	-0.513958	11	1	0.00236967	422	5311	134	ADORA1
WP2513	Nanoparticle triggered regulated necrosis	0.598124	-0.513958	11	1	0.00236967	422	5311	8717	TRADD
WP2865	IL1 and megakaryocytes in obesity	0.602049	-0.507417	25	2	0.00473934	422	5311	33837077	ICAM1,TIMP2
WP2377	Integrated Pancreatic Cancer Pathway	0.60923	-0.495559	197	15	0.035545	422	5311	5906,4137,4792,10555,5914,2260,2247,43,10637,10411,572,10848,4052,2931,5371	RAP1A,MAPT,NFKBIA,AGPAT2,RARA,FGFR1,FGF2,ACHE,LEFTY1,RAPGEF3,BAD,PPP1R13L,LTBP1,GSK3A,PML
WP399	Wnt Signaling Pathway and Pluripotency	0.613931	-0.487874	106	8	0.0189573	422	5311	5.57985e+32	PRKCB,NKD2,POU5F1,PRKCH,PPARD,WNT11,TCF7,PRKCZ
WP615	Senescence and Autophagy in Cancer	0.613931	-0.487874	106	8	0.0189573	422	5311	3.66367e+32	IRF5,BRAF,LAMP1,ATG10,MLST8,PIK3C3,TNFSF15,MMP14
WP325	Triacylglyceride Synthesis	0.623741	-0.472021	26	2	0.00473934	422	5311	105558694	AGPAT2,DGAT1
WP524	G13 Signaling Pathway	0.62674	-0.467224	40	3	0.007109	422	5311	172953056093	DIAPH1,PIP4K2A,ROCK1
WP127	IL-5 Signaling Pathway	0.62674	-0.467224	40	3	0.007109	422	5311	293161954137	GSK3A,RPS6KA1,MAPT
WP3301	MFAP5-mediated ovarian cancer cell motility and invasiveness	0.630122	-0.461842	12	1	0.00236967	422	5311	3690	ITGB3
WP3849	MAPK and NFkB Signalling Pathways Inhibited by Yersinia YopJ	0.630122	-0.461842	12	1	0.00236967	422	5311	4792	NFKBIA
WP1433	Nucleotide-binding Oligomerization Domain (NOD) pathway	0.643632	-0.440628	41	3	0.007109	422	5311	55914479210392	ERBIN,NFKBIA,NOD1
WP585	Interferon type I signaling pathways	0.646562	-0.436085	55	4	0.00947867	422	5311	5.96614e+16	REL,CRKL,MLST8,RAP1A
WP2018	RANKL/RANK (Receptor activator of NFKB (ligand)) Signaling Pathway	0.646562	-0.436085	55	4	0.00947867	422	5311	4792477271853380	NFKBIA,NFATC1,TRAF1,ICAM1
WP395	IL-4 Signaling Pathway	0.646562	-0.436085	55	4	0.00947867	422	5311	560047926778572	MAPK11,NFKBIA,STAT6,BAD
WP2261	Signaling Pathways in Glioblastoma	0.655802	-0.421897	83	6	0.014218	422	5311	2.26053e+22	FGFR1,PIK3C2B,PRKCB,PRKCZ,BRAF,PRKCH
WP3871	Valproic acid pathway	0.659578	-0.416154	13	1	0.00236967	422	5311	3030	HADHA
WP1434	Osteopontin Signaling	0.659578	-0.416154	13	1	0.00236967	422	5311	3690	ITGB3
WP2636	Common Pathways Underlying Drug Addiction	0.659979	-0.415548	42	3	0.007109	422	5311	590859065579	RAP1B,RAP1A,PRKCB
WP405	Eukaryotic Transcription Initiation	0.659979	-0.415548	42	3	0.007109	422	5311	361168795437	ILK,TAF7,POLR2H
WP2359	Parkin-Ubiquitin Proteasomal System pathway	0.663564	-0.41013	70	5	0.0118483	422	5311	5.41311e+24	SEPTIN5,TUBA3D,TUBA3E,TUBB4A,CASK
WP428	Wnt Signaling Pathway	0.663564	-0.41013	70	5	0.0118483	422	5311	7.48156e+19	WNT11,PRKCH,SFRP4,PRKCB,PRKCZ
WP229	Irinotecan Pathway	0.686694	-0.375867	14	1	0.00236967	422	5311	8824	CES2
WP2436	Dopamine metabolism	0.686694	-0.375867	14	1	0.00236967	422	5311	4128	MAOA
WP1982	Sterol Regulatory Element-Binding Proteins (SREBP) signalling	0.699749	-0.357033	73	5	0.0118483	422	5311	7.52829e+18	YY1,GSK3A,SCARB1,SREBF1,SEC24C
WP15	Selenium Micronutrient Network	0.700454	-0.356027	87	6	0.014218	422	5311	3.03934e+24	HBA1,ICAM1,GGT1,GGTLC2,GGTLC1,SCARB1
WP241	One Carbon Metabolism	0.701374	-0.354714	30	2	0.00473934	422	5311	45526948	MTRR,TCN2
WP129	Matrix Metalloproteinases	0.701374	-0.354714	30	2	0.00473934	422	5311	70774323	TIMP2,MMP14
WP206	Fatty Acid Omega Oxidation	0.711654	-0.340163	15	1	0.00236967	422	5311	1565	CYP2D6
WP2435	Quercetin and Nf-kB/ AP-1 Induced Cell Apoptosis	0.711654	-0.340163	15	1	0.00236967	422	5311	4792	NFKBIA
WP1544	MicroRNAs in cardiomyocyte hypertrophy	0.712038	-0.339624	102	7	0.0165877	422	5311	2.24761e+28	FGF2,ROCK1,PPP3CA,PRKCB,RCAN1,MYLK3,HDAC4
WP408	Oxidative Stress	0.718577	-0.330483	31	2	0.00473934	422	5311	15354128	CYBA,MAOA
WP3850	Factors and pathways affecting insulin-like growth factor (IGF1)-Akt signaling	0.718577	-0.330483	31	2	0.00473934	422	5311	3611114907	ILK,FBXO32
WP2380	Brain-Derived Neurotrophic Factor (BDNF) signaling pathway	0.718881	-0.330059	144	10	0.0236967	422	5311	5.90641e+40	RAP1A,MAPT,RHOG,NFKBIA,RPS6KA1,KSR1,VAV3,NSF,SIRPA,BAD
WP28	Selenium Metabolism and Selenoproteins	0.719903	-0.328639	46	3	0.007109	422	5311	22929549521390	SEPHS1,TRNAU1AP,CREM
WP2034	Leptin signaling pathway	0.733161	-0.310389	76	5	0.0118483	422	5311	5.7262e+18	BAD,RPS6KA1,ROCK1,GSK3A,REL
WP1946	Cori Cycle	0.73463	-0.308388	16	1	0.00236967	422	5311	6517	SLC2A4
WP53	ID signaling pathway	0.73463	-0.308388	16	1	0.00236967	422	5311	6720	SREBF1
WP12	Osteoclast Signaling	0.73463	-0.308388	16	1	0.00236967	422	5311	3690	ITGB3
WP2453	TCA Cycle and Deficiency of Pyruvate Dehydrogenase complex (PDHc)	0.73463	-0.308388	16	1	0.00236967	422	5311	48	ACO1
WP3858	Toll-like Receptor Signaling	0.734939	-0.307968	32	2	0.00473934	422	5311	70985966	TLR3,REL
WP2828	Bladder Cancer	0.734939	-0.307968	32	2	0.00473934	422	5311	1890673	TYMP,BRAF
WP34	Ovarian Infertility Genes	0.734939	-0.307968	32	2	0.00473934	422	5311	66097421	SMPD1,VDR
WP2875	Constitutive Androstane Receptor Pathway	0.734939	-0.307968	32	2	0.00473934	422	5311	99707266	NR1I3,DNAJC7
WP3863	T-Cell antigen Receptor (TCR) pathway during Staphylococcus aureus infection	0.737595	-0.304361	62	4	0.00947867	422	5311	513313264792915	PDCD1,MAP3K8,NFKBIA,CD3D
WP2849	Hematopoietic Stem Cell Differentiation	0.746639	-0.292174	48	3	0.007109	422	5311	406642543690	LYL1,KITLG,ITGB3
WP2586	Aryl Hydrocarbon Receptor	0.746639	-0.292174	48	3	0.007109	422	5311	96129485979	NCOR2,CD36,RET
WP453	Inflammatory Response Pathway	0.750485	-0.287036	33	2	0.00473934	422	5311	39137059	LAMB2,THBS3
WP3676	BDNF-TrkB Signaling	0.750485	-0.287036	33	2	0.00473934	422	5311	6195673	RPS6KA1,BRAF
WP3678	Amplification and Expansion of Oncogenic Pathways as Metastatic Traits	0.75578	-0.280005	17	1	0.00236967	422	5311	6932	TCF7
WP400	p38 MAPK Signaling Pathway	0.765241	-0.267565	34	2	0.00473934	422	5311	87179261	TRADD,MAPKAPK2
WP3413	NOTCH1 regulation of human endothelial cell calcification	0.775247	-0.254573	18	1	0.00236967	422	5311	54567	DLL4
WP692	Sulfation Biotransformation Reaction	0.775247	-0.254573	18	1	0.00236967	422	5311	6819	SULT1C2
WP3664	Regulation of Wnt/B-catenin Signaling by Small Molecule Compounds	0.775247	-0.254573	18	1	0.00236967	422	5311	6424	SFRP4
WP183	Proteasome Degradation	0.781061	-0.247103	66	4	0.00947867	422	5311	3137310631337320	HLA-J,HLA-B,HLA-E,UBE2D1
WP2374	Oncostatin M Signaling Pathway	0.781061	-0.247103	66	4	0.00947867	422	5311	5829557947925580	PXN,PRKCB,NFKBIA,PRKCH
WP1984	Integrated Breast Cancer Pathway	0.792523	-0.232533	154	10	0.0236967	422	5311	5.37157e+38	PML,BAD,PHB,GSK3A,RASGEF1A,RAP1A,TRADD,MAP3K13,BRAF,BMPR2
WP3287	Overview of nanoparticle effects	0.793166	-0.231722	19	1	0.00236967	422	5311	3909	LAMA3
WP247	Small Ligand GPCRs	0.793166	-0.231722	19	1	0.00236967	422	5311	9294	S1PR2
WP697	Estrogen metabolism	0.793166	-0.231722	19	1	0.00236967	422	5311	412	STS
WP3877	Simplified Depiction of MYD88 Distinct Input-Output Pathway	0.793166	-0.231722	19	1	0.00236967	422	5311	92610	TIFA
WP1403	AMP-activated Protein Kinase (AMPK) Signaling	0.800556	-0.222449	68	4	0.00947867	422	5311	6.72053e+16	SREBF1,PIK3C3,SLC2A4,CAMKK2
WP3303	Rac1/Pak1/p38/MMP-2 pathway	0.800556	-0.222449	68	4	0.00947867	422	5311	582957256004792	PXN,BAD,MAPK11,NFKBIA
WP1471	Target Of Rapamycin (TOR) Signaling	0.805043	-0.21686	37	2	0.00473934	422	5311	6422355615	MLST8,PRR5
WP391	Mitochondrial Gene Expression	0.80966	-0.211141	20	1	0.00236967	422	5311	5530	PPP3CA
WP1742	TP53 Network	0.80966	-0.211141	20	1	0.00236967	422	5311	666	BOK
WP176	Folate Metabolism	0.809766	-0.21101	69	4	0.00947867	422	5311	949338345523039	SCARB1,ICAM1,MTRR,HBA1
WP383	Striated Muscle Contraction	0.816916	-0.20222	38	2	0.00473934	422	5311	71681756	TPM1,DMD
WP2029	Cell Differentiation - Index	0.816916	-0.20222	38	2	0.00473934	422	5311	704410637	LEFTY2,LEFTY1
WP2507	Nanomaterial induced apoptosis	0.824841	-0.192565	21	1	0.00236967	422	5311	5551	PRF1
WP2533	Glycerophospholipid Biosynthetic Pathway	0.824841	-0.192565	21	1	0.00236967	422	5311	8760	CDS2
WP691	Tamoxifen metabolism	0.824841	-0.192565	21	1	0.00236967	422	5311	1565	CYP2D6
WP2853	Endoderm Differentiation	0.825761	-0.19145	145	9	0.021327	422	5311	1.54092e+39	SLC2A12,CTR9,RARG,TCF7,FOXA2,EXT1,POU5F1,PARP8,VAV3
WP1449	Regulation of toll-like receptor signaling pathway	0.825761	-0.19145	145	9	0.021327	422	5311	3.66393e+37	IRF5,CD14,MLST8,NFKBIA,SIGIRR,TLR3,TIFA,MAP3K8,MAPK11
WP75	Toll-like Receptor Signaling Pathway	0.838792	-0.175793	103	6	0.014218	422	5311	1.32693e+22	MAP3K8,CD14,IRF5,TLR3,NFKBIA,MAPK11
WP3599	Transcription factor regulation in adipogenesis	0.838814	-0.175766	22	1	0.00236967	422	5311	6517	SLC2A4
WP366	TGF-beta Signaling Pathway	0.84097	-0.173199	133	8	0.0189573	422	5311	6.49861e+34	SKIL,ROCK1,ITGB3,BTRC,PML,FOXP3,NEDD4L,RNF111
WP2795	Cardiac Hypertrophic Response	0.842546	-0.171327	57	3	0.007109	422	5311	975922475530	HDAC4,FGF2,PPP3CA
WP2431	Spinal Cord Injury	0.845581	-0.167732	119	7	0.0165877	422	5311	6.58551e+29	SLIT1,CHST11,PPP3CA,MBP,CSPG4,XYLT1,ICAM1
WP24	Peptide GPCRs	0.850734	-0.161656	74	4	0.00947867	422	5311	1039664349874920	ATP8A1,CXCR5,OPRL1,NTSR1
WP712	Estrogen signaling pathway	0.851675	-0.16055	23	1	0.00236967	422	5311	673	BRAF
WP138	Androgen receptor signaling pathway	0.853586	-0.158309	90	5	0.0118483	422	5311	6.04761e+19	RNF4,ROCK1,NCOR2,ETV5,KAT2B
WP49	IL-2 Signaling Pathway	0.858181	-0.15294	42	2	0.00473934	422	5311	41371399	MAPT,CRKL
WP2036	TNF related weak inducer of apoptosis (TWEAK) Signaling Pathway	0.858181	-0.15294	42	2	0.00473934	422	5311	47927185	NFKBIA,TRAF1
WP3925	Amino Acid metabolism	0.860128	-0.150674	91	5	0.0118483	422	5311	4.12886e+20	MAOA,AOC3,PPM1L,GLUL,ASS1
WP2509	Nanoparticle triggered autophagic cell death	0.863512	-0.146748	24	1	0.00236967	422	5311	83734	ATG10
WP2037	Prolactin Signaling Pathway	0.864901	-0.14514	76	4	0.00947867	422	5311	5.8297e+17	PXN,TEC,SIRPA,NFKBIA
WP364	IL-6 signaling pathway	0.867079	-0.142625	43	2	0.00473934	422	5311	2063572	NR2F6,BAD
WP205	IL-7 Signaling Pathway	0.874406	-0.134211	25	1	0.00236967	422	5311	572	BAD
WP2895	Differentiation of white and brown adipocyte	0.874406	-0.134211	25	1	0.00236967	422	5311	4093	SMAD9
WP2332	Interleukin-11 Signaling Pathway	0.875462	-0.133003	44	2	0.00473934	422	5311	33836195	ICAM1,RPS6KA1
WP698	Glucuronidation	0.884433	-0.122809	26	1	0.00236967	422	5311	7360	UGP2
WP3624	Lung fibrosis	0.887489	-0.119359	63	3	0.007109	422	5311	2658564982247	GREM1,SKIL,FGF2
WP3845	Canonical and Non-canonical Notch signaling	0.89366	-0.112429	27	1	0.00236967	422	5311	54567	DLL4
WP710	DNA Damage Response (only ATM dependent)	0.900011	-0.105348	114	6	0.014218	422	5311	5.28757e+22	PIK3C2B,BAD,G6PC,TCF7,WNT11,PIK3C3
WP3651	Pathways Affected in Adenoid Cystic Carcinoma	0.905356	-0.0994276	66	3	0.007109	422	5311	47818415955914	NFIB,ARID5B,ERBIN
WP3613	Photodynamic therapy-induced unfolded protein response	0.909969	-0.0943447	29	1	0.00236967	422	5311	7324	UBE2E1
WP286	IL-3 Signaling Pathway	0.910522	-0.0937376	49	2	0.00473934	422	5311	1399572	CRKL,BAD
WP2059	Alzheimers Disease	0.91182	-0.0923124	148	8	0.0189573	422	5311	6.39286e+32	CHP2,BAD,GNAQ,PSENEN,MAPT,GRIN2C,ITPR1,PPP3CA
WP3844	PI3K-AKT-mTOR signaling pathway and therapeutic opportunities	0.917162	-0.0864712	30	1	0.00236967	422	5311	572	BAD
WP2870	Extracellular vesicle-mediated signaling in recipient cells	0.917162	-0.0864712	30	1	0.00236967	422	5311	7043	TGFB3
WP3851	TLR4 Signaling and Tolerance	0.917162	-0.0864712	30	1	0.00236967	422	5311	4792	NFKBIA
WP2369	Histone Modifications	0.92062	-0.0827074	69	3	0.007109	422	5311	83652306784193	HIST1H4H,SETD1B,SETD3
WP3893	Development and heterogeneity of the ILC family	0.929873	-0.0727071	32	1	0.00236967	422	5311	51561	IL23A
WP363	Wnt Signaling Pathway Netpath	0.931677	-0.0707688	53	2	0.00473934	422	5311	29315579	GSK3A,PRKCB
WP58	Monoamine GPCRs	0.935479	-0.0666965	33	1	0.00236967	422	5311	1132	CHRM4
WP2197	Endothelin Pathways	0.935479	-0.0666965	33	1	0.00236967	422	5311	1889	ECE1
WP623	Oxidative phosphorylation	0.936175	-0.0659528	54	2	0.00473934	422	5311	47234715	NDUFV1,NDUFB9
WP2864	Apoptosis-related network due to altered Notch3 in ovarian cancer	0.936175	-0.0659528	54	2	0.00473934	422	5311	104517185	VAV3,TRAF1
WP3614	Photodynamic therapy-induced HIF-1 survival signaling	0.953773	-0.0473295	37	1	0.00236967	422	5311	7043	TGFB3
WP2526	PDGF Pathway	0.957472	-0.0434589	38	1	0.00236967	422	5311	4792	NFKBIA
WP2516	ATM Signaling Pathway	0.964007	-0.0366565	40	1	0.00236967	422	5311	4792	NFKBIA
WP179	Cell Cycle	0.972375	-0.0280139	105	4	0.00947867	422	5311	4254975985569080	KITLG,HDAC4,CDC14A,PKMYT1
WP314	Fas Ligand (FasL) pathway and Stress induction of Heat Shock Proteins (HSP) regulation	0.974224	-0.0261136	44	1	0.00236967	422	5311	9261	MAPKAPK2
WP3878	ATM Signaling Network in Development and Disease	0.97819	-0.0220517	46	1	0.00236967	422	5311	9759	HDAC4
WP1971	Integrated Cancer Pathway	0.97819	-0.0220517	46	1	0.00236967	422	5311	572	BAD
WP111	Electron Transport Chain	0.980988	-0.0191946	92	3	0.007109	422	5311	471563904723	NDUFB9,SDHB,NDUFV1
WP2873	Aryl Hydrocarbon Receptor Pathway	0.981546	-0.0186263	48	1	0.00236967	422	5311	27190	IL17B
WP3646	Hepatitis C and Hepatocellular Carcinoma	0.985639	-0.0144647	51	1	0.00236967	422	5311	1284	COL4A2
WP3611	Photodynamic therapy-induced AP-1 survival signaling.	0.985639	-0.0144647	51	1	0.00236967	422	5311	5600	MAPK11
WP107	Translation Factors	0.987851	-0.0122229	53	1	0.00236967	422	5311	8890	EIF2B4
WP673	ErbB Signaling Pathway	0.988826	-0.0112364	54	1	0.00236967	422	5311	572	BAD
WP2371	Parkinsons Disease Pathway	0.991877	-0.00815618	83	2	0.00473934	422	5311	54135600	SEPTIN5,MAPK11
WP3680	Association Between Physico-Chemical Features and Toxicity Associated Pathways	0.996543	-0.00346341	68	1	0.00236967	422	5311	7481	WNT11
WP45	G1 to S cell cycle control	0.996543	-0.00346341	68	1	0.00236967	422	5311	84699	CREB3L3
WP707	DNA Damage Response	0.996821	-0.0031842	69	1	0.00236967	422	5311	5371	PML
WP455	GPCRs, Class A Rhodopsin-like	0.997797	-0.00220565	259	10	0.0236967	422	5311	2.66747e+42	RGL4,HRH3,OPRL1,CHRM4,CXCR5,ACKR2,C5AR2,NTSR1,GPR83,ADORA1
WP2446	Retinoblastoma (RB) in Cancer	0.999357	-0.000643659	88	1	0.00236967	422	5311	9126	SMC3
WP477	Cytoplasmic Ribosomal Proteins	0.999456	-0.000543814	90	1	0.00236967	422	5311	6195	RPS6KA1
WP1530	miRNA Regulation of DNA Damage Response	0.999578	-0.000422273	93	1	0.00236967	422	5311	5371	PML
WP411	mRNA Processing	0.999984	-1.55481e-05	132	1	0.00236967	422	5311	6732	SRPK1
WP1941	Peroxisomal beta-oxidation of tetracosanoyl-CoA	1	-3.13802e-12	4	0	0	422	5311
WP521	Amino acid conjugation of benzoic acid	1	-3.13802e-12	4	0	0	422	5311
WP897	Androgen receptor signaling pathway	1	-3.13802e-12	4	0	0	422	5311
WP2491	Diclofenac Metabolic Pathway	1	-3.13802e-12	4	0	0	422	5311
WP3633	Caffeine and Theobromine metabolism	1	-3.13802e-12	4	0	0	422	5311
WP3302	eIF5A regulation in response to inhibition of the nuclear export system	1	-3.13802e-12	4	0	0	422	5311
WP2253	Pilocytic astrocytoma	1	-3.13802e-12	4	0	0	422	5311
WP690	Polyol Pathway	1	-3.13802e-12	4	0	0	422	5311
WP1133	Androgen receptor signaling pathway	1	-3.13802e-12	4	0	0	422	5311
WP3875	ATR Signaling	1	-2.41723e-13	9	0	0	422	5311
WP2942	DDX1 as a regulatory component of the Drosha microprocessor	1	-2.41723e-13	9	0	0	422	5311
WP3300	Dual hijack model of Vif in HIV infection	1	-2.41723e-13	9	0	0	422	5311
WP561	Heme Biosynthesis	1	-2.41723e-13	9	0	0	422	5311
WP531	Mismatch repair	1	-2.41723e-13	9	0	0	422	5311
WP3674	Tgif disruption of Shh signaling	1	-2.41723e-13	9	0	0	422	5311
WP3297	EV release from cardiac cells and their functional effects	1	-2.41723e-13	9	0	0	422	5311
WP3593	miR-148a/miR-31/FIH1/HIF1&alpha;-Notch signaling in glioblastoma	1	-2.41723e-13	9	0	0	422	5311
WP3853	ERK Pathway in Huntington's Disease	1	3.27528e-13	14	0	0	422	5311
WP704	Methylation Pathways	1	2.36995e-12	10	0	0	422	5311
WP3408	Evolocumab Mechanism	1	3.19224e-12	3	0	0	422	5311
WP2846	Proprotein convertase subtilisin/kexin type 9 (PCSK9) mediated LDL receptor degradation	1	3.19224e-12	3	0	0	422	5311
WP661	Glucose Homeostasis	1	3.45189e-12	1	0	0	422	5311
WP188	Focal Adhesion	1	3.45189e-12	1	0	0	422	5311
WP2536	Colchicine Metabolic Pathway	1	3.45189e-12	1	0	0	422	5311
WP108	Selenium metabolism/Selenoproteins	1	3.45189e-12	1	0	0	422	5311
WP3627	Gut-Liver Indole Metabolism	1	3.45189e-12	1	0	0	422	5311
WP2190	One carbon donor	1	3.45189e-12	1	0	0	422	5311
WP3191	TSLP Signaling Pathway	1	3.45189e-12	1	0	0	422	5311
WP694	Arylamine metabolism	1	5.74341e-12	6	0	0	422	5311
WP1981	Thyroxine (Thyroid Hormone) Production	1	5.74341e-12	6	0	0	422	5311
WP516	Hypertrophy Model	1	5.82759e-12	20	0	0	422	5311
WP1438	Influenza A virus infection	1	8.61143e-12	2	0	0	422	5311
WP2366	Butyrate-induced histone acetylation	1	8.61143e-12	2	0	0	422	5311
WP2646	Lidocaine metabolism	1	8.61143e-12	2	0	0	422	5311
WP1273	Folic Acid Network	1	8.61143e-12	2	0	0	422	5311
WP2816	Felbamate Metabolism	1	8.61143e-12	2	0	0	422	5311
WP2943	Hypoxia-mediated EMT and Stemness	1	8.61143e-12	2	0	0	422	5311
WP2866	mir34a and TGIF2 in osteoclastogenesis	1	8.61143e-12	2	0	0	422	5311
WP1311	Folic Acid Network	1	8.61143e-12	2	0	0	422	5311
WP678	Arachidonate Epoxygenase / Epoxide Hydrolase	1	8.66126e-12	7	0	0	422	5311
WP2805	RNA interference	1	8.66126e-12	7	0	0	422	5311
WP438	Non-homologous end joining	1	8.66126e-12	7	0	0	422	5311
WP2596	Gastric acid production	1	8.66126e-12	7	0	0	422	5311
WP1272	Selenium Micronutrient Network	1	8.66126e-12	7	0	0	422	5311
WP3595	mir-124 predicted interactions with cell cycle and differentiation	1	8.66126e-12	7	0	0	422	5311
WP3924	Hfe effect on hepcidin production	1	8.66126e-12	7	0	0	422	5311
WP1310	Selenium Micronutrient Network	1	8.66126e-12	7	0	0	422	5311
WP1602	Nicotine Activity on Dopaminergic Neurons	1	1.05004e-11	21	0	0	422	5311
WP3670	Simplified Interaction Map Between LOXL4 and Oxidative Stress Pathway	1	1.05004e-11	21	0	0	422	5311
WP3630	NAD metabolism, sirtuins and aging	1	1.06072e-11	11	0	0	422	5311
WP186	Homologous recombination	1	1.09604e-11	13	0	0	422	5311
WP1991	SRF and miRs in Smooth Muscle Differentiation and Proliferation	1	1.09604e-11	13	0	0	422	5311
WP2881	Estrogen Receptor Pathway	1	1.09604e-11	13	0	0	422	5311
WP3596	miR-517 relationship with ARCN1 and USP1	1	1.10705e-11	5	0	0	422	5311
WP2542	Sulindac Metabolic Pathway	1	1.10705e-11	5	0	0	422	5311
WP311	Synthesis and Degradation of Ketone Bodies	1	1.10705e-11	5	0	0	422	5311
WP2597	Secretion of Hydrochloric Acid in Parietal Cells	1	1.10705e-11	5	0	0	422	5311
WP688	Catalytic cycle of mammalian Flavin-containing MonoOxygenases (FMOs)	1	1.10705e-11	5	0	0	422	5311
WP2868	TCA Cycle Nutrient Utilization and Invasiveness of Ovarian Cancer	1	1.10705e-11	5	0	0	422	5311
WP1589	Folate-Alcohol and Cancer Pathway	1	1.36909e-11	8	0	0	422	5311
WP2338	miRNA Biogenesis	1	1.36909e-11	8	0	0	422	5311
WP2485	NAD Biosynthesis II (from tryptophan)	1	1.36909e-11	8	0	0	422	5311
WP2035	Follicle Stimulating Hormone (FSH) signaling pathway	1	1.511e-11	27	0	0	422	5311
WP3	Transcriptional activation by NRF2	1	1.78996e-11	15	0	0	422	5311
WP197	Cholesterol Biosynthesis	1	1.78996e-11	15	0	0	422	5311
WP384	Apoptosis Modulation by HSP70	1	1.80393e-11	19	0	0	422	5311
WP404	Nucleotide Metabolism	1	1.80393e-11	19	0	0	422	5311
WP22	IL-9 Signaling Pathway	1	1.80393e-11	19	0	0	422	5311
WP3879	4-hydroxytamoxifen, Dexamethasone, and Retinoic Acids Regulation of p27 Expression	1	1.92354e-11	18	0	0	422	5311
WP2249	Metastatic brain tumor	1	1.94761e-11	28	0	0	422	5311
WP2361	Gastric Cancer Network 1	1	1.94761e-11	28	0	0	422	5311
WP2916	Interactome of polycomb repressive complex 2 (PRC2)	1	2.02713e-11	17	0	0	422	5311
WP3672	LncRNA-mediated mechanisms of therapeutic resistance	1	2.24684e-11	12	0	0	422	5311
WP2290	RalA downstream regulated genes	1	2.24684e-11	12	0	0	422	5311
WP1559	TFs Regulate miRNAs related to cardiac hypertrophy	1	2.24684e-11	12	0	0	422	5311
WP3657	Hematopoietic Stem Cell Gene Regulation by GABP alpha/beta Complex	1	2.44246e-11	22	0	0	422	5311
WP272	Blood Clotting Cascade	1	2.44246e-11	22	0	0	422	5311
WP2878	PPAR Alpha Pathway	1	2.4541e-11	26	0	0	422	5311
WP581	EPO Receptor Signaling	1	2.4541e-11	26	0	0	422	5311
WP530	Cytokines and Inflammatory Response	1	2.4541e-11	26	0	0	422	5311
WP2363	Gastric Cancer Network 2	1	2.49703e-11	33	0	0	422	5311
WP2525	Trans-sulfuration and one carbon metabolism	1	2.6685e-11	32	0	0	422	5311
WP1545	miRNAs involved in DNA damage response	1	3.21983e-11	50	0	0	422	5311
WP466	DNA Replication	1	3.37323e-11	42	0	0	422	5311

## Sheet: FXRa2wt_down
TermID	Term	Enrichment	logP	Genes in Term	Target Genes in Term	Fraction of Targets in Term	Total Target Genes	Total Genes	Entrez Gene IDs	Gene Symbols
WP698	Glucuronidation	1.67871e-07	-15.6001	26	9	0.0466321	193	5311	5.46595e+44	UGT1A3,UGT1A6,UGT1A9,UGT1A1,UGT1A10,UGT1A7,UGT1A4,UGT1A8,UGT1A5
WP2884	NRF2 pathway	0.000625693	-7.37665	143	14	0.0725389	193	5311	7.04823e+64	TGFBR2,FGF13,TGFA,UGT1A4,UGT1A7,ABCC4,SLC6A2,SLC2A10,UGT1A6,SLC6A11,SLC6A14,UGT1A3,UGT1A1,UGT1A9
WP2873	Aryl Hydrocarbon Receptor Pathway	0.00155949	-6.4634	48	7	0.0362694	193	5311	5.45775e+34	UGT1A7,UGT1A4,UGT1A1,MYOF,UGT1A9,UGT1A3,UGT1A6
WP697	Estrogen metabolism	0.00426575	-5.45714	19	4	0.0207254	193	5311	5.46005e+19	UGT1A9,UGT1A1,UGT1A3,UGT1A6
WP2875	Constitutive Androstane Receptor Pathway	0.00544674	-5.21274	32	5	0.0259067	193	5311	5.46595e+24	UGT1A3,UGT1A6,UGT1A1,UGT1A9,UGT1A4
WP3925	Amino Acid metabolism	0.00547073	-5.20834	91	9	0.0466321	193	5311	3.03479e+34	HAL,CAD,ADH4,AUH,OAT,VARS,SRM,GPT2,MARS2
WP2034	Leptin signaling pathway	0.00596756	-5.12142	76	8	0.0414508	193	5311	3.55758e+30	IL1RN,PTPN11,AKT1,PLCG1,STAT1,FYN,NOS3,PDE3B
WP474	Endochondral Ossification	0.00877751	-4.73556	65	7	0.0362694	193	5311	6.66268e+26	SOX9,STAT1,SPP1,ADAMTS1,PLAU,AKT1,ENPP1
WP1434	Osteopontin Signaling	0.0103209	-4.57358	13	3	0.015544	193	5311	669636855328	SPP1,ITGAV,PLAU
WP205	IL-7 Signaling Pathway	0.0117464	-4.44421	25	4	0.0207254	193	5311	460920725346772	MYC,AKT1,FYN,STAT1
WP702	Metapathway biotransformation	0.0117492	-4.44397	177	13	0.0673575	193	5311	3.39984e+62	NAT8L,UGT1A9,UGT1A1,FMO5,CHST3,UGT1A6,UGT1A3,UGT1A4,CYP27B1,UGT1A7,UGT1A5,NAA50,UGT1A10
WP229	Irinotecan Pathway	0.0127892	-4.35915	14	3	0.015544	193	5311	545755460054658	UGT1A10,UGT1A9,UGT1A1
WP2878	PPAR Alpha Pathway	0.0134962	-4.30535	26	4	0.0207254	193	5311	1.37446e+18	CPT1A,MYC,SLC27A1,UGT1A9
WP49	IL-2 Signaling Pathway	0.0171821	-4.06388	42	5	0.0259067	193	5311	5.78168e+18	PTPN11,STAT1,FYN,MYC,AKT1
WP694	Arylamine metabolism	0.0178935	-4.02332	6	2	0.0103627	193	5311	5460054657	UGT1A9,UGT1A4
WP1600	Nicotine Metabolism	0.0178935	-4.02332	6	2	0.0103627	193	5311	5465754600	UGT1A4,UGT1A9
WP2583	T-Cell Receptor and Co-stimulatory Signaling	0.0197068	-3.92679	29	4	0.0207254	193	5311	533584452072534	PLCG1,DYRK2,AKT1,FYN
WP304	Kit receptor signaling pathway	0.0209115	-3.86746	60	6	0.0310881	193	5311	5.78166e+22	PTPN11,SNAI2,STAT1,FYN,AKT1,PLCG1
WP366	TGF-beta Signaling Pathway	0.0222333	-3.80617	133	10	0.0518135	193	5311	5.60646e+40	MAP2K3,MYC,ETS1,TGFBR2,CUL1,STAMBPL1,E2F5,TRAP1,TERT,AKT1
WP61	Notch Signaling Pathway	0.0241996	-3.72142	62	6	0.0310881	193	5311	8.44415e+24	MAML2,MYC,HDAC2,HEY1,AKT1,CUL1
WP1971	Integrated Cancer Pathway	0.0246545	-3.7028	46	5	0.0259067	193	5311	9.93677e+18	CDC25A,STAT1,MYC,RAD50,AKT1
WP3859	TGF-B Signaling in Thyroid Cells for Epithelial-Mesenchymal Transition	0.0257759	-3.65832	18	3	0.015544	193	5311	65911000207	SNAI2,CDH2,AKT1
WP2203	Thymic Stromal LymphoPoietin (TSLP) Signaling Pathway	0.0268028	-3.61925	47	5	0.0259067	193	5311	4.60921e+18	MYC,AKT1,PTPN11,STAT1,FYN
WP404	Nucleotide Metabolism	0.029809	-3.51294	19	3	0.015544	193	5311	158672350484	ADSL,SRM,RRM2B
WP3676	BDNF-TrkB Signaling	0.0303562	-3.49475	33	4	0.0207254	193	5311	94561075335207	HOMER1,ADCY1,PLCG1,AKT1
WP2363	Gastric Cancer Network 2	0.0303562	-3.49475	33	4	0.0207254	193	5311	4.60929e+17	MYC,ATAD2,DSCC1,COL9A3
WP2064	Neural Crest Differentiation	0.031308	-3.46388	102	8	0.0414508	193	5311	6.66245e+32	SOX9,MSX2,ETS1,MYC,SNAI2,CDH2,HDAC2,ZIC5
WP2276	Glial Cell Differentiation	0.031839	-3.44706	8	2	0.0103627	193	5311	44785354	MSN,PLP1
WP75	Toll-like Receptor Signaling Pathway	0.0329279	-3.41343	103	8	0.0414508	193	5311	2.07677e+31	AKT1,STAT1,IFNAR2,IRAK1,TRAF3,MAP2K3,AKT3,SPP1
WP2380	Brain-Derived Neurotrophic Factor (BDNF) signaling pathway	0.03596	-3.32535	144	10	0.0518135	193	5311	2.53468e+40	FYN,STAT1,CDH2,PLCG1,AKT1,CYFIP1,SPP1,CDK5R1,BCL2L11,PTPN11
WP3680	Association Between Physico-Chemical Features and Toxicity Associated Pathways	0.0360869	-3.32182	68	6	0.0310881	193	5311	4.74121e+22	NEFM,AKT1,TGFA,PLCG1,TMSB4X,MYC
WP1449	Regulation of toll-like receptor signaling pathway	0.0374477	-3.28481	145	10	0.0518135	193	5311	2.07677e+40	AKT1,STAT1,IFNAR2,IRAK1,ZMYND11,TRAF3,SMAD6,MAP2K3,AKT3,SPP1
WP691	Tamoxifen metabolism	0.0388101	-3.24907	21	3	0.015544	193	5311	545755457654657	UGT1A10,UGT1A8,UGT1A4
WP673	ErbB Signaling Pathway	0.0451677	-3.09737	54	5	0.0259067	193	5311	1.00181e+21	BCL2L11,AKT3,MYC,TGFA,PLCG1
WP2018	RANKL/RANK (Receptor activator of NFKB (ligand)) Signaling Pathway	0.0482796	-3.03075	55	5	0.0259067	193	5311	6.77272e+18	STAT1,TRAF3,PLCG1,PAPSS2,AKT1
WP585	Interferon type I signaling pathways	0.0482796	-3.03075	55	5	0.0259067	193	5311	5.78156e+19	PTPN11,MAP2K3,STAT1,IFNAR2,FYN
WP2572	Primary Focal Segmental Glomerulosclerosis FSGS	0.0512006	-2.972	74	6	0.0310881	193	5311	2.07534e+24	AKT1,PLCG1,ITGAV,CDH2,AGRN,FYN
WP1984	Integrated Breast Cancer Pathway	0.0527929	-2.94138	154	10	0.0518135	193	5311	5.56921e+40	PKIA,AKT1,NAB1,STAT1,MYC,RALGAPA1,TGFBR2,RAD50,SMAD6,CDC25A
WP334	GPCRs, Class B Secretin-like	0.0545856	-2.90798	24	3	0.015544	193	5311	2326697623284	ADGRL2,ADGRE5,ADGRL3
WP1539	Angiogenesis	0.0545856	-2.90798	24	3	0.015544	193	5311	48465335207	NOS3,PLCG1,AKT1
WP195	IL-1 signaling pathway	0.0548756	-2.90269	57	5	0.0259067	193	5311	5.33521e+18	PLCG1,AKT1,MAP2K3,PTPN11,IRAK1
WP127	IL-5 Signaling Pathway	0.055818	-2.88566	40	4	0.0207254	193	5311	460920757816772	MYC,AKT1,PTPN11,STAT1
WP2037	Prolactin Signaling Pathway	0.0569845	-2.86498	76	6	0.0310881	193	5311	2.53468e+22	FYN,STAT1,PTPN11,NEK3,AKT1,MYC
WP23	B Cell Receptor Signaling Pathway	0.0646797	-2.73831	98	7	0.0362694	193	5311	1.87125e+26	E2F3,FYN,PTPN11,AKT1,PLCG1,MYC,ETS1
WP26	Signal Transduction of S1P Receptor	0.0665488	-2.70982	26	3	0.015544	193	5311	10000427207	AKT3,ASAH1,AKT1
WP3301	MFAP5-mediated ovarian cancer cell motility and invasiveness	0.068254	-2.68452	12	2	0.0103627	193	5311	53353685	PLCG1,ITGAV
WP2366	Butyrate-induced histone acetylation	0.0713654	-2.63994	2	1	0.00518135	193	5311	207	AKT1
WP2332	Interleukin-11 Signaling Pathway	0.0742598	-2.60019	44	4	0.0207254	193	5311	677225345781207	STAT1,FYN,PTPN11,AKT1
WP2249	Metastatic brain tumor	0.0795983	-2.53076	28	3	0.015544	193	5311	460910211871	MYC,CDK6,E2F3
WP3651	Pathways Affected in Adenoid Cystic Carcinoma	0.0906614	-2.40062	66	5	0.0259067	193	5311	6.30355e+19	BCORL1,MYC,AKT1,FGFR4,SMARCA2
WP2870	Extracellular vesicle-mediated signaling in recipient cells	0.0936643	-2.36804	30	3	0.015544	193	5311	70482077039	TGFBR2,AKT1,TGFA
WP2446	Retinoblastoma (RB) in Cancer	0.0996123	-2.30647	88	6	0.0310881	193	5311	6.59546e+22	SMARCA2,MYC,CDC25A,CDK6,E2F3,CDC7
WP2032	Human Thyroid Stimulating Hormone (TSH) signaling pathway	0.0999347	-2.30324	68	5	0.0259067	193	5311	2.07461e+19	AKT1,MYC,STAT1,MAP2K3,SCRIB
WP45	G1 to S cell cycle control	0.0999347	-2.30324	68	5	0.0259067	193	5311	4.60919e+18	MYC,E2F5,CDK6,E2F3,CDC25A
WP707	DNA Damage Response	0.104744	-2.25624	69	5	0.0259067	193	5311	9.93102e+20	CDC25A,CDK6,RAD50,MYC,RRM2B
WP3646	Hepatitis C and Hepatocellular Carcinoma	0.112905	-2.18121	51	4	0.0207254	193	5311	2650957812074600	MYOF,PTPN11,AKT1,MYC
WP53	ID signaling pathway	0.112999	-2.18038	16	2	0.0103627	193	5311	33982004	ID2,ELK3
WP12	Osteoclast Signaling	0.112999	-2.18038	16	2	0.0103627	193	5311	66967965	SPP1,AIMP2
WP2857	Mesodermal Commitment Pathway	0.113363	-2.17716	156	9	0.0466321	193	5311	8.46385e+39	TEAD2,ZIC5,DDAH1,PBX1,SMAD6,BCORL1,FOXC1,ATP8B2,HNF4A
WP289	Myometrial Relaxation and Contraction Pathways	0.120062	-2.11975	158	9	0.0466321	193	5311	5.57548e+34	PRKAR1B,NOS3,ADCY1,PKIA,PLCG1,SLC8A1,GNB4,IGFBP5,CAMK2G
WP363	Wnt Signaling Pathway Netpath	0.125312	-2.07695	53	4	0.0207254	193	5311	102146094919207	CDK6,MYC,ROR1,AKT1
WP244	Alpha 6 Beta 4 signaling pathway	0.132771	-2.01913	35	3	0.015544	193	5311	20757813912	AKT1,PTPN11,LAMB1
WP3879	4-hydroxytamoxifen, Dexamethasone, and Retinoic Acids Regulation of p27 Expression	0.137543	-1.98382	18	2	0.0103627	193	5311	2075606	AKT1,MAP2K3
WP2253	Pilocytic astrocytoma	0.137662	-1.98295	4	1	0.00518135	193	5311	5781	PTPN11
WP3302	eIF5A regulation in response to inhibition of the nuclear export system	0.137662	-1.98295	4	1	0.00518135	193	5311	64328	XPO4
WP1603	Nicotine Activity on Chromaffin Cells	0.137662	-1.98295	4	1	0.00518135	193	5311	1136	CHRNA3
WP2431	Spinal Cord Injury	0.141026	-1.95881	119	7	0.0362694	193	5311	4.60954e+27	MYC,PLXNA2,VCAN,SLIT2,E2F5,PLA2G2A,SOX9
WP2012	miRs in Muscle Cell Differentiation	0.141187	-1.95767	36	3	0.015544	193	5311	5575339823683	PRKAR1B,ID2,PRKD3
WP619	Type II interferon signaling (IFNG)	0.149777	-1.89861	37	3	0.015544	193	5311	677249385781	STAT1,OAS1,PTPN11
WP2853	Endoderm Differentiation	0.156398	-1.85535	145	8	0.0414508	193	5311	5.71986e+36	ATP8B2,MAP2K3,BCORL1,PBX1,DDAH1,ZIC5,NAA15,STAT1
WP2526	PDGF Pathway	0.158531	-1.84181	38	3	0.015544	193	5311	677257815335	STAT1,PTPN11,PLCG1
WP560	TGF-beta Receptor Signaling	0.158656	-1.84102	58	4	0.0207254	193	5311	6696677240917040	SPP1,STAT1,SMAD6,TGFBR2
WP497	Urea cycle and metabolism of amino groups	0.163113	-1.81331	20	2	0.0103627	193	5311	67234942	SRM,OAT
WP688	Catalytic cycle of mammalian Flavin-containing MonoOxygenases (FMOs)	0.169023	-1.77772	5	1	0.00518135	193	5311	2330	FMO5
WP3596	miR-517 relationship with ARCN1 and USP1	0.169023	-1.77772	5	1	0.00518135	193	5311	3398	ID2
WP2533	Glycerophospholipid Biosynthetic Pathway	0.176198	-1.73615	21	2	0.0103627	193	5311	28195320	GPD1,PLA2G2A
WP524	G13 Signaling Pathway	0.176488	-1.7345	40	3	0.015544	193	5311	23191101886242	CYFIP1,TNK2,RTKN
WP179	Cell Cycle	0.181634	-1.70576	105	6	0.0310881	193	5311	8.31719e+22	CDC7,E2F5,CDC25A,E2F3,CDK6,HDAC2
WP536	Calcium Regulation in the Cardiac Cell	0.182679	-1.70002	151	8	0.0414508	193	5311	4.81278e+29	ATP1B1,GNAZ,CAMK2G,PRKAR1B,PKIA,SLC8A1,GNB4,ADCY1
WP2261	Signaling Pathways in Glioblastoma	0.182967	-1.69845	83	5	0.0259067	193	5311	1.0211e+19	CDK6,AKT3,MAP2K3,AKT1,PLCG1
WP3584	MECP2 and Associated Rett Syndrome	0.187425	-1.67438	62	4	0.0207254	193	5311	2530644626084200	FUT8,SGK1,ARHGEF26,AKT1
WP3872	Regulation of Apoptosis by Parathyroid Hormone-related Protein	0.18944	-1.66368	22	2	0.0103627	193	5311	2074609	AKT1,MYC
WP272	Blood Clotting Cascade	0.18944	-1.66368	22	2	0.0103627	193	5311	21555328	F7,PLAU
WP167	Eicosanoid Synthesis	0.18944	-1.66368	22	2	0.0103627	193	5311	532080142	PLA2G2A,PTGES2
WP3624	Lung fibrosis	0.194868	-1.63543	63	4	0.0207254	193	5311	7015703953286690	TERT,TGFA,PLAU,SPP1
WP364	IL-6 signaling pathway	0.204396	-1.58769	43	3	0.015544	193	5311	57816772207	PTPN11,STAT1,AKT1
WP2324	AGE/RAGE pathway	0.217722	-1.52454	66	4	0.0207254	193	5311	207447867724846	AKT1,MSN,STAT1,NOS3
WP134	Pentose Phosphate Pathway	0.228381	-1.47674	7	1	0.00518135	193	5311	22934	RPIA
WP1995	Effects of Nitric Oxide	0.228381	-1.47674	7	1	0.00518135	193	5311	4846	NOS3
WP3924	Hfe effect on hepcidin production	0.228381	-1.47674	7	1	0.00518135	193	5311	57817	HAMP
WP438	Non-homologous end joining	0.228381	-1.47674	7	1	0.00518135	193	5311	10111	RAD50
WP3595	mir-124 predicted interactions with cell cycle and differentiation	0.228381	-1.47674	7	1	0.00518135	193	5311	51804	SIX4
WP2805	RNA interference	0.228381	-1.47674	7	1	0.00518135	193	5311	57510	XPO5
WP1591	Heart Development	0.233234	-1.45571	46	3	0.015544	193	5311	2296234625781	FOXC1,HEY1,PTPN11
WP69	T-Cell antigen Receptor (TCR) Signaling Pathway	0.23511	-1.4477	91	5	0.0259067	193	5311	2.53353e+18	FYB1,PLCG1,AKT1,PTPN11,FYN
WP176	Folate Metabolism	0.241261	-1.42188	69	4	0.0207254	193	5311	8.03083e+17	FLAD1,GART,RFK,F7
WP325	Triacylglyceride Synthesis	0.243449	-1.41285	26	2	0.0103627	193	5311	553262819	AGPAT5,GPD1
WP581	EPO Receptor Signaling	0.243449	-1.41285	26	2	0.0103627	193	5311	6772207	STAT1,AKT1
WP1530	miRNA Regulation of DNA Damage Response	0.248765	-1.39125	93	5	0.0259067	193	5311	4.6095e+20	MYC,RRM2B,RAD50,CDC25A,CDK6
WP231	TNF alpha Signaling Pathway	0.255669	-1.36387	94	5	0.0259067	193	5311	8.45421e+20	CUL1,AKT1,TRAP1,MAP2K3,RFK
WP2338	miRNA Biogenesis	0.256458	-1.36079	8	1	0.00518135	193	5311	57510	XPO5
WP1604	Codeine and Morphine Metabolism	0.256458	-1.36079	8	1	0.00518135	193	5311	54658	UGT1A1
WP2035	Follicle Stimulating Hormone (FSH) signaling pathway	0.257089	-1.35833	27	2	0.0103627	193	5311	2076446	AKT1,SGK1
WP3845	Canonical and Non-canonical Notch signaling	0.257089	-1.35833	27	2	0.0103627	193	5311	8444123462	MAML2,HEY1
WP286	IL-3 Signaling Pathway	0.262748	-1.33656	49	3	0.015544	193	5311	20725345781	AKT1,FYN,PTPN11
WP2361	Gastric Cancer Network 1	0.270742	-1.30659	28	2	0.0103627	193	5311	861894	ACTL6A,ECT2
WP1545	miRNAs involved in DNA damage response	0.272694	-1.2994	50	3	0.015544	193	5311	99310214609	CDC25A,CDK6,MYC
WP2637	Structural Pathway of Interleukin 1 (IL-1)	0.272694	-1.2994	50	3	0.015544	193	5311	460956063654	MYC,MAP2K3,IRAK1
WP306	Focal Adhesion	0.277539	-1.28179	195	9	0.0466321	193	5311	1.01886e+36	TNK2,MAP2K3,LAMA4,SPP1,AKT3,AKT1,ITGAV,FYN,LAMB1
WP3593	miR-148a/miR-31/FIH1/HIF1&alpha;-Notch signaling in glioblastoma	0.283519	-1.26048	9	1	0.00518135	193	5311	23462	HEY1
WP2942	DDX1 as a regulatory component of the Drosha microprocessor	0.283519	-1.26048	9	1	0.00518135	193	5311	10111	RAD50
WP51	Regulation of Actin Cytoskeleton	0.29746	-1.21247	149	7	0.0362694	193	5311	5.06494e+30	ARHGEF4,MSN,ENAH,FGF13,GIT1,FGFR4,TMSB4X
WP3851	TLR4 Signaling and Tolerance	0.298012	-1.21062	30	2	0.0103627	193	5311	71873654	TRAF3,IRAK1
WP3844	PI3K-AKT-mTOR signaling pathway and therapeutic opportunities	0.298012	-1.21062	30	2	0.0103627	193	5311	4846207	NOS3,AKT1
WP241	One Carbon Metabolism	0.298012	-1.21062	30	2	0.0103627	193	5311	4712618	ATIC,GART
WP2118	Arrhythmogenic Right Ventricular Cardiomyopathy	0.298113	-1.21028	76	4	0.0207254	193	5311	6546531810003680	SLC8A1,PKP2,CDH2,ITGAV
WP2113	Type III interferon signaling	0.3096	-1.17247	10	1	0.00518135	193	5311	6772	STAT1
WP3656	Interleukin-1 Induced Activation of NF-kappa-B	0.3096	-1.17247	10	1	0.00518135	193	5311	3654	IRAK1
WP1531	Vitamin D Metabolism	0.3096	-1.17247	10	1	0.00518135	193	5311	1594	CYP27B1
WP2112	IL17 signaling pathway	0.311596	-1.16605	31	2	0.0103627	193	5311	7187207	TRAF3,AKT1
WP3850	Factors and pathways affecting insulin-like growth factor (IGF1)-Akt signaling	0.311596	-1.16605	31	2	0.0103627	193	5311	3488207	IGFBP5,AKT1
WP2864	Apoptosis-related network due to altered Notch3 in ovarian cancer	0.312803	-1.16218	54	3	0.015544	193	5311	20784542113	AKT1,CUL1,ETS1
WP185	Integrin-mediated Cell Adhesion	0.319565	-1.14079	103	5	0.0259067	193	5311	2.071e+19	AKT1,AKT3,FYN,ITGAV,MAP2K3
WP395	IL-4 Signaling Pathway	0.322873	-1.1305	55	3	0.015544	193	5311	20767725781	AKT1,STAT1,PTPN11
WP3858	Toll-like Receptor Signaling	0.325124	-1.12355	32	2	0.0103627	193	5311	36547187	IRAK1,TRAF3
WP3893	Development and heterogeneity of the ILC family	0.325124	-1.12355	32	2	0.0103627	193	5311	33982672	ID2,GFI1
WP3594	Circadian rythm related genes	0.338394	-1.08354	207	9	0.0466321	193	5311	3.06622e+34	HDAC2,F7,ADCY1,CPT1A,HOMER1,CLDN4,NRIP1,CUL1,ID2
WP2197	Endothelin Pathways	0.338583	-1.08298	33	2	0.0103627	193	5311	7904846	CAD,NOS3
WP2795	Cardiac Hypertrophic Response	0.343011	-1.06999	57	3	0.015544	193	5311	20753205606	AKT1,PLA2G2A,MAP2K3
WP400	p38 MAPK Signaling Pathway	0.351961	-1.04423	34	2	0.0103627	193	5311	46096772	MYC,STAT1
WP1601	Fluoropyrimidine Activity	0.351961	-1.04423	34	2	0.0103627	193	5311	737110257	UCK2,ABCC4
WP2007	Iron metabolism in placenta	0.358962	-1.02454	12	1	0.00518135	193	5311	57817	HAMP
WP1559	TFs Regulate miRNAs related to cardiac hypertrophy	0.358962	-1.02454	12	1	0.00518135	193	5311	207	AKT1
WP1425	Bone Morphogenic Protein (BMP) Signalling and Regulation	0.358962	-1.02454	12	1	0.00518135	193	5311	4091	SMAD6
WP3527	Preimplantation Embryo	0.37312	-0.985856	60	3	0.015544	193	5311	187550873182	E2F5,PBX1,HNRNPAB
WP437	EGF/EGFR Signaling Pathway	0.374807	-0.981344	162	7	0.0362694	193	5311	6.77248e+27	STAT1,NOS3,PTPN11,AKT1,PLCG1,TNK2,NEDD4
WP254	Apoptosis	0.381456	-0.963759	86	4	0.0207254	193	5311	4609718720710010	MYC,TRAF3,AKT1,BCL2L11
WP3871	Valproic acid pathway	0.38231	-0.961524	13	1	0.00518135	193	5311	54659	UGT1A3
WP3876	BMP2-WNT4-FOXO1 Pathway in Human Primary Endometrial Stromal Cell Differentiation	0.38231	-0.961524	13	1	0.00518135	193	5311	10018	BCL2L11
WP186	Homologous recombination	0.38231	-0.961524	13	1	0.00518135	193	5311	10111	RAD50
WP3892	Development of pulmonary dendritic cells and macrophage subsets	0.38231	-0.961524	13	1	0.00518135	193	5311	3398	ID2
WP3863	T-Cell antigen Receptor (TCR) pathway during Staphylococcus aureus infection	0.393055	-0.933807	62	3	0.015544	193	5311	53352072534	PLCG1,AKT1,FYN
WP710	DNA Damage Response (only ATM dependent)	0.399745	-0.916929	114	5	0.0259067	193	5311	2.07461e+20	AKT1,MYC,AKT3,BCL2L11,PLAU
WP2447	Amyotrophic lateral sclerosis (ALS)	0.404433	-0.905269	38	2	0.0103627	193	5311	104524741	TOMM40,NEFM
WP322	Osteoblast Signaling	0.404811	-0.904334	14	1	0.00518135	193	5311	3685	ITGAV
WP170	Nuclear Receptors	0.417244	-0.874085	39	2	0.0103627	193	5311	49193172	ROR1,HNF4A
WP206	Fatty Acid Omega Oxidation	0.426497	-0.852149	15	1	0.00518135	193	5311	127	ADH4
WP3	Transcriptional activation by NRF2	0.426497	-0.852149	15	1	0.00518135	193	5311	7965	AIMP2
WP2516	ATM Signaling Pathway	0.429915	-0.844168	40	2	0.0103627	193	5311	10111993	RAD50,CDC25A
WP2374	Oncostatin M Signaling Pathway	0.432399	-0.838407	66	3	0.015544	193	5311	20767725781	AKT1,STAT1,PTPN11
WP2355	Corticotropin-releasing hormone signaling pathway	0.439382	-0.822387	93	4	0.0207254	193	5311	278120753354846	GNAZ,AKT1,PLCG1,NOS3
WP3644	NAD+ metabolism	0.447397	-0.804308	16	1	0.00518135	193	5311	65220	NADK
WP2291	Deregulation of Rab and Rab Effector Genes in Bladder Cancer	0.447397	-0.804308	16	1	0.00518135	193	5311	25924	MYRIP
WP1403	AMP-activated Protein Kinase (AMPK) Signaling	0.451732	-0.794667	68	3	0.015544	193	5311	13743172207	CPT1A,HNF4A,AKT1
WP3303	Rac1/Pak1/p38/MMP-2 pathway	0.451732	-0.794667	68	3	0.015544	193	5311	20746095781	AKT1,MYC,PTPN11
WP2036	TNF related weak inducer of apoptosis (TWEAK) Signaling Pathway	0.454814	-0.787868	42	2	0.0103627	193	5311	7187207	TRAF3,AKT1
WP35	G Protein Signaling Pathways	0.455675	-0.785975	95	4	0.0207254	193	5311	2781107236835570	GNAZ,ADCY1,PRKD3,PRKAR1B
WP2911	miRNA targets in ECM and membrane receptors	0.467029	-0.761364	43	2	0.0103627	193	5311	39106383	LAMA4,SDC2
WP3874	Canonical and Non-Canonical TGF-B signaling	0.467539	-0.760271	17	1	0.00518135	193	5311	7048	TGFBR2
WP368	Mitochondrial LC-Fatty Acid Beta-Oxidation	0.467539	-0.760271	17	1	0.00518135	193	5311	1374	CPT1A
WP554	ACE Inhibitor Pathway	0.467539	-0.760271	17	1	0.00518135	193	5311	4846	NOS3
WP2289	Drug Induction of Bile Acid Pathway	0.467539	-0.760271	17	1	0.00518135	193	5311	10257	ABCC4
WP428	Wnt Signaling Pathway	0.470794	-0.753335	70	3	0.015544	193	5311	532846094919	PLAU,MYC,ROR1
WP716	Vitamin A and Carotenoid Metabolism	0.479082	-0.735884	44	2	0.0103627	193	5311	8854127	ALDH1A2,ADH4
WP692	Sulfation Biotransformation Reaction	0.486951	-0.719592	18	1	0.00518135	193	5311	9060	PAPSS2
WP268	Notch Signaling Pathway	0.502683	-0.687795	46	2	0.0103627	193	5311	1516363066	DTX3L,HDAC2
WP3878	ATM Signaling Network in Development and Disease	0.502683	-0.687795	46	2	0.0103627	193	5311	101118851	RAD50,CDK5R1
WP3877	Simplified Depiction of MYD88 Distinct Input-Output Pathway	0.505659	-0.681894	19	1	0.00518135	193	5311	3654	IRAK1
WP22	IL-9 Signaling Pathway	0.505659	-0.681894	19	1	0.00518135	193	5311	6772	STAT1
WP3287	Overview of nanoparticle effects	0.505659	-0.681894	19	1	0.00518135	193	5311	10000	AKT3
WP1992	TarBasePathway	0.505659	-0.681894	19	1	0.00518135	193	5311	7114	TMSB4X
WP1422	Sphingolipid Metabolism	0.523687	-0.646861	20	1	0.00518135	193	5311	427	ASAH1
WP391	Mitochondrial Gene Expression	0.523687	-0.646861	20	1	0.00518135	193	5311	23082	PPRC1
WP1742	TP53 Network	0.523687	-0.646861	20	1	0.00518135	193	5311	4609	MYC
WP2586	Aryl Hydrocarbon Receptor	0.525588	-0.643237	48	2	0.0103627	193	5311	82044609	NRIP1,MYC
WP706	Sudden Infant Death Syndrome (SIDS) Susceptibility Pathways	0.540896	-0.614528	162	6	0.0310881	193	5311	3.55714e+23	IL1RN,CPT1A,PLP1,PBX1,NKX3-1,PRKAR1B
WP3670	Simplified Interaction Map Between LOXL4 and Oxidative Stress Pathway	0.541062	-0.614222	21	1	0.00518135	193	5311	780	DDR1
WP1602	Nicotine Activity on Dopaminergic Neurons	0.541062	-0.614222	21	1	0.00518135	193	5311	1136	CHRNA3
WP1424	Globo Sphingolipid Metabolism	0.557806	-0.583745	22	1	0.00518135	193	5311	2650	GCNT1
WP3599	Transcription factor regulation in adipogenesis	0.557806	-0.583745	22	1	0.00518135	193	5311	8204	NRIP1
WP3657	Hematopoietic Stem Cell Gene Regulation by GABP alpha/beta Complex	0.557806	-0.583745	22	1	0.00518135	193	5311	7543	ZFX
WP3611	Photodynamic therapy-induced AP-1 survival signaling.	0.558596	-0.582328	51	2	0.0103627	193	5311	100185606	BCL2L11,MAP2K3
WP2267	Synaptic Vesicle Pathway	0.569232	-0.563467	52	2	0.0103627	193	5311	1005910814	DNM1L,CPLX2
WP3612	Photodynamic therapy-induced NFE2L2 (NRF2) survival signaling	0.573942	-0.555228	23	1	0.00518135	193	5311	10257	ABCC4
WP712	Estrogen signaling pathway	0.573942	-0.555228	23	1	0.00518135	193	5311	207	AKT1
WP2377	Integrated Pancreatic Cancer Pathway	0.579967	-0.544784	197	7	0.0362694	193	5311	4.60932e+27	MYC,HNF4A,RAD50,AKT1,SMAD6,FKBP1B,STAT1
WP382	MAPK Signaling Pathway	0.588779	-0.529705	170	6	0.0310881	193	5311	1.00006e+24	AKT3,MAP2K3,MAP3K20,TGFBR2,AKT1,MYC
WP3658	Wnt/beta-catenin Signaling Pathway in Leukemia	0.589492	-0.528495	24	1	0.00518135	193	5311	207	AKT1
WP262	EBV LMP1 signaling	0.589492	-0.528495	24	1	0.00518135	193	5311	3654	IRAK1
WP3286	Copper homeostasis	0.589947	-0.527722	54	2	0.0103627	193	5311	207540	AKT1,ATP7B
WP2858	Ectoderm Differentiation	0.599743	-0.511253	143	5	0.0259067	193	5311	7.96585e+21	ARHGAP10,MYC,PLXNA2,ABCC4,FYN
WP2272	Pathogenic Escherichia coli infection	0.600026	-0.510783	55	2	0.0103627	193	5311	1005066582534	OCLN,FYN
WP2865	IL1 and megakaryocytes in obesity	0.604477	-0.503391	25	1	0.00518135	193	5311	3654	IRAK1
WP3668	Hypothesized Pathways in Pathogenesis of Cardiovascular Disease	0.604477	-0.503391	25	1	0.00518135	193	5311	7048	TGFBR2
WP2895	Differentiation of white and brown adipocyte	0.604477	-0.503391	25	1	0.00518135	193	5311	10205	MPZL2
WP1528	Physiological and Pathological Hypertrophy of the Heart	0.604477	-0.503391	25	1	0.00518135	193	5311	5606	MAP2K3
WP15	Selenium Micronutrient Network	0.618572	-0.480342	87	3	0.015544	193	5311	80308553122155	FLAD1,RFK,F7
WP558	Complement and Coagulation Cascades	0.647628	-0.434439	60	2	0.0103627	193	5311	21555328	F7,PLAU
WP3865	RIG-I-like Receptor Signaling	0.656595	-0.420688	61	2	0.0103627	193	5311	718754941	TRAF3,RNF125
WP2643	Nanoparticle-mediated activation of receptor signaling	0.659169	-0.416775	29	1	0.00518135	193	5311	10000	AKT3
WP422	MAPK Cascade	0.659169	-0.416775	29	1	0.00518135	193	5311	5606	MAP2K3
WP3613	Photodynamic therapy-induced unfolded protein response	0.659169	-0.416775	29	1	0.00518135	193	5311	10018	BCL2L11
WP1772	Apoptosis Modulation and Signaling	0.670741	-0.399371	94	3	0.015544	193	5311	3654100187187	IRAK1,BCL2L11,TRAF3
WP98	Prostaglandin Synthesis and Regulation	0.671623	-0.398058	30	1	0.00518135	193	5311	302	ANXA2
WP408	Oxidative Stress	0.683624	-0.380348	31	1	0.00518135	193	5311	54578	UGT1A6
WP727	Monoamine Transport	0.695188	-0.363573	32	1	0.00518135	193	5311	6530	SLC6A2
WP2828	Bladder Cancer	0.695188	-0.363573	32	1	0.00518135	193	5311	4609	MYC
WP2525	Trans-sulfuration and one carbon metabolism	0.695188	-0.363573	32	1	0.00518135	193	5311	441024	MTHFD2L
WP34	Ovarian Infertility Genes	0.695188	-0.363573	32	1	0.00518135	193	5311	8204	NRIP1
WP481	Insulin Signaling	0.703255	-0.352036	161	5	0.0259067	193	5311	5.60658e+18	MAP2K3,PTPN11,ENPP1,SGK1,AKT1
WP453	Inflammatory Response Pathway	0.706332	-0.34767	33	1	0.00518135	193	5311	3912	LAMB1
WP143	Fatty Acid Beta Oxidation	0.717071	-0.332581	34	1	0.00518135	193	5311	1374	CPT1A
WP313	Signaling of Hepatocyte Growth Factor Receptor	0.717071	-0.332581	34	1	0.00518135	193	5311	5781	PTPN11
WP1544	MicroRNAs in cardiomyocyte hypertrophy	0.723776	-0.323273	102	3	0.015544	193	5311	53205606207	PLA2G2A,MAP2K3,AKT1
WP299	Nuclear Receptors in Lipid Metabolism and Toxicity	0.727418	-0.318253	35	1	0.00518135	193	5311	1594	CYP27B1
WP2359	Parkin-Ubiquitin Proteasomal System pathway	0.729284	-0.315692	70	2	0.0103627	193	5311	73268454	UBE2G1,CUL1
WP3298	Melatonin metabolism and effects	0.73739	-0.304639	36	1	0.00518135	193	5311	3654	IRAK1
WP3614	Photodynamic therapy-induced HIF-1 survival signaling	0.746998	-0.291693	37	1	0.00518135	193	5311	7039	TGFA
WP3529	Zinc homeostasis	0.746998	-0.291693	37	1	0.00518135	193	5311	64924	SLC30A5
WP1471	Target Of Rapamycin (TOR) Signaling	0.746998	-0.291693	37	1	0.00518135	193	5311	207	AKT1
WP3414	Initiation of transcription and translation elongation at the HIV-1 LTR	0.746998	-0.291693	37	1	0.00518135	193	5311	3066	HDAC2
WP615	Senescence and Autophagy in Cancer	0.7477	-0.290754	106	3	0.015544	193	5311	348856065328	IGFBP5,MAP2K3,PLAU
WP399	Wnt Signaling Pathway and Pluripotency	0.7477	-0.290754	106	3	0.015544	193	5311	5328460910009	PLAU,MYC,ZBTB33
WP466	DNA Replication	0.790039	-0.235673	42	1	0.00518135	193	5311	8317	CDC7
WP405	Eukaryotic Transcription Initiation	0.790039	-0.235673	42	1	0.00518135	193	5311	2966	GTF2H2
WP2636	Common Pathways Underlying Drug Addiction	0.790039	-0.235673	42	1	0.00518135	193	5311	107	ADCY1
WP465	Tryptophan metabolism	0.819161	-0.199475	46	1	0.00518135	193	5311	8854	ALDH1A2
WP534	Glycolysis and Gluconeogenesis	0.838331	-0.176342	49	1	0.00518135	193	5311	3945	LDHB
WP138	Androgen receptor signaling pathway	0.845328	-0.168031	90	2	0.0103627	193	5311	2288207	FKBP4,AKT1
WP1533	Vitamin B12 Metabolism	0.860783	-0.149913	53	1	0.00518135	193	5311	2155	F7
WP107	Translation Factors	0.860783	-0.149913	53	1	0.00518135	193	5311	23277	CLUH
WP2406	Cardiac Progenitor Differentiation	0.860783	-0.149913	53	1	0.00518135	193	5311	389421	LIN28B
WP117	GPCRs, Other	0.866265	-0.143565	95	2	0.0103627	193	5311	2326623284	ADGRL2,ADGRL3
WP43	Oxidation by Cytochrome P450	0.90425	-0.10065	63	1	0.00518135	193	5311	1594	CYP27B1
WP183	Proteasome Degradation	0.914432	-0.0894524	66	1	0.00518135	193	5311	4734	NEDD4
WP1982	Sterol Regulatory Element-Binding Proteins (SREBP) signalling	0.934193	-0.068072	73	1	0.00518135	193	5311	207	AKT1
WP2328	Allograft Rejection	0.949409	-0.0519157	80	1	0.00518135	193	5311	6772	STAT1
WP2371	Parkinsons Disease Pathway	0.954806	-0.0462475	83	1	0.00518135	193	5311	7326	UBE2G1
WP236	Adipogenesis	0.955287	-0.0457439	131	2	0.0103627	193	5311	67728204	STAT1,NRIP1
WP411	mRNA Processing	0.956671	-0.0442959	132	2	0.0103627	193	5311	318222916	HNRNPAB,NCBP2
WP3915	Angiopoietin Like Protein 8 Regulatory Pathway	0.956671	-0.0442959	132	2	0.0103627	193	5311	5606207	MAP2K3,AKT1
WP2059	Alzheimers Disease	0.973962	-0.0263833	148	2	0.0103627	193	5311	88518883	CDK5R1,NAE1
WP3875	ATR Signaling	1	-5.25947e-12	9	0	0	193	5311
WP3297	EV release from cardiac cells and their functional effects	1	-5.25947e-12	9	0	0	193	5311
WP531	Mismatch repair	1	-5.25947e-12	9	0	0	193	5311
WP288	NLR Proteins	1	-5.25947e-12	9	0	0	193	5311
WP561	Heme Biosynthesis	1	-5.25947e-12	9	0	0	193	5311
WP3300	Dual hijack model of Vif in HIV infection	1	-5.25947e-12	9	0	0	193	5311
WP696	Benzo(a)pyrene metabolism	1	-5.25947e-12	9	0	0	193	5311
WP3585	Cytosine methylation	1	-5.25947e-12	9	0	0	193	5311
WP3674	Tgif disruption of Shh signaling	1	-5.25947e-12	9	0	0	193	5311
WP2436	Dopamine metabolism	1	-3.74079e-12	14	0	0	193	5311
WP3853	ERK Pathway in Huntington's Disease	1	-3.74079e-12	14	0	0	193	5311
WP1981	Thyroxine (Thyroid Hormone) Production	1	-3.13445e-12	6	0	0	193	5311
WP3891	Benzene metabolism	1	-3.13445e-12	6	0	0	193	5311
WP516	Hypertrophy Model	1	-2.95242e-12	20	0	0	193	5311
WP732	Serotonin Receptor 2 and ELK-SRF/GATA4 signaling	1	-2.95242e-12	20	0	0	193	5311
WP2874	Liver X Receptor Pathway	1	-2.27456e-12	10	0	0	193	5311
WP704	Methylation Pathways	1	-2.27456e-12	10	0	0	193	5311
WP2333	Trans-sulfuration pathway	1	-2.27456e-12	10	0	0	193	5311
WP3601	Composition of Lipid Particles	1	-2.27456e-12	10	0	0	193	5311
WP496	Steroid Biosynthesis	1	-2.27456e-12	10	0	0	193	5311
WP2507	Nanomaterial induced apoptosis	1	-3.43994e-13	21	0	0	193	5311
WP3407	FTO Obesity Variant Mechanism	1	-2.87097e-14	8	0	0	193	5311
WP237	Glucocorticoid &amp; Mineralcorticoid Metabolism	1	-2.87097e-14	8	0	0	193	5311
WP1589	Folate-Alcohol and Cancer Pathway	1	-2.87097e-14	8	0	0	193	5311
WP3655	Hypothetical Craniofacial Development Pathway	1	-2.87097e-14	8	0	0	193	5311
WP136	Phase I biotransformations, non P450	1	-2.87097e-14	8	0	0	193	5311
WP3635	Insulin signalling in human adipocytes (diabetic condition)	1	-2.87097e-14	8	0	0	193	5311
WP2485	NAD Biosynthesis II (from tryptophan)	1	-2.87097e-14	8	0	0	193	5311
WP3634	Insulin signalling in human adipocytes (normal condition)	1	-2.87097e-14	8	0	0	193	5311
WP1133	Androgen receptor signaling pathway	1	1.96265e-14	4	0	0	193	5311
WP2889	Oxytocin signaling	1	1.96265e-14	4	0	0	193	5311
WP3633	Caffeine and Theobromine metabolism	1	1.96265e-14	4	0	0	193	5311
WP521	Amino acid conjugation of benzoic acid	1	1.96265e-14	4	0	0	193	5311
WP2491	Diclofenac Metabolic Pathway	1	1.96265e-14	4	0	0	193	5311
WP690	Polyol Pathway	1	1.96265e-14	4	0	0	193	5311
WP733	Serotonin Receptor 2 and STAT3 Signaling	1	1.96265e-14	4	0	0	193	5311
WP897	Androgen receptor signaling pathway	1	1.96265e-14	4	0	0	193	5311
WP1941	Peroxisomal beta-oxidation of tetracosanoyl-CoA	1	1.96265e-14	4	0	0	193	5311
WP528	Acetylcholine Synthesis	1	5.98184e-13	7	0	0	193	5311
WP1272	Selenium Micronutrient Network	1	5.98184e-13	7	0	0	193	5311
WP678	Arachidonate Epoxygenase / Epoxide Hydrolase	1	5.98184e-13	7	0	0	193	5311
WP2596	Gastric acid production	1	5.98184e-13	7	0	0	193	5311
WP699	Aflatoxin B1 metabolism	1	5.98184e-13	7	0	0	193	5311
WP1310	Selenium Micronutrient Network	1	5.98184e-13	7	0	0	193	5311
WP2536	Colchicine Metabolic Pathway	1	1.31545e-12	1	0	0	193	5311
WP188	Focal Adhesion	1	1.31545e-12	1	0	0	193	5311
WP3191	TSLP Signaling Pathway	1	1.31545e-12	1	0	0	193	5311
WP2190	One carbon donor	1	1.31545e-12	1	0	0	193	5311
WP3627	Gut-Liver Indole Metabolism	1	1.31545e-12	1	0	0	193	5311
WP1	Statin Pathway	1	1.31545e-12	1	0	0	193	5311
WP661	Glucose Homeostasis	1	1.31545e-12	1	0	0	193	5311
WP108	Selenium metabolism/Selenoproteins	1	1.31545e-12	1	0	0	193	5311
WP2646	Lidocaine metabolism	1	2.56125e-12	2	0	0	193	5311
WP2943	Hypoxia-mediated EMT and Stemness	1	2.56125e-12	2	0	0	193	5311
WP1311	Folic Acid Network	1	2.56125e-12	2	0	0	193	5311
WP1438	Influenza A virus infection	1	2.56125e-12	2	0	0	193	5311
WP1273	Folic Acid Network	1	2.56125e-12	2	0	0	193	5311
WP2866	mir34a and TGIF2 in osteoclastogenesis	1	2.56125e-12	2	0	0	193	5311
WP2901	Gonadotropin-releasing hormone (GnRH) signaling	1	2.56125e-12	2	0	0	193	5311
WP2816	Felbamate Metabolism	1	2.56125e-12	2	0	0	193	5311
WP2868	TCA Cycle Nutrient Utilization and Invasiveness of Ovarian Cancer	1	2.59131e-12	5	0	0	193	5311
WP2597	Secretion of Hydrochloric Acid in Parietal Cells	1	2.59131e-12	5	0	0	193	5311
WP2542	Sulindac Metabolic Pathway	1	2.59131e-12	5	0	0	193	5311
WP311	Synthesis and Degradation of Ketone Bodies	1	2.59131e-12	5	0	0	193	5311
WP3408	Evolocumab Mechanism	1	3.66909e-12	3	0	0	193	5311
WP2846	Proprotein convertase subtilisin/kexin type 9 (PCSK9) mediated LDL receptor degradation	1	3.66909e-12	3	0	0	193	5311
WP1991	SRF and miRs in Smooth Muscle Differentiation and Proliferation	1	6.5952e-12	13	0	0	193	5311
WP1423	Ganglio Sphingolipid Metabolism	1	6.5952e-12	13	0	0	193	5311
WP2881	Estrogen Receptor Pathway	1	6.5952e-12	13	0	0	193	5311
WP3679	Cell-type Dependent Selectivity of CCK2R Signaling	1	6.5952e-12	13	0	0	193	5311
WP3413	NOTCH1 regulation of human endothelial cell calcification	1	6.69776e-12	18	0	0	193	5311
WP3664	Regulation of Wnt/B-catenin Signaling by Small Molecule Compounds	1	6.69776e-12	18	0	0	193	5311
WP3630	NAD metabolism, sirtuins and aging	1	7.34286e-12	11	0	0	193	5311
WP2854	Gene regulatory network modelling somitogenesis	1	7.34286e-12	11	0	0	193	5311
WP1455	Serotonin Transporter Activity	1	7.34286e-12	11	0	0	193	5311
WP80	Nucleotide GPCRs	1	7.34286e-12	11	0	0	193	5311
WP2513	Nanoparticle triggered regulated necrosis	1	7.34286e-12	11	0	0	193	5311
WP197	Cholesterol Biosynthesis	1	8.0202e-12	15	0	0	193	5311
WP2435	Quercetin and Nf-kB/ AP-1 Induced Cell Apoptosis	1	8.0202e-12	15	0	0	193	5311
WP129	Matrix Metalloproteinases	1	8.12961e-12	30	0	0	193	5311
WP2855	Dopaminergic Neurogenesis	1	8.12961e-12	30	0	0	193	5311
WP550	Biogenic Amine Synthesis	1	8.36102e-12	16	0	0	193	5311
WP1946	Cori Cycle	1	8.36102e-12	16	0	0	193	5311
WP501	GPCRs, Class C Metabotropic glutamate, pheromone	1	8.36102e-12	16	0	0	193	5311
WP47	Hedgehog Signaling Pathway	1	8.36102e-12	16	0	0	193	5311
WP2453	TCA Cycle and Deficiency of Pyruvate Dehydrogenase complex (PDHc)	1	8.36102e-12	16	0	0	193	5311
WP734	Serotonin Receptor 4/6/7 and NR3C Signaling	1	8.54612e-12	19	0	0	193	5311
WP384	Apoptosis Modulation by HSP70	1	8.54612e-12	19	0	0	193	5311
WP2879	Farnesoid X Receptor Pathway	1	8.54612e-12	19	0	0	193	5311
WP2011	SREBF and miR33 in cholesterol and lipid homeostasis	1	8.54612e-12	19	0	0	193	5311
WP247	Small Ligand GPCRs	1	8.54612e-12	19	0	0	193	5311
WP430	Statin Pathway	1	9.11006e-12	33	0	0	193	5311
WP58	Monoamine GPCRs	1	9.11006e-12	33	0	0	193	5311
WP3617	Photodynamic therapy-induced NF-kB survival signaling	1	1.01791e-11	35	0	0	193	5311
WP530	Cytokines and Inflammatory Response	1	1.05066e-11	26	0	0	193	5311
WP2509	Nanoparticle triggered autophagic cell death	1	1.06287e-11	24	0	0	193	5311
WP545	Complement Activation	1	1.0636e-11	22	0	0	193	5311
WP357	Fatty Acid Biosynthesis	1	1.0636e-11	22	0	0	193	5311
WP3645	NAD+ biosynthetic pathways	1	1.0636e-11	22	0	0	193	5311
WP100	Glutathione metabolism	1	1.0636e-11	22	0	0	193	5311
WP1584	Type II diabetes mellitus	1	1.0636e-11	22	0	0	193	5311
WP2916	Interactome of polycomb repressive complex 2 (PRC2)	1	1.0913e-11	17	0	0	193	5311
WP78	TCA Cycle	1	1.0913e-11	17	0	0	193	5311
WP3678	Amplification and Expansion of Oncogenic Pathways as Metastatic Traits	1	1.0913e-11	17	0	0	193	5311
WP28	Selenium Metabolism and Selenoproteins	1	1.32212e-11	46	0	0	193	5311
WP500	Glycogen Metabolism	1	1.41771e-11	36	0	0	193	5311
WP314	Fas Ligand (FasL) pathway and Stress induction of Heat Shock Proteins (HSP) regulation	1	1.43533e-11	44	0	0	193	5311
WP2848	Differentiation Pathway	1	1.45759e-11	48	0	0	193	5311
WP2849	Hematopoietic Stem Cell Differentiation	1	1.45759e-11	48	0	0	193	5311
WP623	Oxidative phosphorylation	1	1.51902e-11	54	0	0	193	5311
WP1433	Nucleotide-binding Oligomerization Domain (NOD) pathway	1	1.74927e-11	41	0	0	193	5311
WP383	Striated Muscle Contraction	1	1.78207e-11	38	0	0	193	5311
WP2029	Cell Differentiation - Index	1	1.78207e-11	38	0	0	193	5311
WP106	Alanine and aspartate metabolism	1	1.83379e-11	12	0	0	193	5311
WP3672	LncRNA-mediated mechanisms of therapeutic resistance	1	1.83379e-11	12	0	0	193	5311
WP3849	MAPK and NFkB Signalling Pathways Inhibited by Yersinia YopJ	1	1.83379e-11	12	0	0	193	5311
WP2290	RalA downstream regulated genes	1	1.83379e-11	12	0	0	193	5311
WP455	GPCRs, Class A Rhodopsin-like	1	1.95517e-11	259	0	0	193	5311
WP410	Diurnally Regulated Genes with Circadian Orthologs	1	2.1014e-11	49	0	0	193	5311
WP477	Cytoplasmic Ribosomal Proteins	1	2.34124e-11	90	0	0	193	5311
WP24	Peptide GPCRs	1	2.66878e-11	74	0	0	193	5311
WP2369	Histone Modifications	1	2.70622e-11	69	0	0	193	5311
WP111	Electron Transport Chain	1	2.79125e-11	92	0	0	193	5311

## Sheet: FXRa2L434R_up
TermID	Term	Enrichment	logP	Genes in Term	Target Genes in Term	Fraction of Targets in Term	Total Target Genes	Total Genes	Entrez Gene IDs	Gene Symbols
WP699	Aflatoxin B1 metabolism	0.00955571	-4.65062	7	2	0.0169492	118	5311	229778574	AKR7A3,AKR7A2
WP306	Focal Adhesion	0.0286878	-3.55128	195	9	0.0762712	118	5311	3.65558e+36	ITGA6,PXN,COMP,DIAPH1,ITGA9,PDGFRB,PGF,PDGFD,COL4A2
WP2112	IL17 signaling pathway	0.0305808	-3.48738	31	3	0.0254237	118	5311	107582719053342	TRAF3IP2,IL17B,IL17D
WP322	Osteoblast Signaling	0.0374196	-3.28556	14	2	0.0169492	118	5311	51595745	PDGFRB,PTH1R
WP299	Nuclear Receptors in Lipid Metabolism and Toxicity	0.0417862	-3.17519	35	3	0.0254237	118	5311	591454679971	RARA,PPARD,NR1H4
WP3298	Melatonin metabolism and effects	0.0448686	-3.10402	36	3	0.0254237	118	5311	188988631565	ECE1,PER3,CYP2D6
WP51	Regulation of Actin Cytoskeleton	0.0471473	-3.05448	149	7	0.059322	118	5311	5.30552e+28	PIP4K2A,PDGFRB,PIP4K2C,PXN,FGFR1,FGF2,DIAPH1
WP3529	Zinc homeostasis	0.0480611	-3.03528	37	3	0.0254237	118	5311	55334448964116	SLC39A9,MT1A,SLC39A8
WP2289	Drug Induction of Bile Acid Pathway	0.0535693	-2.92678	17	2	0.0169492	118	5311	9971570	NR1H4,BAAT
WP2857	Mesodermal Commitment Pathway	0.0577519	-2.8516	156	7	0.059322	118	5311	9.23169e+27	ACVR2A,FOXA1,HPRT1,FGFR1,ARID5B,VAV3,POU5F1
WP2879	Farnesoid X Receptor Pathway	0.0654601	-2.72631	19	2	0.0169492	118	5311	9971570	NR1H4,BAAT
WP497	Urea cycle and metabolism of amino groups	0.0717057	-2.63519	20	2	0.0169492	118	5311	2628445	GATM,ASS1
WP2064	Neural Crest Differentiation	0.0757058	-2.5809	102	5	0.0423729	118	5311	2.26055e+22	FGFR1,DLL4,HDAC5,FGF2,HEY2
WP272	Blood Clotting Cascade	0.0847394	-2.46817	22	2	0.0169492	118	5311	21652244	F13B,FGB
WP1603	Nicotine Activity on Chromaffin Cells	0.0859774	-2.45367	4	1	0.00847458	118	5311	8913	CACNA1G
WP702	Metapathway biotransformation	0.0978708	-2.32411	177	7	0.059322	118	5311	8.57468e+28	AKR7A2,SULT1C2,CYP2D6,BAAT,AKR7A3,GSTM3,CYP4F12
WP3658	Wnt/beta-catenin Signaling Pathway in Leukemia	0.0984244	-2.31847	24	2	0.0169492	118	5311	54675914	PPARD,RARA
WP334	GPCRs, Class B Secretin-like	0.0984244	-2.31847	24	2	0.0169492	118	5311	74335745	VIPR1,PTH1R
WP3668	Hypothesized Pathways in Pathogenesis of Cardiovascular Disease	0.105486	-2.24918	25	2	0.0169492	118	5311	844672022	FBN3,ENG
WP26	Signal Transduction of S1P Receptor	0.112679	-2.18321	26	2	0.0169492	118	5311	92942771	S1PR2,GNAI2
WP2406	Cardiac Progenitor Differentiation	0.112781	-2.18231	53	3	0.0254237	118	5311	224754606331	FGF2,POU5F1,SCN5A
WP3286	Copper homeostasis	0.117579	-2.14065	54	3	0.0254237	118	5311	4137448955240	MAPT,MT1A,STEAP3
WP558	Complement and Coagulation Cascades	0.14787	-1.91142	60	3	0.0254237	118	5311	22442165710	FGB,F13B,SERPING1
WP706	Sudden Infant Death Syndrome (SIDS) Susceptibility Pathways	0.150545	-1.8935	162	6	0.0508475	118	5311	1.88911e+24	ECE1,TPPP,G6PC,POU5F1,SCN5A,VIPR1
WP2355	Corticotropin-releasing hormone signaling pathway	0.151471	-1.88736	93	4	0.0338983	118	5311	188915727712775	ECE1,GRK3,GNAI2,GNAO1
WP727	Monoamine Transport	0.158136	-1.8443	32	2	0.0169492	118	5311	11490711255	FBXO32,HRH3
WP61	Notch Signaling Pathway	0.158485	-1.84209	62	3	0.0254237	118	5311	54567234934137	DLL4,HEY2,MAPT
WP1604	Codeine and Morphine Metabolism	0.16462	-1.80412	8	1	0.00847458	118	5311	1565	CYP2D6
WP2276	Glial Cell Differentiation	0.16462	-1.80412	8	1	0.00847458	118	5311	11076	TPPP
WP3407	FTO Obesity Variant Mechanism	0.16462	-1.80412	8	1	0.00847458	118	5311	84159	ARID5B
WP236	Adipogenesis	0.165643	-1.79792	131	5	0.0423729	118	5311	5.34664e+20	PLIN1,SFRP4,KLF15,PPARD,RARA
WP474	Endochondral Ossification	0.174831	-1.74394	65	3	0.0254237	118	5311	226057452247	FGFR1,PTH1R,FGF2
WP185	Integrin-mediated Cell Adhesion	0.195194	-1.63376	103	4	0.0338983	118	5311	5.82937e+16	PXN,ITGA6,ITGA9,VAV3
WP3414	Initiation of transcription and translation elongation at the HIV-1 LTR	0.198159	-1.61868	37	2	0.0169492	118	5311	477610014	NFATC4,HDAC5
WP496	Steroid Biosynthesis	0.201387	-1.60253	10	1	0.00847458	118	5311	2165	F13B
WP3656	Interleukin-1 Induced Activation of NF-kappa-B	0.201387	-1.60253	10	1	0.00847458	118	5311	92610	TIFA
WP2858	Ectoderm Differentiation	0.211602	-1.55305	143	5	0.0423729	118	5311	9.93555e+22	MAFB,PPARD,RAB8B,CLDN11,RHPN1
WP170	Nuclear Receptors	0.214506	-1.53942	39	2	0.0169492	118	5311	54675914	PPARD,RARA
WP80	Nucleotide GPCRs	0.219164	-1.51794	11	1	0.00847458	118	5311	134	ADORA1
WP2854	Gene regulatory network modelling somitogenesis	0.219164	-1.51794	11	1	0.00847458	118	5311	3955	LFNG
WP524	G13 Signaling Pathway	0.222728	-1.5018	40	2	0.0169492	118	5311	53051729	PIP4K2A,DIAPH1
WP106	Alanine and aspartate metabolism	0.236549	-1.4416	12	1	0.00847458	118	5311	445	ASS1
WP2007	Iron metabolism in placenta	0.236549	-1.4416	12	1	0.00847458	118	5311	55240	STEAP3
WP3301	MFAP5-mediated ovarian cancer cell motility and invasiveness	0.236549	-1.4416	12	1	0.00847458	118	5311	7134	TNNC1
WP2911	miRNA targets in ECM and membrane receptors	0.247526	-1.39624	43	2	0.0169492	118	5311	12841291	COL4A2,COL6A1
WP3892	Development of pulmonary dendritic cells and macrophage subsets	0.253549	-1.3722	13	1	0.00847458	118	5311	3394	IRF8
WP716	Vitamin A and Carotenoid Metabolism	0.255819	-1.36329	44	2	0.0169492	118	5311	5914948	RARA,CD36
WP268	Notch Signaling Pathway	0.272419	-1.30042	46	2	0.0169492	118	5311	395554567	LFNG,DLL4
WP1591	Heart Development	0.272419	-1.30042	46	2	0.0169492	118	5311	234934776	HEY2,NFATC4
WP2203	Thymic Stromal LymphoPoietin (TSLP) Signaling Pathway	0.280717	-1.27041	47	2	0.0169492	118	5311	72927006	TNFSF4,TEC
WP206	Fatty Acid Omega Oxidation	0.286433	-1.25025	15	1	0.00847458	118	5311	1565	CYP2D6
WP534	Glycolysis and Gluconeogenesis	0.29729	-1.21305	49	2	0.0169492	118	5311	2538230	G6PC,ALDOC
WP254	Apoptosis	0.298643	-1.20851	86	3	0.0254237	118	5311	479436635551	NFKBIE,IRF5,PRF1
WP2291	Deregulation of Rab and Rab Effector Genes in Bladder Cancer	0.302332	-1.19623	16	1	0.00847458	118	5311	201294	UNC13D
WP3644	NAD+ metabolism	0.302332	-1.19623	16	1	0.00847458	118	5311	51548	SIRT6
WP47	Hedgehog Signaling Pathway	0.302332	-1.19623	16	1	0.00847458	118	5311	374654	KIF7
WP3874	Canonical and Non-Canonical TGF-B signaling	0.317879	-1.14608	17	1	0.00847458	118	5311	26585	GREM1
WP554	ACE Inhibitor Pathway	0.317879	-1.14608	17	1	0.00847458	118	5311	4306	NR3C2
WP78	TCA Cycle	0.317879	-1.14608	17	1	0.00847458	118	5311	3421	IDH3G
WP3664	Regulation of Wnt/B-catenin Signaling by Small Molecule Compounds	0.333084	-1.09936	18	1	0.00847458	118	5311	6424	SFRP4
WP692	Sulfation Biotransformation Reaction	0.333084	-1.09936	18	1	0.00847458	118	5311	6819	SULT1C2
WP3413	NOTCH1 regulation of human endothelial cell calcification	0.333084	-1.09936	18	1	0.00847458	118	5311	54567	DLL4
WP3877	Simplified Depiction of MYD88 Distinct Input-Output Pathway	0.347951	-1.05569	19	1	0.00847458	118	5311	92610	TIFA
WP404	Nucleotide Metabolism	0.347951	-1.05569	19	1	0.00847458	118	5311	3251	HPRT1
WP247	Small Ligand GPCRs	0.347951	-1.05569	19	1	0.00847458	118	5311	9294	S1PR2
WP2011	SREBF and miR33 in cholesterol and lipid homeostasis	0.347951	-1.05569	19	1	0.00847458	118	5311	51548	SIRT6
WP35	G Protein Signaling Pathways	0.3538	-1.03902	95	3	0.0254237	118	5311	11227712775	ADCY6,GNAI2,GNAO1
WP1422	Sphingolipid Metabolism	0.362491	-1.01476	20	1	0.00847458	118	5311	56624	ASAH2
WP2795	Cardiac Hypertrophic Response	0.362774	-1.01397	57	2	0.0169492	118	5311	224710014	FGF2,HDAC5
WP691	Tamoxifen metabolism	0.376708	-0.976284	21	1	0.00847458	118	5311	1565	CYP2D6
WP2507	Nanomaterial induced apoptosis	0.376708	-0.976284	21	1	0.00847458	118	5311	5551	PRF1
WP304	Kit receptor signaling pathway	0.38679	-0.949874	60	2	0.0169492	118	5311	41377006	MAPT,TEC
WP3527	Preimplantation Embryo	0.38679	-0.949874	60	2	0.0169492	118	5311	54604306	POU5F1,NR3C2
WP3645	NAD+ biosynthetic pathways	0.390612	-0.940041	22	1	0.00847458	118	5311	51548	SIRT6
WP100	Glutathione metabolism	0.390612	-0.940041	22	1	0.00847458	118	5311	2687	GGT5
WP3872	Regulation of Apoptosis by Parathyroid Hormone-related Protein	0.390612	-0.940041	22	1	0.00847458	118	5311	3655	ITGA6
WP357	Fatty Acid Biosynthesis	0.390612	-0.940041	22	1	0.00847458	118	5311	23305	ACSL6
WP2884	NRF2 pathway	0.393301	-0.933179	143	4	0.0338983	118	5311	2.94755e+17	GSTM3,PPARD,SLC39A9,SLC39A8
WP3865	RIG-I-like Receptor Signaling	0.39471	-0.929604	61	2	0.0169492	118	5311	770679132	TRIM25,DHX58
WP1544	MicroRNAs in cardiomyocyte hypertrophy	0.396414	-0.925297	102	3	0.0254237	118	5311	2247100144776	FGF2,HDAC5,NFATC4
WP2380	Brain-Derived Neurotrophic Factor (BDNF) signaling pathway	0.398378	-0.920353	144	4	0.0338983	118	5311	8.84441e+16	KSR1,MAPT,NFATC4,VAV3
WP2853	Endoderm Differentiation	0.403449	-0.907706	145	4	0.0338983	118	5311	1.04515e+16	VAV3,POU5F1,FOXA1,HPRT1
WP3612	Photodynamic therapy-induced NFE2L2 (NRF2) survival signaling	0.404207	-0.905827	23	1	0.00847458	118	5311	4835	NQO2
WP43	Oxidation by Cytochrome P450	0.41041	-0.890598	63	2	0.0169492	118	5311	660021565	CYP4F12,CYP2D6
WP3624	Lung fibrosis	0.41041	-0.890598	63	2	0.0169492	118	5311	265852247	GREM1,FGF2
WP1539	Angiogenesis	0.417502	-0.873465	24	1	0.00847458	118	5311	2247	FGF2
WP1528	Physiological and Pathological Hypertrophy of the Heart	0.430503	-0.842801	25	1	0.00847458	118	5311	4776	NFATC4
WP3651	Pathways Affected in Adenoid Cystic Carcinoma	0.433586	-0.835666	66	2	0.0169492	118	5311	478184159	NFIB,ARID5B
WP536	Calcium Regulation in the Cardiac Cell	0.433697	-0.83541	151	4	0.0338983	118	5311	112277127755570	ADCY6,GNAI2,GNAO1,PKIB
WP2032	Human Thyroid Stimulating Hormone (TSH) signaling pathway	0.448767	-0.801251	68	2	0.0169492	118	5311	27712775	GNAI2,GNAO1
WP3845	Canonical and Non-canonical Notch signaling	0.455648	-0.786036	27	1	0.00847458	118	5311	54567	DLL4
WP2643	Nanoparticle-mediated activation of receptor signaling	0.479691	-0.734613	29	1	0.00847458	118	5311	5829	PXN
WP2870	Extracellular vesicle-mediated signaling in recipient cells	0.491315	-0.710671	30	1	0.00847458	118	5311	8842	PROM1
WP3850	Factors and pathways affecting insulin-like growth factor (IGF1)-Akt signaling	0.502681	-0.6878	31	1	0.00847458	118	5311	114907	FBXO32
WP2037	Prolactin Signaling Pathway	0.507128	-0.678992	76	2	0.0169492	118	5311	70065829	TEC,PXN
WP2118	Arrhythmogenic Right Ventricular Cardiomyopathy	0.507128	-0.678992	76	2	0.0169492	118	5311	36553680	ITGA6,ITGA9
WP34	Ovarian Infertility Genes	0.513795	-0.665931	32	1	0.00847458	118	5311	7784	ZP3
WP2197	Endothelin Pathways	0.524663	-0.644999	33	1	0.00847458	118	5311	1889	ECE1
WP430	Statin Pathway	0.524663	-0.644999	33	1	0.00847458	118	5311	4547	MTTP
WP2328	Allograft Rejection	0.534787	-0.625887	80	2	0.0169492	118	5311	5551100507436	PRF1,MICA
WP143	Fatty Acid Beta Oxidation	0.53529	-0.624946	34	1	0.00847458	118	5311	23305	ACSL6
WP313	Signaling of Hepatocyte Growth Factor Receptor	0.53529	-0.624946	34	1	0.00847458	118	5311	5829	PXN
WP244	Alpha 6 Beta 4 signaling pathway	0.545682	-0.60572	35	1	0.00847458	118	5311	3655	ITGA6
WP2261	Signaling Pathways in Glioblastoma	0.554832	-0.589089	83	2	0.0169492	118	5311	22605159	FGFR1,PDGFRB
WP619	Type II interferon signaling (IFNG)	0.565778	-0.569553	37	1	0.00847458	118	5311	3394	IRF8
WP383	Striated Muscle Contraction	0.575494	-0.552527	38	1	0.00847458	118	5311	7134	TNNC1
WP2447	Amyotrophic lateral sclerosis (ALS)	0.575494	-0.552527	38	1	0.00847458	118	5311	6506	SLC1A2
WP2029	Cell Differentiation - Index	0.575494	-0.552527	38	1	0.00847458	118	5311	10014	HDAC5
WP2526	PDGF Pathway	0.575494	-0.552527	38	1	0.00847458	118	5311	5159	PDGFRB
WP127	IL-5 Signaling Pathway	0.594282	-0.520401	40	1	0.00847458	118	5311	4137	MAPT
WP405	Eukaryotic Transcription Initiation	0.612246	-0.490622	42	1	0.00847458	118	5311	51728	POLR3K
WP466	DNA Replication	0.612246	-0.490622	42	1	0.00847458	118	5311	10926	DBF4
WP49	IL-2 Signaling Pathway	0.612246	-0.490622	42	1	0.00847458	118	5311	4137	MAPT
WP231	TNF alpha Signaling Pathway	0.62307	-0.473097	94	2	0.0169492	118	5311	47948844	NFKBIE,KSR1
WP1449	Regulation of toll-like receptor signaling pathway	0.630905	-0.4606	145	3	0.0254237	118	5311	59307366392610	SIGIRR,IRF5,TIFA
WP2377	Integrated Pancreatic Cancer Pathway	0.643785	-0.440391	197	4	0.0338983	118	5311	4137224759142260	MAPT,FGF2,RARA,FGFR1
WP465	Tryptophan metabolism	0.645841	-0.437202	46	1	0.00847458	118	5311	66002	CYP4F12
WP28	Selenium Metabolism and Selenoproteins	0.645841	-0.437202	46	1	0.00847458	118	5311	22929	SEPHS1
WP2848	Differentiation Pathway	0.661539	-0.413186	48	1	0.00847458	118	5311	2247	FGF2
WP2873	Aryl Hydrocarbon Receptor Pathway	0.661539	-0.413186	48	1	0.00847458	118	5311	27190	IL17B
WP2586	Aryl Hydrocarbon Receptor	0.661539	-0.413186	48	1	0.00847458	118	5311	948	CD36
WP410	Diurnally Regulated Genes with Circadian Orthologs	0.669128	-0.40178	49	1	0.00847458	118	5311	2947	GSTM3
WP3594	Circadian rythm related genes	0.682245	-0.382366	207	4	0.0338983	118	5311	134555145478863	ADORA1,PRF1,MTTP,PER3
WP179	Cell Cycle	0.683033	-0.381213	105	2	0.0169492	118	5311	1092610014	DBF4,HDAC5
WP3646	Hepatitis C and Hepatocellular Carcinoma	0.683802	-0.380086	51	1	0.00847458	118	5311	1284	COL4A2
WP399	Wnt Signaling Pathway and Pluripotency	0.688082	-0.373847	106	2	0.0169492	118	5311	54605467	POU5F1,PPARD
WP289	Myometrial Relaxation and Contraction Pathways	0.688378	-0.373417	158	3	0.0254237	118	5311	55701123487	PKIB,ADCY6,IGFBP4
WP2864	Apoptosis-related network due to altered Notch3 in ovarian cancer	0.704613	-0.350107	54	1	0.00847458	118	5311	10451	VAV3
WP437	EGF/EGFR Signaling Pathway	0.704673	-0.350022	162	3	0.0254237	118	5311	1045190475899	VAV3,SH2D2A,RALB
WP395	IL-4 Signaling Pathway	0.711243	-0.340741	55	1	0.00847458	118	5311	9655	SOCS5
WP560	TGF-beta Receptor Signaling	0.730261	-0.314353	58	1	0.00847458	118	5311	2022	ENG
WP382	MAPK Signaling Pathway	0.735322	-0.307447	170	3	0.0254237	118	5311	226051594137	FGFR1,PDGFRB,MAPT
WP3584	MECP2 and Associated Rett Syndrome	0.7537	-0.282761	62	1	0.00847458	118	5311	2247	FGF2
WP2324	AGE/RAGE pathway	0.775118	-0.25474	66	1	0.00847458	118	5311	1729	DIAPH1
WP183	Proteasome Degradation	0.775118	-0.25474	66	1	0.00847458	118	5311	7321	UBE2D1
WP2374	Oncostatin M Signaling Pathway	0.775118	-0.25474	66	1	0.00847458	118	5311	5829	PXN
WP3303	Rac1/Pak1/p38/MMP-2 pathway	0.785124	-0.241914	68	1	0.00847458	118	5311	5829	PXN
WP45	G1 to S cell cycle control	0.785124	-0.241914	68	1	0.00847458	118	5311	84699	CREB3L3
WP428	Wnt Signaling Pathway	0.794688	-0.229806	70	1	0.00847458	118	5311	6424	SFRP4
WP24	Peptide GPCRs	0.812568	-0.207556	74	1	0.00847458	118	5311	1236	CCR7
WP455	GPCRs, Class A Rhodopsin-like	0.83544	-0.179797	259	4	0.0338983	118	5311	1.12551e+16	HRH3,ADORA1,GPR83,CCR7
WP3925	Amino Acid metabolism	0.872847	-0.135995	91	1	0.00847458	118	5311	445	ASS1
WP69	T-Cell antigen Receptor (TCR) Signaling Pathway	0.872847	-0.135995	91	1	0.00847458	118	5311	10451	VAV3
WP1772	Apoptosis Modulation and Signaling	0.881278	-0.126382	94	1	0.00847458	118	5311	9531	BAG3
WP117	GPCRs, Other	0.883963	-0.12334	95	1	0.00847458	118	5311	10888	GPR83
WP23	B Cell Receptor Signaling Pathway	0.891663	-0.114667	98	1	0.00847458	118	5311	7006	TEC
WP75	Toll-like Receptor Signaling Pathway	0.903386	-0.101605	103	1	0.00847458	118	5311	3663	IRF5
WP615	Senescence and Autophagy in Cancer	0.909807	-0.0945229	106	1	0.00847458	118	5311	3663	IRF5
WP710	DNA Damage Response (only ATM dependent)	0.924933	-0.0780336	114	1	0.00847458	118	5311	2538	G6PC
WP2431	Spinal Cord Injury	0.93308	-0.0692642	119	1	0.00847458	118	5311	6585	SLIT1
WP3915	Angiopoietin Like Protein 8 Regulatory Pathway	0.950386	-0.0508875	132	1	0.00847458	118	5311	2538	G6PC
WP2059	Alzheimers Disease	0.965706	-0.034896	148	1	0.00847458	118	5311	4137	MAPT
WP481	Insulin Signaling	0.974618	-0.0257102	161	1	0.00847458	118	5311	10110	SGK2
WP2253	Pilocytic astrocytoma	1	-2.514e-12	4	0	0	118	5311
WP2491	Diclofenac Metabolic Pathway	1	-2.514e-12	4	0	0	118	5311
WP2889	Oxytocin signaling	1	-2.514e-12	4	0	0	118	5311
WP3302	eIF5A regulation in response to inhibition of the nuclear export system	1	-2.514e-12	4	0	0	118	5311
WP690	Polyol Pathway	1	-2.514e-12	4	0	0	118	5311
WP1133	Androgen receptor signaling pathway	1	-2.514e-12	4	0	0	118	5311
WP3633	Caffeine and Theobromine metabolism	1	-2.514e-12	4	0	0	118	5311
WP1941	Peroxisomal beta-oxidation of tetracosanoyl-CoA	1	-2.514e-12	4	0	0	118	5311
WP733	Serotonin Receptor 2 and STAT3 Signaling	1	-2.514e-12	4	0	0	118	5311
WP521	Amino acid conjugation of benzoic acid	1	-2.514e-12	4	0	0	118	5311
WP897	Androgen receptor signaling pathway	1	-2.514e-12	4	0	0	118	5311
WP3875	ATR Signaling	1	-1.87656e-12	9	0	0	118	5311
WP3300	Dual hijack model of Vif in HIV infection	1	-1.87656e-12	9	0	0	118	5311
WP3585	Cytosine methylation	1	-1.87656e-12	9	0	0	118	5311
WP3297	EV release from cardiac cells and their functional effects	1	-1.87656e-12	9	0	0	118	5311
WP696	Benzo(a)pyrene metabolism	1	-1.87656e-12	9	0	0	118	5311
WP288	NLR Proteins	1	-1.87656e-12	9	0	0	118	5311
WP561	Heme Biosynthesis	1	-1.87656e-12	9	0	0	118	5311
WP2942	DDX1 as a regulatory component of the Drosha microprocessor	1	-1.87656e-12	9	0	0	118	5311
WP3593	miR-148a/miR-31/FIH1/HIF1&alpha;-Notch signaling in glioblastoma	1	-1.87656e-12	9	0	0	118	5311
WP531	Mismatch repair	1	-1.87656e-12	9	0	0	118	5311
WP3674	Tgif disruption of Shh signaling	1	-1.87656e-12	9	0	0	118	5311
WP2533	Glycerophospholipid Biosynthetic Pathway	1	-9.01373e-13	21	0	0	118	5311
WP1602	Nicotine Activity on Dopaminergic Neurons	1	-9.01373e-13	21	0	0	118	5311
WP3670	Simplified Interaction Map Between LOXL4 and Oxidative Stress Pathway	1	-9.01373e-13	21	0	0	118	5311
WP2113	Type III interferon signaling	1	-7.91523e-13	10	0	0	118	5311
WP704	Methylation Pathways	1	-7.91523e-13	10	0	0	118	5311
WP1531	Vitamin D Metabolism	1	-7.91523e-13	10	0	0	118	5311
WP2333	Trans-sulfuration pathway	1	-7.91523e-13	10	0	0	118	5311
WP2874	Liver X Receptor Pathway	1	-7.91523e-13	10	0	0	118	5311
WP3601	Composition of Lipid Particles	1	-7.91523e-13	10	0	0	118	5311
WP661	Glucose Homeostasis	1	-7.4268e-13	1	0	0	118	5311
WP3191	TSLP Signaling Pathway	1	-7.4268e-13	1	0	0	118	5311
WP2190	One carbon donor	1	-7.4268e-13	1	0	0	118	5311
WP108	Selenium metabolism/Selenoproteins	1	-7.4268e-13	1	0	0	118	5311
WP1	Statin Pathway	1	-7.4268e-13	1	0	0	118	5311
WP2536	Colchicine Metabolic Pathway	1	-7.4268e-13	1	0	0	118	5311
WP3627	Gut-Liver Indole Metabolism	1	-7.4268e-13	1	0	0	118	5311
WP188	Focal Adhesion	1	-7.4268e-13	1	0	0	118	5311
WP1742	TP53 Network	1	3.86337e-13	20	0	0	118	5311
WP391	Mitochondrial Gene Expression	1	3.86337e-13	20	0	0	118	5311
WP516	Hypertrophy Model	1	3.86337e-13	20	0	0	118	5311
WP732	Serotonin Receptor 2 and ELK-SRF/GATA4 signaling	1	3.86337e-13	20	0	0	118	5311
WP3853	ERK Pathway in Huntington's Disease	1	4.1217e-13	14	0	0	118	5311
WP2436	Dopamine metabolism	1	4.1217e-13	14	0	0	118	5311
WP229	Irinotecan Pathway	1	4.1217e-13	14	0	0	118	5311
WP2035	Follicle Stimulating Hormone (FSH) signaling pathway	1	2.40221e-12	27	0	0	118	5311
WP2361	Gastric Cancer Network 1	1	3.37852e-12	28	0	0	118	5311
WP2249	Metastatic brain tumor	1	3.37852e-12	28	0	0	118	5311
WP1471	Target Of Rapamycin (TOR) Signaling	1	3.56628e-12	37	0	0	118	5311
WP3614	Photodynamic therapy-induced HIF-1 survival signaling	1	3.56628e-12	37	0	0	118	5311
WP2895	Differentiation of white and brown adipocyte	1	3.9124e-12	25	0	0	118	5311
WP2865	IL1 and megakaryocytes in obesity	1	3.9124e-12	25	0	0	118	5311
WP205	IL-7 Signaling Pathway	1	3.9124e-12	25	0	0	118	5311
WP3408	Evolocumab Mechanism	1	4.38068e-12	3	0	0	118	5311
WP2846	Proprotein convertase subtilisin/kexin type 9 (PCSK9) mediated LDL receptor degradation	1	4.38068e-12	3	0	0	118	5311
WP2583	T-Cell Receptor and Co-stimulatory Signaling	1	4.58151e-12	29	0	0	118	5311
WP422	MAPK Cascade	1	4.58151e-12	29	0	0	118	5311
WP3613	Photodynamic therapy-induced unfolded protein response	1	4.58151e-12	29	0	0	118	5311
WP2866	mir34a and TGIF2 in osteoclastogenesis	1	4.5882e-12	2	0	0	118	5311
WP1438	Influenza A virus infection	1	4.5882e-12	2	0	0	118	5311
WP2901	Gonadotropin-releasing hormone (GnRH) signaling	1	4.5882e-12	2	0	0	118	5311
WP1311	Folic Acid Network	1	4.5882e-12	2	0	0	118	5311
WP1273	Folic Acid Network	1	4.5882e-12	2	0	0	118	5311
WP2816	Felbamate Metabolism	1	4.5882e-12	2	0	0	118	5311
WP2943	Hypoxia-mediated EMT and Stemness	1	4.5882e-12	2	0	0	118	5311
WP2646	Lidocaine metabolism	1	4.5882e-12	2	0	0	118	5311
WP2366	Butyrate-induced histone acetylation	1	4.5882e-12	2	0	0	118	5311
WP1600	Nicotine Metabolism	1	6.96901e-12	6	0	0	118	5311
WP3891	Benzene metabolism	1	6.96901e-12	6	0	0	118	5311
WP694	Arylamine metabolism	1	6.96901e-12	6	0	0	118	5311
WP1981	Thyroxine (Thyroid Hormone) Production	1	6.96901e-12	6	0	0	118	5311
WP3630	NAD metabolism, sirtuins and aging	1	7.72903e-12	11	0	0	118	5311
WP2513	Nanoparticle triggered regulated necrosis	1	7.72903e-12	11	0	0	118	5311
WP1455	Serotonin Transporter Activity	1	7.72903e-12	11	0	0	118	5311
WP364	IL-6 signaling pathway	1	7.73393e-12	43	0	0	118	5311
WP1589	Folate-Alcohol and Cancer Pathway	1	7.80152e-12	8	0	0	118	5311
WP2338	miRNA Biogenesis	1	7.80152e-12	8	0	0	118	5311
WP3634	Insulin signalling in human adipocytes (normal condition)	1	7.80152e-12	8	0	0	118	5311
WP3635	Insulin signalling in human adipocytes (diabetic condition)	1	7.80152e-12	8	0	0	118	5311
WP136	Phase I biotransformations, non P450	1	7.80152e-12	8	0	0	118	5311
WP237	Glucocorticoid &amp; Mineralcorticoid Metabolism	1	7.80152e-12	8	0	0	118	5311
WP3655	Hypothetical Craniofacial Development Pathway	1	7.80152e-12	8	0	0	118	5311
WP2485	NAD Biosynthesis II (from tryptophan)	1	7.80152e-12	8	0	0	118	5311
WP2849	Hematopoietic Stem Cell Differentiation	1	8.41602e-12	48	0	0	118	5311
WP712	Estrogen signaling pathway	1	8.50018e-12	23	0	0	118	5311
WP2868	TCA Cycle Nutrient Utilization and Invasiveness of Ovarian Cancer	1	8.59344e-12	5	0	0	118	5311
WP2542	Sulindac Metabolic Pathway	1	8.59344e-12	5	0	0	118	5311
WP311	Synthesis and Degradation of Ketone Bodies	1	8.59344e-12	5	0	0	118	5311
WP3596	miR-517 relationship with ARCN1 and USP1	1	8.59344e-12	5	0	0	118	5311
WP2597	Secretion of Hydrochloric Acid in Parietal Cells	1	8.59344e-12	5	0	0	118	5311
WP688	Catalytic cycle of mammalian Flavin-containing MonoOxygenases (FMOs)	1	8.59344e-12	5	0	0	118	5311
WP501	GPCRs, Class C Metabotropic glutamate, pheromone	1	9.02548e-12	16	0	0	118	5311
WP1946	Cori Cycle	1	9.02548e-12	16	0	0	118	5311
WP53	ID signaling pathway	1	9.02548e-12	16	0	0	118	5311
WP2453	TCA Cycle and Deficiency of Pyruvate Dehydrogenase complex (PDHc)	1	9.02548e-12	16	0	0	118	5311
WP12	Osteoclast Signaling	1	9.02548e-12	16	0	0	118	5311
WP550	Biogenic Amine Synthesis	1	9.02548e-12	16	0	0	118	5311
WP2359	Parkin-Ubiquitin Proteasomal System pathway	1	9.40162e-12	70	0	0	118	5311
WP3657	Hematopoietic Stem Cell Gene Regulation by GABP alpha/beta Complex	1	9.53195e-12	22	0	0	118	5311
WP1584	Type II diabetes mellitus	1	9.53195e-12	22	0	0	118	5311
WP1424	Globo Sphingolipid Metabolism	1	9.53195e-12	22	0	0	118	5311
WP3599	Transcription factor regulation in adipogenesis	1	9.53195e-12	22	0	0	118	5311
WP167	Eicosanoid Synthesis	1	9.53195e-12	22	0	0	118	5311
WP545	Complement Activation	1	9.53195e-12	22	0	0	118	5311
WP2596	Gastric acid production	1	9.60663e-12	7	0	0	118	5311
WP438	Non-homologous end joining	1	9.60663e-12	7	0	0	118	5311
WP134	Pentose Phosphate Pathway	1	9.60663e-12	7	0	0	118	5311
WP1995	Effects of Nitric Oxide	1	9.60663e-12	7	0	0	118	5311
WP678	Arachidonate Epoxygenase / Epoxide Hydrolase	1	9.60663e-12	7	0	0	118	5311
WP3924	Hfe effect on hepcidin production	1	9.60663e-12	7	0	0	118	5311
WP3595	mir-124 predicted interactions with cell cycle and differentiation	1	9.60663e-12	7	0	0	118	5311
WP1310	Selenium Micronutrient Network	1	9.60663e-12	7	0	0	118	5311
WP528	Acetylcholine Synthesis	1	9.60663e-12	7	0	0	118	5311
WP1272	Selenium Micronutrient Network	1	9.60663e-12	7	0	0	118	5311
WP2805	RNA interference	1	9.60663e-12	7	0	0	118	5311
WP623	Oxidative phosphorylation	1	9.71479e-12	54	0	0	118	5311
WP673	ErbB Signaling Pathway	1	9.71479e-12	54	0	0	118	5311
WP314	Fas Ligand (FasL) pathway and Stress induction of Heat Shock Proteins (HSP) regulation	1	9.85403e-12	44	0	0	118	5311
WP2332	Interleukin-11 Signaling Pathway	1	9.85403e-12	44	0	0	118	5311
WP3617	Photodynamic therapy-induced NF-kB survival signaling	1	9.91296e-12	35	0	0	118	5311
WP3844	PI3K-AKT-mTOR signaling pathway and therapeutic opportunities	1	9.97712e-12	30	0	0	118	5311
WP2855	Dopaminergic Neurogenesis	1	9.97712e-12	30	0	0	118	5311
WP129	Matrix Metalloproteinases	1	9.97712e-12	30	0	0	118	5311
WP241	One Carbon Metabolism	1	9.97712e-12	30	0	0	118	5311
WP3851	TLR4 Signaling and Tolerance	1	9.97712e-12	30	0	0	118	5311
WP98	Prostaglandin Synthesis and Regulation	1	9.97712e-12	30	0	0	118	5311
WP3878	ATM Signaling Network in Development and Disease	1	1.0138e-11	46	0	0	118	5311
WP1971	Integrated Cancer Pathway	1	1.0138e-11	46	0	0	118	5311
WP368	Mitochondrial LC-Fatty Acid Beta-Oxidation	1	1.02861e-11	17	0	0	118	5311
WP2916	Interactome of polycomb repressive complex 2 (PRC2)	1	1.02861e-11	17	0	0	118	5311
WP3678	Amplification and Expansion of Oncogenic Pathways as Metastatic Traits	1	1.02861e-11	17	0	0	118	5311
WP3858	Toll-like Receptor Signaling	1	1.07393e-11	32	0	0	118	5311
WP3893	Development and heterogeneity of the ILC family	1	1.07393e-11	32	0	0	118	5311
WP2828	Bladder Cancer	1	1.07393e-11	32	0	0	118	5311
WP2875	Constitutive Androstane Receptor Pathway	1	1.07393e-11	32	0	0	118	5311
WP2525	Trans-sulfuration and one carbon metabolism	1	1.07393e-11	32	0	0	118	5311
WP3	Transcriptional activation by NRF2	1	1.08527e-11	15	0	0	118	5311
WP2435	Quercetin and Nf-kB/ AP-1 Induced Cell Apoptosis	1	1.08527e-11	15	0	0	118	5311
WP197	Cholesterol Biosynthesis	1	1.08527e-11	15	0	0	118	5311
WP2267	Synaptic Vesicle Pathway	1	1.11245e-11	52	0	0	118	5311
WP3611	Photodynamic therapy-induced AP-1 survival signaling.	1	1.15367e-11	51	0	0	118	5311
WP400	p38 MAPK Signaling Pathway	1	1.16963e-11	34	0	0	118	5311
WP1601	Fluoropyrimidine Activity	1	1.16963e-11	34	0	0	118	5311
WP58	Monoamine GPCRs	1	1.17381e-11	33	0	0	118	5311
WP453	Inflammatory Response Pathway	1	1.17381e-11	33	0	0	118	5311
WP2363	Gastric Cancer Network 2	1	1.17381e-11	33	0	0	118	5311
WP3676	BDNF-TrkB Signaling	1	1.17381e-11	33	0	0	118	5311
WP2636	Common Pathways Underlying Drug Addiction	1	1.20515e-11	42	0	0	118	5311
WP2036	TNF related weak inducer of apoptosis (TWEAK) Signaling Pathway	1	1.20515e-11	42	0	0	118	5311
WP363	Wnt Signaling Pathway Netpath	1	1.26679e-11	53	0	0	118	5311
WP107	Translation Factors	1	1.26679e-11	53	0	0	118	5311
WP1533	Vitamin B12 Metabolism	1	1.26679e-11	53	0	0	118	5311
WP3879	4-hydroxytamoxifen, Dexamethasone, and Retinoic Acids Regulation of p27 Expression	1	1.27523e-11	18	0	0	118	5311
WP3859	TGF-B Signaling in Thyroid Cells for Epithelial-Mesenchymal Transition	1	1.27523e-11	18	0	0	118	5311
WP3871	Valproic acid pathway	1	1.30885e-11	13	0	0	118	5311
WP186	Homologous recombination	1	1.30885e-11	13	0	0	118	5311
WP1991	SRF and miRs in Smooth Muscle Differentiation and Proliferation	1	1.30885e-11	13	0	0	118	5311
WP3876	BMP2-WNT4-FOXO1 Pathway in Human Primary Endometrial Stromal Cell Differentiation	1	1.30885e-11	13	0	0	118	5311
WP2881	Estrogen Receptor Pathway	1	1.30885e-11	13	0	0	118	5311
WP1423	Ganglio Sphingolipid Metabolism	1	1.30885e-11	13	0	0	118	5311
WP3679	Cell-type Dependent Selectivity of CCK2R Signaling	1	1.30885e-11	13	0	0	118	5311
WP1434	Osteopontin Signaling	1	1.30885e-11	13	0	0	118	5311
WP1433	Nucleotide-binding Oligomerization Domain (NOD) pathway	1	1.31239e-11	41	0	0	118	5311
WP2371	Parkinsons Disease Pathway	1	1.34436e-11	83	0	0	118	5311
WP384	Apoptosis Modulation by HSP70	1	1.38797e-11	19	0	0	118	5311
WP734	Serotonin Receptor 4/6/7 and NR3C Signaling	1	1.38797e-11	19	0	0	118	5311
WP1992	TarBasePathway	1	1.38797e-11	19	0	0	118	5311
WP22	IL-9 Signaling Pathway	1	1.38797e-11	19	0	0	118	5311
WP3287	Overview of nanoparticle effects	1	1.38797e-11	19	0	0	118	5311
WP697	Estrogen metabolism	1	1.38797e-11	19	0	0	118	5311
WP585	Interferon type I signaling pathways	1	1.41914e-11	55	0	0	118	5311
WP2272	Pathogenic Escherichia coli infection	1	1.41914e-11	55	0	0	118	5311
WP2018	RANKL/RANK (Receptor activator of NFKB (ligand)) Signaling Pathway	1	1.41914e-11	55	0	0	118	5311
WP1530	miRNA Regulation of DNA Damage Response	1	1.4693e-11	93	0	0	118	5311
WP2878	PPAR Alpha Pathway	1	1.47363e-11	26	0	0	118	5311
WP581	EPO Receptor Signaling	1	1.47363e-11	26	0	0	118	5311
WP530	Cytokines and Inflammatory Response	1	1.47363e-11	26	0	0	118	5311
WP325	Triacylglyceride Synthesis	1	1.47363e-11	26	0	0	118	5311
WP698	Glucuronidation	1	1.47363e-11	26	0	0	118	5311
WP3863	T-Cell antigen Receptor (TCR) pathway during Staphylococcus aureus infection	1	1.47742e-11	62	0	0	118	5311
WP408	Oxidative Stress	1	1.4905e-11	31	0	0	118	5311
WP1982	Sterol Regulatory Element-Binding Proteins (SREBP) signalling	1	1.52055e-11	73	0	0	118	5311
WP286	IL-3 Signaling Pathway	1	1.56413e-11	49	0	0	118	5311
WP2516	ATM Signaling Pathway	1	1.58316e-11	40	0	0	118	5311
WP262	EBV LMP1 signaling	1	1.58942e-11	24	0	0	118	5311
WP2509	Nanoparticle triggered autophagic cell death	1	1.58942e-11	24	0	0	118	5311
WP2637	Structural Pathway of Interleukin 1 (IL-1)	1	1.60666e-11	50	0	0	118	5311
WP1545	miRNAs involved in DNA damage response	1	1.60666e-11	50	0	0	118	5311
WP2034	Leptin signaling pathway	1	1.68206e-11	76	0	0	118	5311
WP2012	miRs in Muscle Cell Differentiation	1	1.75082e-11	36	0	0	118	5311
WP500	Glycogen Metabolism	1	1.75082e-11	36	0	0	118	5311
WP1984	Integrated Breast Cancer Pathway	1	1.82984e-11	154	0	0	118	5311
WP138	Androgen receptor signaling pathway	1	1.91547e-11	90	0	0	118	5311
WP477	Cytoplasmic Ribosomal Proteins	1	1.91547e-11	90	0	0	118	5311
WP195	IL-1 signaling pathway	1	1.96135e-11	57	0	0	118	5311
WP3680	Association Between Physico-Chemical Features and Toxicity Associated Pathways	1	1.98464e-11	68	0	0	118	5311
WP1403	AMP-activated Protein Kinase (AMPK) Signaling	1	1.98464e-11	68	0	0	118	5311
WP111	Electron Transport Chain	1	2.17228e-11	92	0	0	118	5311
WP15	Selenium Micronutrient Network	1	2.22593e-11	87	0	0	118	5311
WP1425	Bone Morphogenic Protein (BMP) Signalling and Regulation	1	2.26068e-11	12	0	0	118	5311
WP2290	RalA downstream regulated genes	1	2.26068e-11	12	0	0	118	5311
WP3672	LncRNA-mediated mechanisms of therapeutic resistance	1	2.26068e-11	12	0	0	118	5311
WP1559	TFs Regulate miRNAs related to cardiac hypertrophy	1	2.26068e-11	12	0	0	118	5311
WP3849	MAPK and NFkB Signalling Pathways Inhibited by Yersinia YopJ	1	2.26068e-11	12	0	0	118	5311
WP411	mRNA Processing	1	2.28132e-11	132	0	0	118	5311
WP2572	Primary Focal Segmental Glomerulosclerosis FSGS	1	2.34552e-11	74	0	0	118	5311
WP707	DNA Damage Response	1	2.34728e-11	69	0	0	118	5311
WP2369	Histone Modifications	1	2.34728e-11	69	0	0	118	5311
WP176	Folate Metabolism	1	2.34728e-11	69	0	0	118	5311
WP2446	Retinoblastoma (RB) in Cancer	1	2.82095e-11	88	0	0	118	5311
WP366	TGF-beta Signaling Pathway	1	2.88397e-11	133	0	0	118	5311

## Sheet: FXRa2L434R_down
TermID	Term	Enrichment	logP	Genes in Term	Target Genes in Term	Fraction of Targets in Term	Total Target Genes	Total Genes	Entrez Gene IDs	Gene Symbols
WP3925	Amino Acid metabolism	0.0012291	-6.70147	91	3	0.230769	13	5311	49423034127	OAT,HAL,ADH4
WP3924	Hfe effect on hepcidin production	0.0170185	-4.07346	7	1	0.0769231	13	5311	57817	HAMP
WP2007	Iron metabolism in placenta	0.0290104	-3.5401	12	1	0.0769231	13	5311	57817	HAMP
WP206	Fatty Acid Omega Oxidation	0.0361406	-3.32034	15	1	0.0769231	13	5311	127	ADH4
WP3287	Overview of nanoparticle effects	0.0455724	-3.08845	19	1	0.0769231	13	5311	10000	AKT3
WP497	Urea cycle and metabolism of amino groups	0.0479169	-3.03829	20	1	0.0769231	13	5311	4942	OAT
WP3599	Transcription factor regulation in adipogenesis	0.0525902	-2.94523	22	1	0.0769231	13	5311	8204	NRIP1
WP334	GPCRs, Class B Secretin-like	0.0572422	-2.86046	24	1	0.0769231	13	5311	23266	ADGRL2
WP26	Signal Transduction of S1P Receptor	0.0618732	-2.78267	26	1	0.0769231	13	5311	10000	AKT3
WP2643	Nanoparticle-mediated activation of receptor signaling	0.0687803	-2.67684	29	1	0.0769231	13	5311	10000	AKT3
WP34	Ovarian Infertility Genes	0.0756404	-2.58176	32	1	0.0769231	13	5311	8204	NRIP1
WP716	Vitamin A and Carotenoid Metabolism	0.102617	-2.27675	44	1	0.0769231	13	5311	127	ADH4
WP2586	Aryl Hydrocarbon Receptor	0.111446	-2.19421	48	1	0.0769231	13	5311	8204	NRIP1
WP2267	Synaptic Vesicle Pathway	0.120196	-2.11863	52	1	0.0769231	13	5311	23025	UNC13A
WP673	ErbB Signaling Pathway	0.12454	-2.08313	54	1	0.0769231	13	5311	10000	AKT3
WP2261	Signaling Pathways in Glioblastoma	0.185354	-1.68549	83	1	0.0769231	13	5311	10000	AKT3
WP117	GPCRs, Other	0.209357	-1.56371	95	1	0.0769231	13	5311	23266	ADGRL2
WP75	Toll-like Receptor Signaling Pathway	0.224995	-1.49168	103	1	0.0769231	13	5311	10000	AKT3
WP185	Integrin-mediated Cell Adhesion	0.224995	-1.49168	103	1	0.0769231	13	5311	10000	AKT3
WP399	Wnt Signaling Pathway and Pluripotency	0.230785	-1.46627	106	1	0.0769231	13	5311	10009	ZBTB33
WP710	DNA Damage Response (only ATM dependent)	0.246031	-1.4023	114	1	0.0769231	13	5311	10000	AKT3
WP2431	Spinal Cord Injury	0.255418	-1.36485	119	1	0.0769231	13	5311	1462	VCAN
WP236	Adipogenesis	0.277507	-1.28191	131	1	0.0769231	13	5311	8204	NRIP1
WP411	mRNA Processing	0.279321	-1.2754	132	1	0.0769231	13	5311	22916	NCBP2
WP1449	Regulation of toll-like receptor signaling pathway	0.302513	-1.19563	145	1	0.0769231	13	5311	10000	AKT3
WP51	Regulation of Actin Cytoskeleton	0.30951	-1.17277	149	1	0.0769231	13	5311	55740	ENAH
WP1984	Integrated Breast Cancer Pathway	0.318164	-1.14519	154	1	0.0769231	13	5311	4664	NAB1
WP382	MAPK Signaling Pathway	0.345189	-1.06366	170	1	0.0769231	13	5311	10000	AKT3
WP306	Focal Adhesion	0.385444	-0.95336	195	1	0.0769231	13	5311	10000	AKT3
WP3594	Circadian rythm related genes	0.403943	-0.906481	207	1	0.0769231	13	5311	8204	NRIP1
WP455	GPCRs, Class A Rhodopsin-like	1	-7.90909e-12	259	0	0	13	5311
WP531	Mismatch repair	1	-7.33432e-12	9	0	0	13	5311
WP561	Heme Biosynthesis	1	-7.33432e-12	9	0	0	13	5311
WP3875	ATR Signaling	1	-7.33432e-12	9	0	0	13	5311
WP288	NLR Proteins	1	-7.33432e-12	9	0	0	13	5311
WP696	Benzo(a)pyrene metabolism	1	-7.33432e-12	9	0	0	13	5311
WP3674	Tgif disruption of Shh signaling	1	-7.33432e-12	9	0	0	13	5311
WP3297	EV release from cardiac cells and their functional effects	1	-7.33432e-12	9	0	0	13	5311
WP3300	Dual hijack model of Vif in HIV infection	1	-7.33432e-12	9	0	0	13	5311
WP3593	miR-148a/miR-31/FIH1/HIF1&alpha;-Notch signaling in glioblastoma	1	-7.33432e-12	9	0	0	13	5311
WP3585	Cytosine methylation	1	-7.33432e-12	9	0	0	13	5311
WP2942	DDX1 as a regulatory component of the Drosha microprocessor	1	-7.33432e-12	9	0	0	13	5311
WP2857	Mesodermal Commitment Pathway	1	-6.94684e-12	156	0	0	13	5311
WP170	Nuclear Receptors	1	-6.83251e-12	39	0	0	13	5311
WP3414	Initiation of transcription and translation elongation at the HIV-1 LTR	1	-6.78126e-12	37	0	0	13	5311
WP619	Type II interferon signaling (IFNG)	1	-6.78126e-12	37	0	0	13	5311
WP1471	Target Of Rapamycin (TOR) Signaling	1	-6.78126e-12	37	0	0	13	5311
WP3614	Photodynamic therapy-induced HIF-1 survival signaling	1	-6.78126e-12	37	0	0	13	5311
WP3529	Zinc homeostasis	1	-6.78126e-12	37	0	0	13	5311
WP2865	IL1 and megakaryocytes in obesity	1	-5.92324e-12	25	0	0	13	5311
WP2895	Differentiation of white and brown adipocyte	1	-5.92324e-12	25	0	0	13	5311
WP205	IL-7 Signaling Pathway	1	-5.92324e-12	25	0	0	13	5311
WP1528	Physiological and Pathological Hypertrophy of the Heart	1	-5.92324e-12	25	0	0	13	5311
WP3668	Hypothesized Pathways in Pathogenesis of Cardiovascular Disease	1	-5.92324e-12	25	0	0	13	5311
WP897	Androgen receptor signaling pathway	1	-4.28364e-12	4	0	0	13	5311
WP1603	Nicotine Activity on Chromaffin Cells	1	-4.28364e-12	4	0	0	13	5311
WP3302	eIF5A regulation in response to inhibition of the nuclear export system	1	-4.28364e-12	4	0	0	13	5311
WP2889	Oxytocin signaling	1	-4.28364e-12	4	0	0	13	5311
WP733	Serotonin Receptor 2 and STAT3 Signaling	1	-4.28364e-12	4	0	0	13	5311
WP3633	Caffeine and Theobromine metabolism	1	-4.28364e-12	4	0	0	13	5311
WP1941	Peroxisomal beta-oxidation of tetracosanoyl-CoA	1	-4.28364e-12	4	0	0	13	5311
WP690	Polyol Pathway	1	-4.28364e-12	4	0	0	13	5311
WP521	Amino acid conjugation of benzoic acid	1	-4.28364e-12	4	0	0	13	5311
WP2253	Pilocytic astrocytoma	1	-4.28364e-12	4	0	0	13	5311
WP2491	Diclofenac Metabolic Pathway	1	-4.28364e-12	4	0	0	13	5311
WP1133	Androgen receptor signaling pathway	1	-4.28364e-12	4	0	0	13	5311
WP2249	Metastatic brain tumor	1	-3.38437e-12	28	0	0	13	5311
WP2361	Gastric Cancer Network 1	1	-3.38437e-12	28	0	0	13	5311
WP1742	TP53 Network	1	-3.36245e-12	20	0	0	13	5311
WP1422	Sphingolipid Metabolism	1	-3.36245e-12	20	0	0	13	5311
WP516	Hypertrophy Model	1	-3.36245e-12	20	0	0	13	5311
WP391	Mitochondrial Gene Expression	1	-3.36245e-12	20	0	0	13	5311
WP732	Serotonin Receptor 2 and ELK-SRF/GATA4 signaling	1	-3.36245e-12	20	0	0	13	5311
WP474	Endochondral Ossification	1	-2.9205e-12	65	0	0	13	5311
WP1982	Sterol Regulatory Element-Binding Proteins (SREBP) signalling	1	-2.90588e-12	73	0	0	13	5311
WP3845	Canonical and Non-canonical Notch signaling	1	-2.83634e-12	27	0	0	13	5311
WP2035	Follicle Stimulating Hormone (FSH) signaling pathway	1	-2.83634e-12	27	0	0	13	5311
WP2533	Glycerophospholipid Biosynthetic Pathway	1	-2.44499e-12	21	0	0	13	5311
WP691	Tamoxifen metabolism	1	-2.44499e-12	21	0	0	13	5311
WP1602	Nicotine Activity on Dopaminergic Neurons	1	-2.44499e-12	21	0	0	13	5311
WP2507	Nanomaterial induced apoptosis	1	-2.44499e-12	21	0	0	13	5311
WP3670	Simplified Interaction Map Between LOXL4 and Oxidative Stress Pathway	1	-2.44499e-12	21	0	0	13	5311
WP69	T-Cell antigen Receptor (TCR) Signaling Pathway	1	-2.14874e-12	91	0	0	13	5311
WP3613	Photodynamic therapy-induced unfolded protein response	1	-1.88114e-12	29	0	0	13	5311
WP2583	T-Cell Receptor and Co-stimulatory Signaling	1	-1.88114e-12	29	0	0	13	5311
WP422	MAPK Cascade	1	-1.88114e-12	29	0	0	13	5311
WP2359	Parkin-Ubiquitin Proteasomal System pathway	1	-1.50821e-12	70	0	0	13	5311
WP428	Wnt Signaling Pathway	1	-1.50821e-12	70	0	0	13	5311
WP1981	Thyroxine (Thyroid Hormone) Production	1	-1.43306e-12	6	0	0	13	5311
WP3891	Benzene metabolism	1	-1.43306e-12	6	0	0	13	5311
WP1600	Nicotine Metabolism	1	-1.43306e-12	6	0	0	13	5311
WP694	Arylamine metabolism	1	-1.43306e-12	6	0	0	13	5311
WP2059	Alzheimers Disease	1	-1.39871e-12	148	0	0	13	5311
WP15	Selenium Micronutrient Network	1	-1.35402e-12	87	0	0	13	5311
WP322	Osteoblast Signaling	1	-8.58915e-13	14	0	0	13	5311
WP3853	ERK Pathway in Huntington's Disease	1	-8.58915e-13	14	0	0	13	5311
WP229	Irinotecan Pathway	1	-8.58915e-13	14	0	0	13	5311
WP2436	Dopamine metabolism	1	-8.58915e-13	14	0	0	13	5311
WP2037	Prolactin Signaling Pathway	1	-8.26534e-13	76	0	0	13	5311
WP2034	Leptin signaling pathway	1	-8.26534e-13	76	0	0	13	5311
WP2118	Arrhythmogenic Right Ventricular Cardiomyopathy	1	-8.26534e-13	76	0	0	13	5311
WP615	Senescence and Autophagy in Cancer	1	-7.15359e-13	106	0	0	13	5311
WP80	Nucleotide GPCRs	1	-5.90402e-13	11	0	0	13	5311
WP2854	Gene regulatory network modelling somitogenesis	1	-5.90402e-13	11	0	0	13	5311
WP2513	Nanoparticle triggered regulated necrosis	1	-5.90402e-13	11	0	0	13	5311
WP3630	NAD metabolism, sirtuins and aging	1	-5.90402e-13	11	0	0	13	5311
WP1455	Serotonin Transporter Activity	1	-5.90402e-13	11	0	0	13	5311
WP3915	Angiopoietin Like Protein 8 Regulatory Pathway	1	1.31991e-13	132	0	0	13	5311
WP2849	Hematopoietic Stem Cell Differentiation	1	1.77562e-13	48	0	0	13	5311
WP2873	Aryl Hydrocarbon Receptor Pathway	1	1.77562e-13	48	0	0	13	5311
WP2848	Differentiation Pathway	1	1.77562e-13	48	0	0	13	5311
WP496	Steroid Biosynthesis	1	1.93384e-13	10	0	0	13	5311
WP2874	Liver X Receptor Pathway	1	1.93384e-13	10	0	0	13	5311
WP704	Methylation Pathways	1	1.93384e-13	10	0	0	13	5311
WP3601	Composition of Lipid Particles	1	1.93384e-13	10	0	0	13	5311
WP2333	Trans-sulfuration pathway	1	1.93384e-13	10	0	0	13	5311
WP1531	Vitamin D Metabolism	1	1.93384e-13	10	0	0	13	5311
WP3656	Interleukin-1 Induced Activation of NF-kappa-B	1	1.93384e-13	10	0	0	13	5311
WP2113	Type III interferon signaling	1	1.93384e-13	10	0	0	13	5311
WP179	Cell Cycle	1	3.28144e-13	105	0	0	13	5311
WP3611	Photodynamic therapy-induced AP-1 survival signaling.	1	6.51795e-13	51	0	0	13	5311
WP3646	Hepatitis C and Hepatocellular Carcinoma	1	6.51795e-13	51	0	0	13	5311
WP363	Wnt Signaling Pathway Netpath	1	7.23612e-13	53	0	0	13	5311
WP1533	Vitamin B12 Metabolism	1	7.23612e-13	53	0	0	13	5311
WP107	Translation Factors	1	7.23612e-13	53	0	0	13	5311
WP2406	Cardiac Progenitor Differentiation	1	7.23612e-13	53	0	0	13	5311
WP3408	Evolocumab Mechanism	1	8.18824e-13	3	0	0	13	5311
WP2846	Proprotein convertase subtilisin/kexin type 9 (PCSK9) mediated LDL receptor degradation	1	8.18824e-13	3	0	0	13	5311
WP183	Proteasome Degradation	1	9.0739e-13	66	0	0	13	5311
WP2374	Oncostatin M Signaling Pathway	1	9.0739e-13	66	0	0	13	5311
WP2324	AGE/RAGE pathway	1	9.0739e-13	66	0	0	13	5311
WP3651	Pathways Affected in Adenoid Cystic Carcinoma	1	9.0739e-13	66	0	0	13	5311
WP23	B Cell Receptor Signaling Pathway	1	1.10061e-12	98	0	0	13	5311
WP712	Estrogen signaling pathway	1	1.43598e-12	23	0	0	13	5311
WP3612	Photodynamic therapy-induced NFE2L2 (NRF2) survival signaling	1	1.43598e-12	23	0	0	13	5311
WP1991	SRF and miRs in Smooth Muscle Differentiation and Proliferation	1	1.94675e-12	13	0	0	13	5311
WP1434	Osteopontin Signaling	1	1.94675e-12	13	0	0	13	5311
WP3679	Cell-type Dependent Selectivity of CCK2R Signaling	1	1.94675e-12	13	0	0	13	5311
WP1423	Ganglio Sphingolipid Metabolism	1	1.94675e-12	13	0	0	13	5311
WP2881	Estrogen Receptor Pathway	1	1.94675e-12	13	0	0	13	5311
WP3876	BMP2-WNT4-FOXO1 Pathway in Human Primary Endometrial Stromal Cell Differentiation	1	1.94675e-12	13	0	0	13	5311
WP3871	Valproic acid pathway	1	1.94675e-12	13	0	0	13	5311
WP186	Homologous recombination	1	1.94675e-12	13	0	0	13	5311
WP3892	Development of pulmonary dendritic cells and macrophage subsets	1	1.94675e-12	13	0	0	13	5311
WP410	Diurnally Regulated Genes with Circadian Orthologs	1	2.02479e-12	49	0	0	13	5311
WP286	IL-3 Signaling Pathway	1	2.02479e-12	49	0	0	13	5311
WP534	Glycolysis and Gluconeogenesis	1	2.02479e-12	49	0	0	13	5311
WP311	Synthesis and Degradation of Ketone Bodies	1	2.24364e-12	5	0	0	13	5311
WP2542	Sulindac Metabolic Pathway	1	2.24364e-12	5	0	0	13	5311
WP2868	TCA Cycle Nutrient Utilization and Invasiveness of Ovarian Cancer	1	2.24364e-12	5	0	0	13	5311
WP3596	miR-517 relationship with ARCN1 and USP1	1	2.24364e-12	5	0	0	13	5311
WP2597	Secretion of Hydrochloric Acid in Parietal Cells	1	2.24364e-12	5	0	0	13	5311
WP688	Catalytic cycle of mammalian Flavin-containing MonoOxygenases (FMOs)	1	2.24364e-12	5	0	0	13	5311
WP3286	Copper homeostasis	1	2.27813e-12	54	0	0	13	5311
WP2864	Apoptosis-related network due to altered Notch3 in ovarian cancer	1	2.27813e-12	54	0	0	13	5311
WP623	Oxidative phosphorylation	1	2.27813e-12	54	0	0	13	5311
WP1545	miRNAs involved in DNA damage response	1	2.32193e-12	50	0	0	13	5311
WP2637	Structural Pathway of Interleukin 1 (IL-1)	1	2.32193e-12	50	0	0	13	5311
WP536	Calcium Regulation in the Cardiac Cell	1	2.64434e-12	151	0	0	13	5311
WP3850	Factors and pathways affecting insulin-like growth factor (IGF1)-Akt signaling	1	2.88421e-12	31	0	0	13	5311
WP408	Oxidative Stress	1	2.88421e-12	31	0	0	13	5311
WP2112	IL17 signaling pathway	1	2.88421e-12	31	0	0	13	5311
WP2203	Thymic Stromal LymphoPoietin (TSLP) Signaling Pathway	1	2.89614e-12	47	0	0	13	5311
WP1311	Folic Acid Network	1	2.99966e-12	2	0	0	13	5311
WP1273	Folic Acid Network	1	2.99966e-12	2	0	0	13	5311
WP2866	mir34a and TGIF2 in osteoclastogenesis	1	2.99966e-12	2	0	0	13	5311
WP2943	Hypoxia-mediated EMT and Stemness	1	2.99966e-12	2	0	0	13	5311
WP1438	Influenza A virus infection	1	2.99966e-12	2	0	0	13	5311
WP2901	Gonadotropin-releasing hormone (GnRH) signaling	1	2.99966e-12	2	0	0	13	5311
WP2816	Felbamate Metabolism	1	2.99966e-12	2	0	0	13	5311
WP2366	Butyrate-induced histone acetylation	1	2.99966e-12	2	0	0	13	5311
WP2646	Lidocaine metabolism	1	2.99966e-12	2	0	0	13	5311
WP477	Cytoplasmic Ribosomal Proteins	1	3.28515e-12	90	0	0	13	5311
WP138	Androgen receptor signaling pathway	1	3.28515e-12	90	0	0	13	5311
WP268	Notch Signaling Pathway	1	3.30209e-12	46	0	0	13	5311
WP3878	ATM Signaling Network in Development and Disease	1	3.30209e-12	46	0	0	13	5311
WP28	Selenium Metabolism and Selenoproteins	1	3.30209e-12	46	0	0	13	5311
WP1971	Integrated Cancer Pathway	1	3.30209e-12	46	0	0	13	5311
WP465	Tryptophan metabolism	1	3.30209e-12	46	0	0	13	5311
WP1591	Heart Development	1	3.30209e-12	46	0	0	13	5311
WP2380	Brain-Derived Neurotrophic Factor (BDNF) signaling pathway	1	3.42094e-12	144	0	0	13	5311
WP1772	Apoptosis Modulation and Signaling	1	3.6095e-12	94	0	0	13	5311
WP231	TNF alpha Signaling Pathway	1	3.6095e-12	94	0	0	13	5311
WP3865	RIG-I-like Receptor Signaling	1	3.68154e-12	61	0	0	13	5311
WP2446	Retinoblastoma (RB) in Cancer	1	3.80013e-12	88	0	0	13	5311
WP2636	Common Pathways Underlying Drug Addiction	1	3.83696e-12	42	0	0	13	5311
WP2036	TNF related weak inducer of apoptosis (TWEAK) Signaling Pathway	1	3.83696e-12	42	0	0	13	5311
WP405	Eukaryotic Transcription Initiation	1	3.83696e-12	42	0	0	13	5311
WP49	IL-2 Signaling Pathway	1	3.83696e-12	42	0	0	13	5311
WP466	DNA Replication	1	3.83696e-12	42	0	0	13	5311
WP3303	Rac1/Pak1/p38/MMP-2 pathway	1	3.89512e-12	68	0	0	13	5311
WP2032	Human Thyroid Stimulating Hormone (TSH) signaling pathway	1	3.89512e-12	68	0	0	13	5311
WP45	G1 to S cell cycle control	1	3.89512e-12	68	0	0	13	5311
WP1403	AMP-activated Protein Kinase (AMPK) Signaling	1	3.89512e-12	68	0	0	13	5311
WP3680	Association Between Physico-Chemical Features and Toxicity Associated Pathways	1	3.89512e-12	68	0	0	13	5311
WP35	G Protein Signaling Pathways	1	4.10712e-12	95	0	0	13	5311
WP3851	TLR4 Signaling and Tolerance	1	4.26738e-12	30	0	0	13	5311
WP3844	PI3K-AKT-mTOR signaling pathway and therapeutic opportunities	1	4.26738e-12	30	0	0	13	5311
WP98	Prostaglandin Synthesis and Regulation	1	4.26738e-12	30	0	0	13	5311
WP2855	Dopaminergic Neurogenesis	1	4.26738e-12	30	0	0	13	5311
WP129	Matrix Metalloproteinases	1	4.26738e-12	30	0	0	13	5311
WP241	One Carbon Metabolism	1	4.26738e-12	30	0	0	13	5311
WP2870	Extracellular vesicle-mediated signaling in recipient cells	1	4.26738e-12	30	0	0	13	5311
WP2371	Parkinsons Disease Pathway	1	4.34976e-12	83	0	0	13	5311
WP289	Myometrial Relaxation and Contraction Pathways	1	4.64607e-12	158	0	0	13	5311
WP61	Notch Signaling Pathway	1	4.77278e-12	62	0	0	13	5311
WP3863	T-Cell antigen Receptor (TCR) pathway during Staphylococcus aureus infection	1	4.77278e-12	62	0	0	13	5311
WP3584	MECP2 and Associated Rett Syndrome	1	4.77278e-12	62	0	0	13	5311
WP697	Estrogen metabolism	1	4.7864e-12	19	0	0	13	5311
WP22	IL-9 Signaling Pathway	1	4.7864e-12	19	0	0	13	5311
WP1992	TarBasePathway	1	4.7864e-12	19	0	0	13	5311
WP2879	Farnesoid X Receptor Pathway	1	4.7864e-12	19	0	0	13	5311
WP734	Serotonin Receptor 4/6/7 and NR3C Signaling	1	4.7864e-12	19	0	0	13	5311
WP384	Apoptosis Modulation by HSP70	1	4.7864e-12	19	0	0	13	5311
WP247	Small Ligand GPCRs	1	4.7864e-12	19	0	0	13	5311
WP2011	SREBF and miR33 in cholesterol and lipid homeostasis	1	4.7864e-12	19	0	0	13	5311
WP404	Nucleotide Metabolism	1	4.7864e-12	19	0	0	13	5311
WP3877	Simplified Depiction of MYD88 Distinct Input-Output Pathway	1	4.7864e-12	19	0	0	13	5311
WP2064	Neural Crest Differentiation	1	4.92113e-12	102	0	0	13	5311
WP1544	MicroRNAs in cardiomyocyte hypertrophy	1	4.92113e-12	102	0	0	13	5311
WP314	Fas Ligand (FasL) pathway and Stress induction of Heat Shock Proteins (HSP) regulation	1	5.06123e-12	44	0	0	13	5311
WP2332	Interleukin-11 Signaling Pathway	1	5.06123e-12	44	0	0	13	5311
WP2911	miRNA targets in ECM and membrane receptors	1	5.23291e-12	43	0	0	13	5311
WP364	IL-6 signaling pathway	1	5.23291e-12	43	0	0	13	5311
WP3879	4-hydroxytamoxifen, Dexamethasone, and Retinoic Acids Regulation of p27 Expression	1	5.28257e-12	18	0	0	13	5311
WP3413	NOTCH1 regulation of human endothelial cell calcification	1	5.28257e-12	18	0	0	13	5311
WP692	Sulfation Biotransformation Reaction	1	5.28257e-12	18	0	0	13	5311
WP3859	TGF-B Signaling in Thyroid Cells for Epithelial-Mesenchymal Transition	1	5.28257e-12	18	0	0	13	5311
WP3664	Regulation of Wnt/B-catenin Signaling by Small Molecule Compounds	1	5.28257e-12	18	0	0	13	5311
WP2377	Integrated Pancreatic Cancer Pathway	1	5.53636e-12	197	0	0	13	5311
WP1530	miRNA Regulation of DNA Damage Response	1	5.61741e-12	93	0	0	13	5311
WP2355	Corticotropin-releasing hormone signaling pathway	1	5.61741e-12	93	0	0	13	5311
WP366	TGF-beta Signaling Pathway	1	5.76861e-12	133	0	0	13	5311
WP244	Alpha 6 Beta 4 signaling pathway	1	6.17787e-12	35	0	0	13	5311
WP299	Nuclear Receptors in Lipid Metabolism and Toxicity	1	6.17787e-12	35	0	0	13	5311
WP3617	Photodynamic therapy-induced NF-kB survival signaling	1	6.17787e-12	35	0	0	13	5311
WP1601	Fluoropyrimidine Activity	1	6.21104e-12	34	0	0	13	5311
WP313	Signaling of Hepatocyte Growth Factor Receptor	1	6.21104e-12	34	0	0	13	5311
WP143	Fatty Acid Beta Oxidation	1	6.21104e-12	34	0	0	13	5311
WP400	p38 MAPK Signaling Pathway	1	6.21104e-12	34	0	0	13	5311
WP3298	Melatonin metabolism and effects	1	6.57917e-12	36	0	0	13	5311
WP500	Glycogen Metabolism	1	6.57917e-12	36	0	0	13	5311
WP2012	miRs in Muscle Cell Differentiation	1	6.57917e-12	36	0	0	13	5311
WP2018	RANKL/RANK (Receptor activator of NFKB (ligand)) Signaling Pathway	1	7.71608e-12	55	0	0	13	5311
WP395	IL-4 Signaling Pathway	1	7.71608e-12	55	0	0	13	5311
WP2272	Pathogenic Escherichia coli infection	1	7.71608e-12	55	0	0	13	5311
WP585	Interferon type I signaling pathways	1	7.71608e-12	55	0	0	13	5311
WP111	Electron Transport Chain	1	7.82177e-12	92	0	0	13	5311
WP58	Monoamine GPCRs	1	7.89445e-12	33	0	0	13	5311
WP2197	Endothelin Pathways	1	7.89445e-12	33	0	0	13	5311
WP2363	Gastric Cancer Network 2	1	7.89445e-12	33	0	0	13	5311
WP3676	BDNF-TrkB Signaling	1	7.89445e-12	33	0	0	13	5311
WP430	Statin Pathway	1	7.89445e-12	33	0	0	13	5311
WP453	Inflammatory Response Pathway	1	7.89445e-12	33	0	0	13	5311
WP43	Oxidation by Cytochrome P450	1	8.04475e-12	63	0	0	13	5311
WP3624	Lung fibrosis	1	8.04475e-12	63	0	0	13	5311
WP1424	Globo Sphingolipid Metabolism	1	8.19746e-12	22	0	0	13	5311
WP357	Fatty Acid Biosynthesis	1	8.19746e-12	22	0	0	13	5311
WP3872	Regulation of Apoptosis by Parathyroid Hormone-related Protein	1	8.19746e-12	22	0	0	13	5311
WP545	Complement Activation	1	8.19746e-12	22	0	0	13	5311
WP272	Blood Clotting Cascade	1	8.19746e-12	22	0	0	13	5311
WP100	Glutathione metabolism	1	8.19746e-12	22	0	0	13	5311
WP3645	NAD+ biosynthetic pathways	1	8.19746e-12	22	0	0	13	5311
WP1584	Type II diabetes mellitus	1	8.19746e-12	22	0	0	13	5311
WP3657	Hematopoietic Stem Cell Gene Regulation by GABP alpha/beta Complex	1	8.19746e-12	22	0	0	13	5311
WP167	Eicosanoid Synthesis	1	8.19746e-12	22	0	0	13	5311
WP254	Apoptosis	1	8.44755e-12	86	0	0	13	5311
WP2853	Endoderm Differentiation	1	8.66399e-12	145	0	0	13	5311
WP1433	Nucleotide-binding Oligomerization Domain (NOD) pathway	1	9.02063e-12	41	0	0	13	5311
WP2572	Primary Focal Segmental Glomerulosclerosis FSGS	1	9.09861e-12	74	0	0	13	5311
WP24	Peptide GPCRs	1	9.09861e-12	74	0	0	13	5311
WP560	TGF-beta Receptor Signaling	1	9.19364e-12	58	0	0	13	5311
WP3893	Development and heterogeneity of the ILC family	1	9.41979e-12	32	0	0	13	5311
WP727	Monoamine Transport	1	9.41979e-12	32	0	0	13	5311
WP2875	Constitutive Androstane Receptor Pathway	1	9.41979e-12	32	0	0	13	5311
WP3858	Toll-like Receptor Signaling	1	9.41979e-12	32	0	0	13	5311
WP2525	Trans-sulfuration and one carbon metabolism	1	9.41979e-12	32	0	0	13	5311
WP2828	Bladder Cancer	1	9.41979e-12	32	0	0	13	5311
WP558	Complement and Coagulation Cascades	1	9.50147e-12	60	0	0	13	5311
WP3527	Preimplantation Embryo	1	9.50147e-12	60	0	0	13	5311
WP304	Kit receptor signaling pathway	1	9.50147e-12	60	0	0	13	5311
WP702	Metapathway biotransformation	1	9.70808e-12	177	0	0	13	5311
WP3627	Gut-Liver Indole Metabolism	1	9.89518e-12	1	0	0	13	5311
WP188	Focal Adhesion	1	9.89518e-12	1	0	0	13	5311
WP108	Selenium metabolism/Selenoproteins	1	9.89518e-12	1	0	0	13	5311
WP1	Statin Pathway	1	9.89518e-12	1	0	0	13	5311
WP2190	One carbon donor	1	9.89518e-12	1	0	0	13	5311
WP2536	Colchicine Metabolic Pathway	1	9.89518e-12	1	0	0	13	5311
WP3191	TSLP Signaling Pathway	1	9.89518e-12	1	0	0	13	5311
WP661	Glucose Homeostasis	1	9.89518e-12	1	0	0	13	5311
WP2858	Ectoderm Differentiation	1	1.02593e-11	143	0	0	13	5311
WP2884	NRF2 pathway	1	1.02593e-11	143	0	0	13	5311
WP706	Sudden Infant Death Syndrome (SIDS) Susceptibility Pathways	1	1.04416e-11	162	0	0	13	5311
WP437	EGF/EGFR Signaling Pathway	1	1.04416e-11	162	0	0	13	5311
WP127	IL-5 Signaling Pathway	1	1.07106e-11	40	0	0	13	5311
WP2516	ATM Signaling Pathway	1	1.07106e-11	40	0	0	13	5311
WP524	G13 Signaling Pathway	1	1.07106e-11	40	0	0	13	5311
WP2916	Interactome of polycomb repressive complex 2 (PRC2)	1	1.09986e-11	17	0	0	13	5311
WP3678	Amplification and Expansion of Oncogenic Pathways as Metastatic Traits	1	1.09986e-11	17	0	0	13	5311
WP2289	Drug Induction of Bile Acid Pathway	1	1.09986e-11	17	0	0	13	5311
WP3874	Canonical and Non-Canonical TGF-B signaling	1	1.09986e-11	17	0	0	13	5311
WP368	Mitochondrial LC-Fatty Acid Beta-Oxidation	1	1.09986e-11	17	0	0	13	5311
WP78	TCA Cycle	1	1.09986e-11	17	0	0	13	5311
WP554	ACE Inhibitor Pathway	1	1.09986e-11	17	0	0	13	5311
WP2338	miRNA Biogenesis	1	1.17381e-11	8	0	0	13	5311
WP1604	Codeine and Morphine Metabolism	1	1.17381e-11	8	0	0	13	5311
WP1589	Folate-Alcohol and Cancer Pathway	1	1.17381e-11	8	0	0	13	5311
WP2276	Glial Cell Differentiation	1	1.17381e-11	8	0	0	13	5311
WP3655	Hypothetical Craniofacial Development Pathway	1	1.17381e-11	8	0	0	13	5311
WP237	Glucocorticoid &amp; Mineralcorticoid Metabolism	1	1.17381e-11	8	0	0	13	5311
WP3407	FTO Obesity Variant Mechanism	1	1.17381e-11	8	0	0	13	5311
WP2485	NAD Biosynthesis II (from tryptophan)	1	1.17381e-11	8	0	0	13	5311
WP136	Phase I biotransformations, non P450	1	1.17381e-11	8	0	0	13	5311
WP3634	Insulin signalling in human adipocytes (normal condition)	1	1.17381e-11	8	0	0	13	5311
WP3635	Insulin signalling in human adipocytes (diabetic condition)	1	1.17381e-11	8	0	0	13	5311
WP195	IL-1 signaling pathway	1	1.20703e-11	57	0	0	13	5311
WP2795	Cardiac Hypertrophic Response	1	1.20703e-11	57	0	0	13	5311
WP197	Cholesterol Biosynthesis	1	1.30221e-11	15	0	0	13	5311
WP2435	Quercetin and Nf-kB/ AP-1 Induced Cell Apoptosis	1	1.30221e-11	15	0	0	13	5311
WP3	Transcriptional activation by NRF2	1	1.30221e-11	15	0	0	13	5311
WP2029	Cell Differentiation - Index	1	1.32151e-11	38	0	0	13	5311
WP2447	Amyotrophic lateral sclerosis (ALS)	1	1.32151e-11	38	0	0	13	5311
WP383	Striated Muscle Contraction	1	1.32151e-11	38	0	0	13	5311
WP2526	PDGF Pathway	1	1.32151e-11	38	0	0	13	5311
WP2328	Allograft Rejection	1	1.34446e-11	80	0	0	13	5311
WP1995	Effects of Nitric Oxide	1	1.35603e-11	7	0	0	13	5311
WP3595	mir-124 predicted interactions with cell cycle and differentiation	1	1.35603e-11	7	0	0	13	5311
WP528	Acetylcholine Synthesis	1	1.35603e-11	7	0	0	13	5311
WP1272	Selenium Micronutrient Network	1	1.35603e-11	7	0	0	13	5311
WP438	Non-homologous end joining	1	1.35603e-11	7	0	0	13	5311
WP699	Aflatoxin B1 metabolism	1	1.35603e-11	7	0	0	13	5311
WP2596	Gastric acid production	1	1.35603e-11	7	0	0	13	5311
WP678	Arachidonate Epoxygenase / Epoxide Hydrolase	1	1.35603e-11	7	0	0	13	5311
WP134	Pentose Phosphate Pathway	1	1.35603e-11	7	0	0	13	5311
WP1310	Selenium Micronutrient Network	1	1.35603e-11	7	0	0	13	5311
WP2805	RNA interference	1	1.35603e-11	7	0	0	13	5311
WP481	Insulin Signaling	1	1.39346e-11	161	0	0	13	5311
WP501	GPCRs, Class C Metabotropic glutamate, pheromone	1	1.40007e-11	16	0	0	13	5311
WP3644	NAD+ metabolism	1	1.40007e-11	16	0	0	13	5311
WP47	Hedgehog Signaling Pathway	1	1.40007e-11	16	0	0	13	5311
WP2453	TCA Cycle and Deficiency of Pyruvate Dehydrogenase complex (PDHc)	1	1.40007e-11	16	0	0	13	5311
WP1946	Cori Cycle	1	1.40007e-11	16	0	0	13	5311
WP53	ID signaling pathway	1	1.40007e-11	16	0	0	13	5311
WP550	Biogenic Amine Synthesis	1	1.40007e-11	16	0	0	13	5311
WP12	Osteoclast Signaling	1	1.40007e-11	16	0	0	13	5311
WP2291	Deregulation of Rab and Rab Effector Genes in Bladder Cancer	1	1.40007e-11	16	0	0	13	5311
WP176	Folate Metabolism	1	1.46809e-11	69	0	0	13	5311
WP2369	Histone Modifications	1	1.46809e-11	69	0	0	13	5311
WP707	DNA Damage Response	1	1.46809e-11	69	0	0	13	5311
WP2509	Nanoparticle triggered autophagic cell death	1	1.47239e-11	24	0	0	13	5311
WP3658	Wnt/beta-catenin Signaling Pathway in Leukemia	1	1.47239e-11	24	0	0	13	5311
WP1539	Angiogenesis	1	1.47239e-11	24	0	0	13	5311
WP262	EBV LMP1 signaling	1	1.47239e-11	24	0	0	13	5311
WP698	Glucuronidation	1	1.72764e-11	26	0	0	13	5311
WP325	Triacylglyceride Synthesis	1	1.72764e-11	26	0	0	13	5311
WP581	EPO Receptor Signaling	1	1.72764e-11	26	0	0	13	5311
WP2878	PPAR Alpha Pathway	1	1.72764e-11	26	0	0	13	5311
WP530	Cytokines and Inflammatory Response	1	1.72764e-11	26	0	0	13	5311
WP106	Alanine and aspartate metabolism	1	1.87697e-11	12	0	0	13	5311
WP1425	Bone Morphogenic Protein (BMP) Signalling and Regulation	1	1.87697e-11	12	0	0	13	5311
WP3849	MAPK and NFkB Signalling Pathways Inhibited by Yersinia YopJ	1	1.87697e-11	12	0	0	13	5311
WP3672	LncRNA-mediated mechanisms of therapeutic resistance	1	1.87697e-11	12	0	0	13	5311
WP2290	RalA downstream regulated genes	1	1.87697e-11	12	0	0	13	5311
WP3301	MFAP5-mediated ovarian cancer cell motility and invasiveness	1	1.87697e-11	12	0	0	13	5311
WP1559	TFs Regulate miRNAs related to cardiac hypertrophy	1	1.87697e-11	12	0	0	13	5311
