# Supplementary material for: The farnesoid X receptor activates transcription independently of RXR at non-canonical response elements
Source: Nucleic Acids Res. 2024 Dec 9;53(4):gkae1214. doi: 10.1093/nar/gkae1214 (PMC11879013; doi:10.1093/nar/gkae1214)
Supplement: gkae1214_Supplemental_Files [file gkae1214_supplemental_files.zip › SD9-FXR_NAPing_rawdata.xlsx]

## Sheet: FXR_NAPing_rawdata
chip	array	isoform	clone	compound	conc	motif	medsigmbg
240517005	B01	FXRa2	WT	OCA	-6	CHD9_1024_1045	44
240517005	B01	FXRa2	WT	OCA	-6	PR285_1063_1084	30
240517005	B01	FXRa2	WT	OCA	-6	NCOR2_2124_2145	62
240517005	B01	FXRa2	WT	OCA	-6	GNAQ_22_43	910
240517005	B01	FXRa2	WT	OCA	-6	NCOR2_2331_2352	1118
240517005	B01	FXRa2	WT	OCA	-6	NCOA2_867_888	208
240517005	B01	FXRa2	WT	OCA	-6	NCOA3_674_695	2673
240517005	B01	FXRa2	WT	OCA	-6	MED1_634_655	954
240517005	B01	FXRa2	WT	OCA	-6	PRGC2_338_358	2609
240517005	B01	FXRa2	WT	OCA	-6	NELFB_81_102	507
240517005	B01	FXRa2	WT	OCA	-6	TRXR1_133_154	279
240517005	B01	FXRa2	WT	OCA	-6	MGMT_87_108	132
240517005	B01	FXRa2	WT	OCA	-6	BRD8_255_276	12862
240517005	B01	FXRa2	WT	OCA	-6	PELP1_447_468	401
240517005	B01	FXRa2	WT	OCA	-6	PNRC1_306_327	481
240517005	B01	FXRa2	WT	OCA	-6	CNOT1_558_579	177
240517005	B01	FXRa2	WT	OCA	-6	NCOA2_679_700	9105
240517005	B01	FXRa2	WT	OCA	-6	MAPE_250_271	3234
240517005	B01	FXRa2	WT	OCA	-6	NRIP1_174_195	176
240517005	B01	FXRa2	WT	OCA	-6	NSD1_895_916	28
240517005	B01	FXRa2	WT	OCA	-6	PCAF_179_200	78
240517005	B01	FXRa2	WT	OCA	-6	ANDR_11_32	331
240517005	B01	FXRa2	WT	OCA	-6	CBP_2056_2077	323
240517005	B01	FXRa2	WT	OCA	-6	KMT2D_2674_2695	467
240517005	B01	FXRa2	WT	OCA	-6	KMT2D_879_900	-334
240517005	B01	FXRa2	WT	OCA	-6	NCOR1_2040_2061	124
240517005	B01	FXRa2	WT	OCA	-6	RAD9A_349_370	184
240517005	B01	FXRa2	WT	OCA	-6	NRBF2_129_150	130
240517005	B01	FXRa2	WT	OCA	-6	MAPE_92_113	-172
240517005	B01	FXRa2	WT	OCA	-6	WIPI1_120_141	2116
240517005	B01	FXRa2	WT	OCA	-6	KMT2C_1396_1417	-372
240517005	B01	FXRa2	WT	OCA	-6	BL1S1_1_11	305
240517005	B01	FXRa2	WT	OCA	-6	NCOA2_630_651	918
240517005	B01	FXRa2	WT	OCA	-6	EP300_70_91	10442
240517005	B01	FXRa2	WT	OCA	-6	LCOR_41_62	39904
240517005	B01	FXRa2	WT	OCA	-6	EP300_2040_2061	172
240517005	B01	FXRa2	WT	OCA	-6	NCOA6_1480_1501	6007
240517005	B01	FXRa2	WT	OCA	-6	TRRAP_771_792	-182
240517005	B01	FXRa2	WT	OCA	-6	NRIP1_701_722	946
240517005	B01	FXRa2	WT	OCA	-6	PRGC1_134_154	48888
240517005	B01	FXRa2	WT	OCA	-6	ZNHI3_90_111	6610
240517005	B01	FXRa2	WT	OCA	-6	NCOA1_738_759	8902
240517005	B01	FXRa2	WT	OCA	-6	PELP1_252_273	28
240517005	B01	FXRa2	WT	OCA	-6	CENPR_159_177	187
240517005	B01	FXRa2	WT	OCA	-6	PR285_1106_1127	332
240517005	B01	FXRa2	WT	OCA	-6	NELFB_329_350	-225
240517005	B01	FXRa2	WT	OCA	-6	ILK_132_153	391
240517005	B01	FXRa2	WT	OCA	-6	NR0B1_138_159	2647
240517005	B01	FXRa2	WT	OCA	-6	UBE3A_397_418	525
240517005	B01	FXRa2	WT	OCA	-6	MLL2_4176_4197	3801
240517005	B01	FXRa2	WT	OCA	-6	NCOA1_622_643	128
240517005	B01	FXRa2	WT	OCA	-6	PELP1_21_42	400
240517005	B01	FXRa2	WT	OCA	-6	PAGR1_103_124	-82
240517005	B01	FXRa2	WT	OCA	-6	CHD9_2019_2040	-18
240517005	B01	FXRa2	WT	OCA	-6	NCOA1_1421_1441	25039
240517005	B01	FXRa2	WT	OCA	-6	PRGR_103_124	62
240517005	B01	FXRa2	WT	OCA	-6	NR0B1_2_23	253
240517005	B01	FXRa2	WT	OCA	-6	MAPE_301_322	122
240517005	B01	FXRa2	WT	OCA	-6	NRIP1_369_390	9332
240517005	B01	FXRa2	WT	OCA	-6	PAK6_249_270	256
240517005	B01	FXRa2	WT	OCA	-6	PELP1_169_190	860
240517005	B01	FXRa2	WT	OCA	-6	KMT2C_2906_2927	22754
240517005	B01	FXRa2	WT	OCA	-6	NCOA3_610_631	376
240517005	B01	FXRa2	WT	OCA	-6	NCOA4_316_337	155
240517005	B01	FXRa2	WT	OCA	-6	DDX5_134_155	6
240517005	B01	FXRa2	WT	OCA	-6	NCOA2_734_755	22520
240517005	B01	FXRa2	WT	OCA	-6	TIP60_477_498	305
240517005	B01	FXRa2	WT	OCA	-6	NRIP1_1056_1077	33836
240517005	B01	FXRa2	WT	OCA	-6	MEN1_256_277	-192
240517005	B01	FXRa2	WT	OCA	-6	ZNT9_450_471	775
240517005	B01	FXRa2	WT	OCA	-6	KMT2C_2733_2754	429
240517005	B01	FXRa2	WT	OCA	-6	CBP_59_80	6164
240517005	B01	FXRa2	WT	OCA	-6	PIAS2_7_28	2011
240517005	B01	FXRa2	WT	OCA	-6	PPRC1_152_173	666
240517005	B01	FXRa2	WT	OCA	-6	NCOR1_2377_2398	-12
240517005	B01	FXRa2	WT	OCA	-6	GELS_377_398	112
240517005	B01	FXRa2	WT	OCA	-6	NCOR1_2252_2273	463
240517005	B01	FXRa2	WT	OCA	-6	TRRAP_972_993	345
240517005	B01	FXRa2	WT	OCA	-6	NRIP1_925_946	4042
240517005	B01	FXRa2	WT	OCA	-6	TIF1A_748_769	12012
240517005	B01	FXRa2	WT	OCA	-6	NR0B2_237_257	-240
240517005	B01	FXRa2	WT	OCA	-6	CBP_347_368	-15
240517005	B01	FXRa2	WT	OCA	-6	KMT2D_3026_3047	-193
240517005	B01	FXRa2	WT	OCA	-6	MED1_593_614	23212
240517005	B01	FXRa2	WT	OCA	-6	PRGC2_146_166	8336
240517005	B01	FXRa2	WT	OCA	-6	NELFB_429_450	367
240517005	B01	FXRa2	WT	OCA	-6	JHD2C_2055_2076	2446
240517005	B01	FXRa2	WT	OCA	-6	NR0B2_107_128	4488
240517005	B01	FXRa2	WT	OCA	-6	UBE3A_650_671	4374
240517005	B01	FXRa2	WT	OCA	-6	MLL2_4703_4724	453
240517005	B01	FXRa2	WT	OCA	-6	IKBB_277_299	50282
240517005	B01	FXRa2	WT	OCA	-6	CNOT1_141_162	4
240517005	B01	FXRa2	WT	OCA	-6	NCOA1_679_700	17727
240517005	B01	FXRa2	WT	OCA	-6	PROX1_58_79	715
240517005	B01	FXRa2	WT	OCA	-6	MAPE_357_378	-248
240517005	B01	FXRa2	WT	OCA	-6	NRIP1_810_831	19527
240517005	B01	FXRa2	WT	OCA	-6	NCOR1_1925_1946	-4
240517005	B01	FXRa2	WT	OCA	-6	DHX30_49_70	328
240517005	B01	FXRa2	WT	OCA	-6	NCOA3_726_747	15225
240517005	B01	FXRa2	WT	OCA	-6	TREF1_169_190	5452
240517005	B01	FXRa2	WT	OCA	-6	NRIP1_489_510	9271
240517005	B02	FXRa2	WT	OCA	-6	CHD9_1024_1045	21
240517005	B02	FXRa2	WT	OCA	-6	PR285_1063_1084	71
240517005	B02	FXRa2	WT	OCA	-6	NCOR2_2124_2145	-6
240517005	B02	FXRa2	WT	OCA	-6	GNAQ_22_43	1053
240517005	B02	FXRa2	WT	OCA	-6	NCOR2_2331_2352	1121
240517005	B02	FXRa2	WT	OCA	-6	NCOA2_867_888	319
240517005	B02	FXRa2	WT	OCA	-6	NCOA3_674_695	2223
240517005	B02	FXRa2	WT	OCA	-6	MED1_634_655	776
240517005	B02	FXRa2	WT	OCA	-6	PRGC2_338_358	2164
240517005	B02	FXRa2	WT	OCA	-6	NELFB_81_102	460
240517005	B02	FXRa2	WT	OCA	-6	TRXR1_133_154	410
240517005	B02	FXRa2	WT	OCA	-6	MGMT_87_108	129
240517005	B02	FXRa2	WT	OCA	-6	BRD8_255_276	9732
240517005	B02	FXRa2	WT	OCA	-6	PELP1_447_468	359
240517005	B02	FXRa2	WT	OCA	-6	PNRC1_306_327	500
240517005	B02	FXRa2	WT	OCA	-6	CNOT1_558_579	407
240517005	B02	FXRa2	WT	OCA	-6	NCOA2_679_700	7095
240517005	B02	FXRa2	WT	OCA	-6	MAPE_250_271	3814
240517005	B02	FXRa2	WT	OCA	-6	NRIP1_174_195	249
240517005	B02	FXRa2	WT	OCA	-6	NSD1_895_916	108
240517005	B02	FXRa2	WT	OCA	-6	PCAF_179_200	59
240517005	B02	FXRa2	WT	OCA	-6	ANDR_11_32	220
240517005	B02	FXRa2	WT	OCA	-6	CBP_2056_2077	321
240517005	B02	FXRa2	WT	OCA	-6	KMT2D_2674_2695	400
240517005	B02	FXRa2	WT	OCA	-6	KMT2D_879_900	-355
240517005	B02	FXRa2	WT	OCA	-6	NCOR1_2040_2061	91
240517005	B02	FXRa2	WT	OCA	-6	RAD9A_349_370	209
240517005	B02	FXRa2	WT	OCA	-6	NRBF2_129_150	212
240517005	B02	FXRa2	WT	OCA	-6	MAPE_92_113	-160
240517005	B02	FXRa2	WT	OCA	-6	WIPI1_120_141	2004
240517005	B02	FXRa2	WT	OCA	-6	KMT2C_1396_1417	-230
240517005	B02	FXRa2	WT	OCA	-6	BL1S1_1_11	272
240517005	B02	FXRa2	WT	OCA	-6	NCOA2_630_651	657
240517005	B02	FXRa2	WT	OCA	-6	EP300_70_91	8456
240517005	B02	FXRa2	WT	OCA	-6	LCOR_41_62	29510
240517005	B02	FXRa2	WT	OCA	-6	EP300_2040_2061	249
240517005	B02	FXRa2	WT	OCA	-6	NCOA6_1480_1501	6869
240517005	B02	FXRa2	WT	OCA	-6	TRRAP_771_792	-186
240517005	B02	FXRa2	WT	OCA	-6	NRIP1_701_722	1303
240517005	B02	FXRa2	WT	OCA	-6	PRGC1_134_154	32860
240517005	B02	FXRa2	WT	OCA	-6	ZNHI3_90_111	5915
240517005	B02	FXRa2	WT	OCA	-6	NCOA1_738_759	5684
240517005	B02	FXRa2	WT	OCA	-6	PELP1_252_273	23
240517005	B02	FXRa2	WT	OCA	-6	CENPR_159_177	137
240517005	B02	FXRa2	WT	OCA	-6	PR285_1106_1127	579
240517005	B02	FXRa2	WT	OCA	-6	NELFB_329_350	-161
240517005	B02	FXRa2	WT	OCA	-6	ILK_132_153	461
240517005	B02	FXRa2	WT	OCA	-6	NR0B1_138_159	3357
240517005	B02	FXRa2	WT	OCA	-6	UBE3A_397_418	603
240517005	B02	FXRa2	WT	OCA	-6	MLL2_4176_4197	3919
240517005	B02	FXRa2	WT	OCA	-6	NCOA1_622_643	208
240517005	B02	FXRa2	WT	OCA	-6	PELP1_21_42	436
240517005	B02	FXRa2	WT	OCA	-6	PAGR1_103_124	12
240517005	B02	FXRa2	WT	OCA	-6	CHD9_2019_2040	142
240517005	B02	FXRa2	WT	OCA	-6	NCOA1_1421_1441	22576
240517005	B02	FXRa2	WT	OCA	-6	PRGR_103_124	222
240517005	B02	FXRa2	WT	OCA	-6	NR0B1_2_23	313
240517005	B02	FXRa2	WT	OCA	-6	MAPE_301_322	218
240517005	B02	FXRa2	WT	OCA	-6	NRIP1_369_390	10843
240517005	B02	FXRa2	WT	OCA	-6	PAK6_249_270	529
240517005	B02	FXRa2	WT	OCA	-6	PELP1_169_190	839
240517005	B02	FXRa2	WT	OCA	-6	KMT2C_2906_2927	14710
240517005	B02	FXRa2	WT	OCA	-6	NCOA3_610_631	411
240517005	B02	FXRa2	WT	OCA	-6	NCOA4_316_337	197
240517005	B02	FXRa2	WT	OCA	-6	DDX5_134_155	-13
240517005	B02	FXRa2	WT	OCA	-6	NCOA2_734_755	17827
240517005	B02	FXRa2	WT	OCA	-6	TIP60_477_498	442
240517005	B02	FXRa2	WT	OCA	-6	NRIP1_1056_1077	30851
240517005	B02	FXRa2	WT	OCA	-6	MEN1_256_277	-178
240517005	B02	FXRa2	WT	OCA	-6	ZNT9_450_471	625
240517005	B02	FXRa2	WT	OCA	-6	KMT2C_2733_2754	406
240517005	B02	FXRa2	WT	OCA	-6	CBP_59_80	4922
240517005	B02	FXRa2	WT	OCA	-6	PIAS2_7_28	2330
240517005	B02	FXRa2	WT	OCA	-6	PPRC1_152_173	831
240517005	B02	FXRa2	WT	OCA	-6	NCOR1_2377_2398	-35
240517005	B02	FXRa2	WT	OCA	-6	GELS_377_398	102
240517005	B02	FXRa2	WT	OCA	-6	NCOR1_2252_2273	347
240517005	B02	FXRa2	WT	OCA	-6	TRRAP_972_993	299
240517005	B02	FXRa2	WT	OCA	-6	NRIP1_925_946	3635
240517005	B02	FXRa2	WT	OCA	-6	TIF1A_748_769	8676
240517005	B02	FXRa2	WT	OCA	-6	NR0B2_237_257	-44
240517005	B02	FXRa2	WT	OCA	-6	CBP_347_368	92
240517005	B02	FXRa2	WT	OCA	-6	KMT2D_3026_3047	-202
240517005	B02	FXRa2	WT	OCA	-6	MED1_593_614	18604
240517005	B02	FXRa2	WT	OCA	-6	PRGC2_146_166	7160
240517005	B02	FXRa2	WT	OCA	-6	NELFB_429_450	542
240517005	B02	FXRa2	WT	OCA	-6	JHD2C_2055_2076	2556
240517005	B02	FXRa2	WT	OCA	-6	NR0B2_107_128	3496
240517005	B02	FXRa2	WT	OCA	-6	UBE3A_650_671	3157
240517005	B02	FXRa2	WT	OCA	-6	MLL2_4703_4724	484
240517005	B02	FXRa2	WT	OCA	-6	IKBB_277_299	35324
240517005	B02	FXRa2	WT	OCA	-6	CNOT1_141_162	-33
240517005	B02	FXRa2	WT	OCA	-6	NCOA1_679_700	12494
240517005	B02	FXRa2	WT	OCA	-6	PROX1_58_79	853
240517005	B02	FXRa2	WT	OCA	-6	MAPE_357_378	-290
240517005	B02	FXRa2	WT	OCA	-6	NRIP1_810_831	14271
240517005	B02	FXRa2	WT	OCA	-6	NCOR1_1925_1946	-11
240517005	B02	FXRa2	WT	OCA	-6	DHX30_49_70	341
240517005	B02	FXRa2	WT	OCA	-6	NCOA3_726_747	11103
240517005	B02	FXRa2	WT	OCA	-6	TREF1_169_190	4253
240517005	B02	FXRa2	WT	OCA	-6	NRIP1_489_510	6172
240517005	B03	FXRa2	WT	OCA	-6	CHD9_1024_1045	86
240517005	B03	FXRa2	WT	OCA	-6	PR285_1063_1084	105
240517005	B03	FXRa2	WT	OCA	-6	NCOR2_2124_2145	156
240517005	B03	FXRa2	WT	OCA	-6	GNAQ_22_43	1744
240517005	B03	FXRa2	WT	OCA	-6	NCOR2_2331_2352	1753
240517005	B03	FXRa2	WT	OCA	-6	NCOA2_867_888	272
240517005	B03	FXRa2	WT	OCA	-6	NCOA3_674_695	3059
240517005	B03	FXRa2	WT	OCA	-6	MED1_634_655	979
240517005	B03	FXRa2	WT	OCA	-6	PRGC2_338_358	3098
240517005	B03	FXRa2	WT	OCA	-6	NELFB_81_102	601
240517005	B03	FXRa2	WT	OCA	-6	TRXR1_133_154	563
240517005	B03	FXRa2	WT	OCA	-6	MGMT_87_108	227
240517005	B03	FXRa2	WT	OCA	-6	BRD8_255_276	16236
240517005	B03	FXRa2	WT	OCA	-6	PELP1_447_468	576
240517005	B03	FXRa2	WT	OCA	-6	PNRC1_306_327	609
240517005	B03	FXRa2	WT	OCA	-6	CNOT1_558_579	262
240517005	B03	FXRa2	WT	OCA	-6	NCOA2_679_700	10220
240517005	B03	FXRa2	WT	OCA	-6	MAPE_250_271	5056
240517005	B03	FXRa2	WT	OCA	-6	NRIP1_174_195	314
240517005	B03	FXRa2	WT	OCA	-6	NSD1_895_916	14
240517005	B03	FXRa2	WT	OCA	-6	PCAF_179_200	-84
240517005	B03	FXRa2	WT	OCA	-6	ANDR_11_32	514
240517005	B03	FXRa2	WT	OCA	-6	CBP_2056_2077	320
240517005	B03	FXRa2	WT	OCA	-6	KMT2D_2674_2695	520
240517005	B03	FXRa2	WT	OCA	-6	KMT2D_879_900	-512
240517005	B03	FXRa2	WT	OCA	-6	NCOR1_2040_2061	52
240517005	B03	FXRa2	WT	OCA	-6	RAD9A_349_370	131
240517005	B03	FXRa2	WT	OCA	-6	NRBF2_129_150	272
240517005	B03	FXRa2	WT	OCA	-6	MAPE_92_113	-329
240517005	B03	FXRa2	WT	OCA	-6	WIPI1_120_141	2914
240517005	B03	FXRa2	WT	OCA	-6	KMT2C_1396_1417	-269
240517005	B03	FXRa2	WT	OCA	-6	BL1S1_1_11	414
240517005	B03	FXRa2	WT	OCA	-6	NCOA2_630_651	1144
240517005	B03	FXRa2	WT	OCA	-6	EP300_70_91	11602
240517005	B03	FXRa2	WT	OCA	-6	LCOR_41_62	40007
240517005	B03	FXRa2	WT	OCA	-6	EP300_2040_2061	235
240517005	B03	FXRa2	WT	OCA	-6	NCOA6_1480_1501	7534
240517005	B03	FXRa2	WT	OCA	-6	TRRAP_771_792	-249
240517005	B03	FXRa2	WT	OCA	-6	NRIP1_701_722	1515
240517005	B03	FXRa2	WT	OCA	-6	PRGC1_134_154	51234
240517005	B03	FXRa2	WT	OCA	-6	ZNHI3_90_111	11247
240517005	B03	FXRa2	WT	OCA	-6	NCOA1_738_759	9921
240517005	B03	FXRa2	WT	OCA	-6	PELP1_252_273	-35
240517005	B03	FXRa2	WT	OCA	-6	CENPR_159_177	-9
240517005	B03	FXRa2	WT	OCA	-6	PR285_1106_1127	460
240517005	B03	FXRa2	WT	OCA	-6	NELFB_329_350	-396
240517005	B03	FXRa2	WT	OCA	-6	ILK_132_153	508
240517005	B03	FXRa2	WT	OCA	-6	NR0B1_138_159	3488
240517005	B03	FXRa2	WT	OCA	-6	UBE3A_397_418	763
240517005	B03	FXRa2	WT	OCA	-6	MLL2_4176_4197	5546
240517005	B03	FXRa2	WT	OCA	-6	NCOA1_622_643	58
240517005	B03	FXRa2	WT	OCA	-6	PELP1_21_42	565
240517005	B03	FXRa2	WT	OCA	-6	PAGR1_103_124	-211
240517005	B03	FXRa2	WT	OCA	-6	CHD9_2019_2040	-116
240517005	B03	FXRa2	WT	OCA	-6	NCOA1_1421_1441	32435
240517005	B03	FXRa2	WT	OCA	-6	PRGR_103_124	243
240517005	B03	FXRa2	WT	OCA	-6	NR0B1_2_23	596
240517005	B03	FXRa2	WT	OCA	-6	MAPE_301_322	145
240517005	B03	FXRa2	WT	OCA	-6	NRIP1_369_390	13505
240517005	B03	FXRa2	WT	OCA	-6	PAK6_249_270	565
240517005	B03	FXRa2	WT	OCA	-6	PELP1_169_190	1255
240517005	B03	FXRa2	WT	OCA	-6	KMT2C_2906_2927	22992
240517005	B03	FXRa2	WT	OCA	-6	NCOA3_610_631	586
240517005	B03	FXRa2	WT	OCA	-6	NCOA4_316_337	131
240517005	B03	FXRa2	WT	OCA	-6	DDX5_134_155	-63
240517005	B03	FXRa2	WT	OCA	-6	NCOA2_734_755	33678
240517005	B03	FXRa2	WT	OCA	-6	TIP60_477_498	472
240517005	B03	FXRa2	WT	OCA	-6	NRIP1_1056_1077	46770
240517005	B03	FXRa2	WT	OCA	-6	MEN1_256_277	-236
240517005	B03	FXRa2	WT	OCA	-6	ZNT9_450_471	1194
240517005	B03	FXRa2	WT	OCA	-6	KMT2C_2733_2754	707
240517005	B03	FXRa2	WT	OCA	-6	CBP_59_80	7679
240517005	B03	FXRa2	WT	OCA	-6	PIAS2_7_28	3039
240517005	B03	FXRa2	WT	OCA	-6	PPRC1_152_173	914
240517005	B03	FXRa2	WT	OCA	-6	NCOR1_2377_2398	16
240517005	B03	FXRa2	WT	OCA	-6	GELS_377_398	307
240517005	B03	FXRa2	WT	OCA	-6	NCOR1_2252_2273	625
240517005	B03	FXRa2	WT	OCA	-6	TRRAP_972_993	454
240517005	B03	FXRa2	WT	OCA	-6	NRIP1_925_946	4970
240517005	B03	FXRa2	WT	OCA	-6	TIF1A_748_769	16617
240517005	B03	FXRa2	WT	OCA	-6	NR0B2_237_257	-247
240517005	B03	FXRa2	WT	OCA	-6	CBP_347_368	-74
240517005	B03	FXRa2	WT	OCA	-6	KMT2D_3026_3047	-271
240517005	B03	FXRa2	WT	OCA	-6	MED1_593_614	29492
240517005	B03	FXRa2	WT	OCA	-6	PRGC2_146_166	11985
240517005	B03	FXRa2	WT	OCA	-6	NELFB_429_450	358
240517005	B03	FXRa2	WT	OCA	-6	JHD2C_2055_2076	3132
240517005	B03	FXRa2	WT	OCA	-6	NR0B2_107_128	4800
240517005	B03	FXRa2	WT	OCA	-6	UBE3A_650_671	4687
240517005	B03	FXRa2	WT	OCA	-6	MLL2_4703_4724	667
240517005	B03	FXRa2	WT	OCA	-6	IKBB_277_299	56837
240517005	B03	FXRa2	WT	OCA	-6	CNOT1_141_162	-86
240517005	B03	FXRa2	WT	OCA	-6	NCOA1_679_700	25272
240517005	B03	FXRa2	WT	OCA	-6	PROX1_58_79	1108
240517005	B03	FXRa2	WT	OCA	-6	MAPE_357_378	-356
240517005	B03	FXRa2	WT	OCA	-6	NRIP1_810_831	20227
240517005	B03	FXRa2	WT	OCA	-6	NCOR1_1925_1946	-180
240517005	B03	FXRa2	WT	OCA	-6	DHX30_49_70	425
240517005	B03	FXRa2	WT	OCA	-6	NCOA3_726_747	19840
240517005	B03	FXRa2	WT	OCA	-6	TREF1_169_190	5924
240517005	B03	FXRa2	WT	OCA	-6	NRIP1_489_510	9597
240517005	C01	FXRa2	L434R	OCA	-6	CHD9_1024_1045	8
240517005	C01	FXRa2	L434R	OCA	-6	PR285_1063_1084	126
240517005	C01	FXRa2	L434R	OCA	-6	NCOR2_2124_2145	-8
240517005	C01	FXRa2	L434R	OCA	-6	GNAQ_22_43	1878
240517005	C01	FXRa2	L434R	OCA	-6	NCOR2_2331_2352	1508
240517005	C01	FXRa2	L434R	OCA	-6	NCOA2_867_888	177
240517005	C01	FXRa2	L434R	OCA	-6	NCOA3_674_695	4764
240517005	C01	FXRa2	L434R	OCA	-6	MED1_634_655	1425
240517005	C01	FXRa2	L434R	OCA	-6	PRGC2_338_358	3756
240517005	C01	FXRa2	L434R	OCA	-6	NELFB_81_102	661
240517005	C01	FXRa2	L434R	OCA	-6	TRXR1_133_154	624
240517005	C01	FXRa2	L434R	OCA	-6	MGMT_87_108	242
240517005	C01	FXRa2	L434R	OCA	-6	BRD8_255_276	15432
240517005	C01	FXRa2	L434R	OCA	-6	PELP1_447_468	531
240517005	C01	FXRa2	L434R	OCA	-6	PNRC1_306_327	805
240517005	C01	FXRa2	L434R	OCA	-6	CNOT1_558_579	439
240517005	C01	FXRa2	L434R	OCA	-6	NCOA2_679_700	12965
240517005	C01	FXRa2	L434R	OCA	-6	MAPE_250_271	5441
240517005	C01	FXRa2	L434R	OCA	-6	NRIP1_174_195	108
240517005	C01	FXRa2	L434R	OCA	-6	NSD1_895_916	-55
240517005	C01	FXRa2	L434R	OCA	-6	PCAF_179_200	-122
240517005	C01	FXRa2	L434R	OCA	-6	ANDR_11_32	266
240517005	C01	FXRa2	L434R	OCA	-6	CBP_2056_2077	508
240517005	C01	FXRa2	L434R	OCA	-6	KMT2D_2674_2695	643
240517005	C01	FXRa2	L434R	OCA	-6	KMT2D_879_900	-579
240517005	C01	FXRa2	L434R	OCA	-6	NCOR1_2040_2061	77
240517005	C01	FXRa2	L434R	OCA	-6	RAD9A_349_370	180
240517005	C01	FXRa2	L434R	OCA	-6	NRBF2_129_150	126
240517005	C01	FXRa2	L434R	OCA	-6	MAPE_92_113	-189
240517005	C01	FXRa2	L434R	OCA	-6	WIPI1_120_141	3532
240517005	C01	FXRa2	L434R	OCA	-6	KMT2C_1396_1417	-354
240517005	C01	FXRa2	L434R	OCA	-6	BL1S1_1_11	449
240517005	C01	FXRa2	L434R	OCA	-6	NCOA2_630_651	1221
240517005	C01	FXRa2	L434R	OCA	-6	EP300_70_91	14145
240517005	C01	FXRa2	L434R	OCA	-6	LCOR_41_62	40440
240517005	C01	FXRa2	L434R	OCA	-6	EP300_2040_2061	67
240517005	C01	FXRa2	L434R	OCA	-6	NCOA6_1480_1501	9537
240517005	C01	FXRa2	L434R	OCA	-6	TRRAP_771_792	-288
240517005	C01	FXRa2	L434R	OCA	-6	NRIP1_701_722	1646
240517005	C01	FXRa2	L434R	OCA	-6	PRGC1_134_154	42303
240517005	C01	FXRa2	L434R	OCA	-6	ZNHI3_90_111	9658
240517005	C01	FXRa2	L434R	OCA	-6	NCOA1_738_759	12403
240517005	C01	FXRa2	L434R	OCA	-6	PELP1_252_273	-149
240517005	C01	FXRa2	L434R	OCA	-6	CENPR_159_177	4
240517005	C01	FXRa2	L434R	OCA	-6	PR285_1106_1127	459
240517005	C01	FXRa2	L434R	OCA	-6	NELFB_329_350	-339
240517005	C01	FXRa2	L434R	OCA	-6	ILK_132_153	477
240517005	C01	FXRa2	L434R	OCA	-6	NR0B1_138_159	4280
240517005	C01	FXRa2	L434R	OCA	-6	UBE3A_397_418	750
240517005	C01	FXRa2	L434R	OCA	-6	MLL2_4176_4197	5114
240517005	C01	FXRa2	L434R	OCA	-6	NCOA1_622_643	47
240517005	C01	FXRa2	L434R	OCA	-6	PELP1_21_42	713
240517005	C01	FXRa2	L434R	OCA	-6	PAGR1_103_124	-83
240517005	C01	FXRa2	L434R	OCA	-6	CHD9_2019_2040	-48
240517005	C01	FXRa2	L434R	OCA	-6	NCOA1_1421_1441	31876
240517005	C01	FXRa2	L434R	OCA	-6	PRGR_103_124	258
240517005	C01	FXRa2	L434R	OCA	-6	NR0B1_2_23	396
240517005	C01	FXRa2	L434R	OCA	-6	MAPE_301_322	165
240517005	C01	FXRa2	L434R	OCA	-6	NRIP1_369_390	12202
240517005	C01	FXRa2	L434R	OCA	-6	PAK6_249_270	366
240517005	C01	FXRa2	L434R	OCA	-6	PELP1_169_190	1287
240517005	C01	FXRa2	L434R	OCA	-6	KMT2C_2906_2927	24559
240517005	C01	FXRa2	L434R	OCA	-6	NCOA3_610_631	561
240517005	C01	FXRa2	L434R	OCA	-6	NCOA4_316_337	173
240517005	C01	FXRa2	L434R	OCA	-6	DDX5_134_155	-195
240517005	C01	FXRa2	L434R	OCA	-6	NCOA2_734_755	29468
240517005	C01	FXRa2	L434R	OCA	-6	TIP60_477_498	370
240517005	C01	FXRa2	L434R	OCA	-6	NRIP1_1056_1077	35264
240517005	C01	FXRa2	L434R	OCA	-6	MEN1_256_277	-126
240517005	C01	FXRa2	L434R	OCA	-6	ZNT9_450_471	1171
240517005	C01	FXRa2	L434R	OCA	-6	KMT2C_2733_2754	689
240517005	C01	FXRa2	L434R	OCA	-6	CBP_59_80	8739
240517005	C01	FXRa2	L434R	OCA	-6	PIAS2_7_28	3358
240517005	C01	FXRa2	L434R	OCA	-6	PPRC1_152_173	1181
240517005	C01	FXRa2	L434R	OCA	-6	NCOR1_2377_2398	-59
240517005	C01	FXRa2	L434R	OCA	-6	GELS_377_398	181
240517005	C01	FXRa2	L434R	OCA	-6	NCOR1_2252_2273	512
240517005	C01	FXRa2	L434R	OCA	-6	TRRAP_972_993	555
240517005	C01	FXRa2	L434R	OCA	-6	NRIP1_925_946	4878
240517005	C01	FXRa2	L434R	OCA	-6	TIF1A_748_769	13615
240517005	C01	FXRa2	L434R	OCA	-6	NR0B2_237_257	-61
240517005	C01	FXRa2	L434R	OCA	-6	CBP_347_368	144
240517005	C01	FXRa2	L434R	OCA	-6	KMT2D_3026_3047	-391
240517005	C01	FXRa2	L434R	OCA	-6	MED1_593_614	26642
240517005	C01	FXRa2	L434R	OCA	-6	PRGC2_146_166	10433
240517005	C01	FXRa2	L434R	OCA	-6	NELFB_429_450	809
240517005	C01	FXRa2	L434R	OCA	-6	JHD2C_2055_2076	3764
240517005	C01	FXRa2	L434R	OCA	-6	NR0B2_107_128	4965
240517005	C01	FXRa2	L434R	OCA	-6	UBE3A_650_671	5971
240517005	C01	FXRa2	L434R	OCA	-6	MLL2_4703_4724	754
240517005	C01	FXRa2	L434R	OCA	-6	IKBB_277_299	47126
240517005	C01	FXRa2	L434R	OCA	-6	CNOT1_141_162	-4
240517005	C01	FXRa2	L434R	OCA	-6	NCOA1_679_700	21073
240517005	C01	FXRa2	L434R	OCA	-6	PROX1_58_79	1075
240517005	C01	FXRa2	L434R	OCA	-6	MAPE_357_378	-236
240517005	C01	FXRa2	L434R	OCA	-6	NRIP1_810_831	19222
240517005	C01	FXRa2	L434R	OCA	-6	NCOR1_1925_1946	-109
240517005	C01	FXRa2	L434R	OCA	-6	DHX30_49_70	319
240517005	C01	FXRa2	L434R	OCA	-6	NCOA3_726_747	14996
240517005	C01	FXRa2	L434R	OCA	-6	TREF1_169_190	5788
240517005	C01	FXRa2	L434R	OCA	-6	NRIP1_489_510	9784
240517005	C02	FXRa2	L434R	OCA	-6	CHD9_1024_1045	-86
240517005	C02	FXRa2	L434R	OCA	-6	PR285_1063_1084	73
240517005	C02	FXRa2	L434R	OCA	-6	NCOR2_2124_2145	-69
240517005	C02	FXRa2	L434R	OCA	-6	GNAQ_22_43	1737
240517005	C02	FXRa2	L434R	OCA	-6	NCOR2_2331_2352	1321
240517005	C02	FXRa2	L434R	OCA	-6	NCOA2_867_888	237
240517005	C02	FXRa2	L434R	OCA	-6	NCOA3_674_695	3574
240517005	C02	FXRa2	L434R	OCA	-6	MED1_634_655	1634
240517005	C02	FXRa2	L434R	OCA	-6	PRGC2_338_358	3731
240517005	C02	FXRa2	L434R	OCA	-6	NELFB_81_102	737
240517005	C02	FXRa2	L434R	OCA	-6	TRXR1_133_154	670
240517005	C02	FXRa2	L434R	OCA	-6	MGMT_87_108	336
240517005	C02	FXRa2	L434R	OCA	-6	BRD8_255_276	15260
240517005	C02	FXRa2	L434R	OCA	-6	PELP1_447_468	608
240517005	C02	FXRa2	L434R	OCA	-6	PNRC1_306_327	905
240517005	C02	FXRa2	L434R	OCA	-6	CNOT1_558_579	440
240517005	C02	FXRa2	L434R	OCA	-6	NCOA2_679_700	14047
240517005	C02	FXRa2	L434R	OCA	-6	MAPE_250_271	5735
240517005	C02	FXRa2	L434R	OCA	-6	NRIP1_174_195	276
240517005	C02	FXRa2	L434R	OCA	-6	NSD1_895_916	-272
240517005	C02	FXRa2	L434R	OCA	-6	PCAF_179_200	93
240517005	C02	FXRa2	L434R	OCA	-6	ANDR_11_32	178
240517005	C02	FXRa2	L434R	OCA	-6	CBP_2056_2077	467
240517005	C02	FXRa2	L434R	OCA	-6	KMT2D_2674_2695	622
240517005	C02	FXRa2	L434R	OCA	-6	KMT2D_879_900	-440
240517005	C02	FXRa2	L434R	OCA	-6	NCOR1_2040_2061	181
240517005	C02	FXRa2	L434R	OCA	-6	RAD9A_349_370	308
240517005	C02	FXRa2	L434R	OCA	-6	NRBF2_129_150	580
240517005	C02	FXRa2	L434R	OCA	-6	MAPE_92_113	-177
240517005	C02	FXRa2	L434R	OCA	-6	WIPI1_120_141	3781
240517005	C02	FXRa2	L434R	OCA	-6	KMT2C_1396_1417	-349
240517005	C02	FXRa2	L434R	OCA	-6	BL1S1_1_11	314
240517005	C02	FXRa2	L434R	OCA	-6	NCOA2_630_651	1045
240517005	C02	FXRa2	L434R	OCA	-6	EP300_70_91	14512
240517005	C02	FXRa2	L434R	OCA	-6	LCOR_41_62	46067
240517005	C02	FXRa2	L434R	OCA	-6	EP300_2040_2061	644
240517005	C02	FXRa2	L434R	OCA	-6	NCOA6_1480_1501	11508
240517005	C02	FXRa2	L434R	OCA	-6	TRRAP_771_792	-418
240517005	C02	FXRa2	L434R	OCA	-6	NRIP1_701_722	2065
240517005	C02	FXRa2	L434R	OCA	-6	PRGC1_134_154	50702
240517005	C02	FXRa2	L434R	OCA	-6	ZNHI3_90_111	9194
240517005	C02	FXRa2	L434R	OCA	-6	NCOA1_738_759	11147
240517005	C02	FXRa2	L434R	OCA	-6	PELP1_252_273	61
240517005	C02	FXRa2	L434R	OCA	-6	CENPR_159_177	123
240517005	C02	FXRa2	L434R	OCA	-6	PR285_1106_1127	830
240517005	C02	FXRa2	L434R	OCA	-6	NELFB_329_350	-293
240517005	C02	FXRa2	L434R	OCA	-6	ILK_132_153	711
240517005	C02	FXRa2	L434R	OCA	-6	NR0B1_138_159	4919
240517005	C02	FXRa2	L434R	OCA	-6	UBE3A_397_418	944
240517005	C02	FXRa2	L434R	OCA	-6	MLL2_4176_4197	6373
240517005	C02	FXRa2	L434R	OCA	-6	NCOA1_622_643	222
240517005	C02	FXRa2	L434R	OCA	-6	PELP1_21_42	621
240517005	C02	FXRa2	L434R	OCA	-6	PAGR1_103_124	-51
240517005	C02	FXRa2	L434R	OCA	-6	CHD9_2019_2040	-87
240517005	C02	FXRa2	L434R	OCA	-6	NCOA1_1421_1441	36430
240517005	C02	FXRa2	L434R	OCA	-6	PRGR_103_124	285
240517005	C02	FXRa2	L434R	OCA	-6	NR0B1_2_23	358
240517005	C02	FXRa2	L434R	OCA	-6	MAPE_301_322	176
240517005	C02	FXRa2	L434R	OCA	-6	NRIP1_369_390	13954
240517005	C02	FXRa2	L434R	OCA	-6	PAK6_249_270	325
240517005	C02	FXRa2	L434R	OCA	-6	PELP1_169_190	1462
240517005	C02	FXRa2	L434R	OCA	-6	KMT2C_2906_2927	24349
240517005	C02	FXRa2	L434R	OCA	-6	NCOA3_610_631	498
240517005	C02	FXRa2	L434R	OCA	-6	NCOA4_316_337	151
240517005	C02	FXRa2	L434R	OCA	-6	DDX5_134_155	62
240517005	C02	FXRa2	L434R	OCA	-6	NCOA2_734_755	32919
240517005	C02	FXRa2	L434R	OCA	-6	TIP60_477_498	405
240517005	C02	FXRa2	L434R	OCA	-6	NRIP1_1056_1077	36604
240517005	C02	FXRa2	L434R	OCA	-6	MEN1_256_277	-207
240517005	C02	FXRa2	L434R	OCA	-6	ZNT9_450_471	1177
240517005	C02	FXRa2	L434R	OCA	-6	KMT2C_2733_2754	650
240517005	C02	FXRa2	L434R	OCA	-6	CBP_59_80	8343
240517005	C02	FXRa2	L434R	OCA	-6	PIAS2_7_28	2981
240517005	C02	FXRa2	L434R	OCA	-6	PPRC1_152_173	1125
240517005	C02	FXRa2	L434R	OCA	-6	NCOR1_2377_2398	-36
240517005	C02	FXRa2	L434R	OCA	-6	GELS_377_398	291
240517005	C02	FXRa2	L434R	OCA	-6	NCOR1_2252_2273	521
240517005	C02	FXRa2	L434R	OCA	-6	TRRAP_972_993	487
240517005	C02	FXRa2	L434R	OCA	-6	NRIP1_925_946	6028
240517005	C02	FXRa2	L434R	OCA	-6	TIF1A_748_769	16794
240517005	C02	FXRa2	L434R	OCA	-6	NR0B2_237_257	-107
240517005	C02	FXRa2	L434R	OCA	-6	CBP_347_368	276
240517005	C02	FXRa2	L434R	OCA	-6	KMT2D_3026_3047	-211
240517005	C02	FXRa2	L434R	OCA	-6	MED1_593_614	30522
240517005	C02	FXRa2	L434R	OCA	-6	PRGC2_146_166	11919
240517005	C02	FXRa2	L434R	OCA	-6	NELFB_429_450	452
240517005	C02	FXRa2	L434R	OCA	-6	JHD2C_2055_2076	3638
240517005	C02	FXRa2	L434R	OCA	-6	NR0B2_107_128	5097
240517005	C02	FXRa2	L434R	OCA	-6	UBE3A_650_671	6108
240517005	C02	FXRa2	L434R	OCA	-6	MLL2_4703_4724	892
240517005	C02	FXRa2	L434R	OCA	-6	IKBB_277_299	50280
240517005	C02	FXRa2	L434R	OCA	-6	CNOT1_141_162	-13
240517005	C02	FXRa2	L434R	OCA	-6	NCOA1_679_700	24934
240517005	C02	FXRa2	L434R	OCA	-6	PROX1_58_79	1339
240517005	C02	FXRa2	L434R	OCA	-6	MAPE_357_378	-419
240517005	C02	FXRa2	L434R	OCA	-6	NRIP1_810_831	23213
240517005	C02	FXRa2	L434R	OCA	-6	NCOR1_1925_1946	-132
240517005	C02	FXRa2	L434R	OCA	-6	DHX30_49_70	366
240517005	C02	FXRa2	L434R	OCA	-6	NCOA3_726_747	17353
240517005	C02	FXRa2	L434R	OCA	-6	TREF1_169_190	6839
240517005	C02	FXRa2	L434R	OCA	-6	NRIP1_489_510	11691
240517005	C03	FXRa2	L434R	OCA	-6	CHD9_1024_1045	0
240517005	C03	FXRa2	L434R	OCA	-6	PR285_1063_1084	5
240517005	C03	FXRa2	L434R	OCA	-6	NCOR2_2124_2145	-38
240517005	C03	FXRa2	L434R	OCA	-6	GNAQ_22_43	1343
240517005	C03	FXRa2	L434R	OCA	-6	NCOR2_2331_2352	1026
240517005	C03	FXRa2	L434R	OCA	-6	NCOA2_867_888	166
240517005	C03	FXRa2	L434R	OCA	-6	NCOA3_674_695	1922
240517005	C03	FXRa2	L434R	OCA	-6	MED1_634_655	756
240517005	C03	FXRa2	L434R	OCA	-6	PRGC2_338_358	2410
240517005	C03	FXRa2	L434R	OCA	-6	NELFB_81_102	436
240517005	C03	FXRa2	L434R	OCA	-6	TRXR1_133_154	375
240517005	C03	FXRa2	L434R	OCA	-6	MGMT_87_108	175
240517005	C03	FXRa2	L434R	OCA	-6	BRD8_255_276	10459
240517005	C03	FXRa2	L434R	OCA	-6	PELP1_447_468	442
240517005	C03	FXRa2	L434R	OCA	-6	PNRC1_306_327	505
240517005	C03	FXRa2	L434R	OCA	-6	CNOT1_558_579	283
240517005	C03	FXRa2	L434R	OCA	-6	NCOA2_679_700	7380
240517005	C03	FXRa2	L434R	OCA	-6	MAPE_250_271	3945
240517005	C03	FXRa2	L434R	OCA	-6	NRIP1_174_195	234
240517005	C03	FXRa2	L434R	OCA	-6	NSD1_895_916	127
240517005	C03	FXRa2	L434R	OCA	-6	PCAF_179_200	18
240517005	C03	FXRa2	L434R	OCA	-6	ANDR_11_32	214
240517005	C03	FXRa2	L434R	OCA	-6	CBP_2056_2077	361
240517005	C03	FXRa2	L434R	OCA	-6	KMT2D_2674_2695	571
240517005	C03	FXRa2	L434R	OCA	-6	KMT2D_879_900	-391
240517005	C03	FXRa2	L434R	OCA	-6	NCOR1_2040_2061	57
240517005	C03	FXRa2	L434R	OCA	-6	RAD9A_349_370	183
240517005	C03	FXRa2	L434R	OCA	-6	NRBF2_129_150	196
240517005	C03	FXRa2	L434R	OCA	-6	MAPE_92_113	-170
240517005	C03	FXRa2	L434R	OCA	-6	WIPI1_120_141	2768
240517005	C03	FXRa2	L434R	OCA	-6	KMT2C_1396_1417	-354
240517005	C03	FXRa2	L434R	OCA	-6	BL1S1_1_11	299
240517005	C03	FXRa2	L434R	OCA	-6	NCOA2_630_651	851
240517005	C03	FXRa2	L434R	OCA	-6	EP300_70_91	8707
240517005	C03	FXRa2	L434R	OCA	-6	LCOR_41_62	27287
240517005	C03	FXRa2	L434R	OCA	-6	EP300_2040_2061	274
240517005	C03	FXRa2	L434R	OCA	-6	NCOA6_1480_1501	6588
240517005	C03	FXRa2	L434R	OCA	-6	TRRAP_771_792	-182
240517005	C03	FXRa2	L434R	OCA	-6	NRIP1_701_722	1500
240517005	C03	FXRa2	L434R	OCA	-6	PRGC1_134_154	39075
240517005	C03	FXRa2	L434R	OCA	-6	ZNHI3_90_111	9777
240517005	C03	FXRa2	L434R	OCA	-6	NCOA1_738_759	6822
240517005	C03	FXRa2	L434R	OCA	-6	PELP1_252_273	90
240517005	C03	FXRa2	L434R	OCA	-6	CENPR_159_177	75
240517005	C03	FXRa2	L434R	OCA	-6	PR285_1106_1127	290
240517005	C03	FXRa2	L434R	OCA	-6	NELFB_329_350	-211
240517005	C03	FXRa2	L434R	OCA	-6	ILK_132_153	366
240517005	C03	FXRa2	L434R	OCA	-6	NR0B1_138_159	3405
240517005	C03	FXRa2	L434R	OCA	-6	UBE3A_397_418	844
240517005	C03	FXRa2	L434R	OCA	-6	MLL2_4176_4197	5915
240517005	C03	FXRa2	L434R	OCA	-6	NCOA1_622_643	166
240517005	C03	FXRa2	L434R	OCA	-6	PELP1_21_42	483
240517005	C03	FXRa2	L434R	OCA	-6	PAGR1_103_124	0
240517005	C03	FXRa2	L434R	OCA	-6	CHD9_2019_2040	-11
240517005	C03	FXRa2	L434R	OCA	-6	NCOA1_1421_1441	21484
240517005	C03	FXRa2	L434R	OCA	-6	PRGR_103_124	297
240517005	C03	FXRa2	L434R	OCA	-6	NR0B1_2_23	220
240517005	C03	FXRa2	L434R	OCA	-6	MAPE_301_322	191
240517005	C03	FXRa2	L434R	OCA	-6	NRIP1_369_390	12661
240517005	C03	FXRa2	L434R	OCA	-6	PAK6_249_270	773
240517005	C03	FXRa2	L434R	OCA	-6	PELP1_169_190	1711
240517005	C03	FXRa2	L434R	OCA	-6	KMT2C_2906_2927	16101
240517005	C03	FXRa2	L434R	OCA	-6	NCOA3_610_631	409
240517005	C03	FXRa2	L434R	OCA	-6	NCOA4_316_337	108
240517005	C03	FXRa2	L434R	OCA	-6	DDX5_134_155	-93
240517005	C03	FXRa2	L434R	OCA	-6	NCOA2_734_755	20309
240517005	C03	FXRa2	L434R	OCA	-6	TIP60_477_498	429
240517005	C03	FXRa2	L434R	OCA	-6	NRIP1_1056_1077	32047
240517005	C03	FXRa2	L434R	OCA	-6	MEN1_256_277	-268
240517005	C03	FXRa2	L434R	OCA	-6	ZNT9_450_471	1008
240517005	C03	FXRa2	L434R	OCA	-6	KMT2C_2733_2754	728
240517005	C03	FXRa2	L434R	OCA	-6	CBP_59_80	5466
240517005	C03	FXRa2	L434R	OCA	-6	PIAS2_7_28	2313
240517005	C03	FXRa2	L434R	OCA	-6	PPRC1_152_173	800
240517005	C03	FXRa2	L434R	OCA	-6	NCOR1_2377_2398	-29
240517005	C03	FXRa2	L434R	OCA	-6	GELS_377_398	114
240517005	C03	FXRa2	L434R	OCA	-6	NCOR1_2252_2273	548
240517005	C03	FXRa2	L434R	OCA	-6	TRRAP_972_993	407
240517005	C03	FXRa2	L434R	OCA	-6	NRIP1_925_946	4433
240517005	C03	FXRa2	L434R	OCA	-6	TIF1A_748_769	14620
240517005	C03	FXRa2	L434R	OCA	-6	NR0B2_237_257	-198
240517005	C03	FXRa2	L434R	OCA	-6	CBP_347_368	47
240517005	C03	FXRa2	L434R	OCA	-6	KMT2D_3026_3047	-310
240517005	C03	FXRa2	L434R	OCA	-6	MED1_593_614	21013
240517005	C03	FXRa2	L434R	OCA	-6	PRGC2_146_166	8884
240517005	C03	FXRa2	L434R	OCA	-6	NELFB_429_450	412
240517005	C03	FXRa2	L434R	OCA	-6	JHD2C_2055_2076	3087
240517005	C03	FXRa2	L434R	OCA	-6	NR0B2_107_128	4464
240517005	C03	FXRa2	L434R	OCA	-6	UBE3A_650_671	4729
240517005	C03	FXRa2	L434R	OCA	-6	MLL2_4703_4724	741
240517005	C03	FXRa2	L434R	OCA	-6	IKBB_277_299	39710
240517005	C03	FXRa2	L434R	OCA	-6	CNOT1_141_162	-33
240517005	C03	FXRa2	L434R	OCA	-6	NCOA1_679_700	17047
240517005	C03	FXRa2	L434R	OCA	-6	PROX1_58_79	1112
240517005	C03	FXRa2	L434R	OCA	-6	MAPE_357_378	-289
240517005	C03	FXRa2	L434R	OCA	-6	NRIP1_810_831	15854
240517005	C03	FXRa2	L434R	OCA	-6	NCOR1_1925_1946	-106
240517005	C03	FXRa2	L434R	OCA	-6	DHX30_49_70	420
240517005	C03	FXRa2	L434R	OCA	-6	NCOA3_726_747	13849
240517005	C03	FXRa2	L434R	OCA	-6	TREF1_169_190	6203
240517005	C03	FXRa2	L434R	OCA	-6	NRIP1_489_510	9461
240517005	D01	FXRa2	L415R	OCA	-6	CHD9_1024_1045	61
240517005	D01	FXRa2	L415R	OCA	-6	PR285_1063_1084	-87
240517005	D01	FXRa2	L415R	OCA	-6	NCOR2_2124_2145	9
240517005	D01	FXRa2	L415R	OCA	-6	GNAQ_22_43	201
240517005	D01	FXRa2	L415R	OCA	-6	NCOR2_2331_2352	-33
240517005	D01	FXRa2	L415R	OCA	-6	NCOA2_867_888	88
240517005	D01	FXRa2	L415R	OCA	-6	NCOA3_674_695	83
240517005	D01	FXRa2	L415R	OCA	-6	MED1_634_655	-122
240517005	D01	FXRa2	L415R	OCA	-6	PRGC2_338_358	50
240517005	D01	FXRa2	L415R	OCA	-6	NELFB_81_102	-13
240517005	D01	FXRa2	L415R	OCA	-6	TRXR1_133_154	15
240517005	D01	FXRa2	L415R	OCA	-6	MGMT_87_108	270
240517005	D01	FXRa2	L415R	OCA	-6	BRD8_255_276	-23
240517005	D01	FXRa2	L415R	OCA	-6	PELP1_447_468	-123
240517005	D01	FXRa2	L415R	OCA	-6	PNRC1_306_327	43
240517005	D01	FXRa2	L415R	OCA	-6	CNOT1_558_579	142
240517005	D01	FXRa2	L415R	OCA	-6	NCOA2_679_700	54
240517005	D01	FXRa2	L415R	OCA	-6	MAPE_250_271	393
240517005	D01	FXRa2	L415R	OCA	-6	NRIP1_174_195	147
240517005	D01	FXRa2	L415R	OCA	-6	NSD1_895_916	69
240517005	D01	FXRa2	L415R	OCA	-6	PCAF_179_200	286
240517005	D01	FXRa2	L415R	OCA	-6	ANDR_11_32	150
240517005	D01	FXRa2	L415R	OCA	-6	CBP_2056_2077	67
240517005	D01	FXRa2	L415R	OCA	-6	KMT2D_2674_2695	118
240517005	D01	FXRa2	L415R	OCA	-6	KMT2D_879_900	-218
240517005	D01	FXRa2	L415R	OCA	-6	NCOR1_2040_2061	155
240517005	D01	FXRa2	L415R	OCA	-6	RAD9A_349_370	279
240517005	D01	FXRa2	L415R	OCA	-6	NRBF2_129_150	-39
240517005	D01	FXRa2	L415R	OCA	-6	MAPE_92_113	-41
240517005	D01	FXRa2	L415R	OCA	-6	WIPI1_120_141	-51
240517005	D01	FXRa2	L415R	OCA	-6	KMT2C_1396_1417	-63
240517005	D01	FXRa2	L415R	OCA	-6	BL1S1_1_11	67
240517005	D01	FXRa2	L415R	OCA	-6	NCOA2_630_651	24
240517005	D01	FXRa2	L415R	OCA	-6	EP300_70_91	-98
240517005	D01	FXRa2	L415R	OCA	-6	LCOR_41_62	16
240517005	D01	FXRa2	L415R	OCA	-6	EP300_2040_2061	125
240517005	D01	FXRa2	L415R	OCA	-6	NCOA6_1480_1501	-79
240517005	D01	FXRa2	L415R	OCA	-6	TRRAP_771_792	20
240517005	D01	FXRa2	L415R	OCA	-6	NRIP1_701_722	192
240517005	D01	FXRa2	L415R	OCA	-6	PRGC1_134_154	214
240517005	D01	FXRa2	L415R	OCA	-6	ZNHI3_90_111	191
240517005	D01	FXRa2	L415R	OCA	-6	NCOA1_738_759	38
240517005	D01	FXRa2	L415R	OCA	-6	PELP1_252_273	-25
240517005	D01	FXRa2	L415R	OCA	-6	CENPR_159_177	62
240517005	D01	FXRa2	L415R	OCA	-6	PR285_1106_1127	14
240517005	D01	FXRa2	L415R	OCA	-6	NELFB_329_350	99
240517005	D01	FXRa2	L415R	OCA	-6	ILK_132_153	-11
240517005	D01	FXRa2	L415R	OCA	-6	NR0B1_138_159	103
240517005	D01	FXRa2	L415R	OCA	-6	UBE3A_397_418	-125
240517005	D01	FXRa2	L415R	OCA	-6	MLL2_4176_4197	127
240517005	D01	FXRa2	L415R	OCA	-6	NCOA1_622_643	-45
240517005	D01	FXRa2	L415R	OCA	-6	PELP1_21_42	344
240517005	D01	FXRa2	L415R	OCA	-6	PAGR1_103_124	-102
240517005	D01	FXRa2	L415R	OCA	-6	CHD9_2019_2040	-18
240517005	D01	FXRa2	L415R	OCA	-6	NCOA1_1421_1441	-48
240517005	D01	FXRa2	L415R	OCA	-6	PRGR_103_124	-146
240517005	D01	FXRa2	L415R	OCA	-6	NR0B1_2_23	-65
240517005	D01	FXRa2	L415R	OCA	-6	MAPE_301_322	201
240517005	D01	FXRa2	L415R	OCA	-6	NRIP1_369_390	101
240517005	D01	FXRa2	L415R	OCA	-6	PAK6_249_270	202
240517005	D01	FXRa2	L415R	OCA	-6	PELP1_169_190	112
240517005	D01	FXRa2	L415R	OCA	-6	KMT2C_2906_2927	-72
240517005	D01	FXRa2	L415R	OCA	-6	NCOA3_610_631	4
240517005	D01	FXRa2	L415R	OCA	-6	NCOA4_316_337	116
240517005	D01	FXRa2	L415R	OCA	-6	DDX5_134_155	24
240517005	D01	FXRa2	L415R	OCA	-6	NCOA2_734_755	40
240517005	D01	FXRa2	L415R	OCA	-6	TIP60_477_498	-8
240517005	D01	FXRa2	L415R	OCA	-6	NRIP1_1056_1077	82
240517005	D01	FXRa2	L415R	OCA	-6	MEN1_256_277	74
240517005	D01	FXRa2	L415R	OCA	-6	ZNT9_450_471	-86
240517005	D01	FXRa2	L415R	OCA	-6	KMT2C_2733_2754	-132
240517005	D01	FXRa2	L415R	OCA	-6	CBP_59_80	-70
240517005	D01	FXRa2	L415R	OCA	-6	PIAS2_7_28	308
240517005	D01	FXRa2	L415R	OCA	-6	PPRC1_152_173	47
240517005	D01	FXRa2	L415R	OCA	-6	NCOR1_2377_2398	-37
240517005	D01	FXRa2	L415R	OCA	-6	GELS_377_398	55
240517005	D01	FXRa2	L415R	OCA	-6	NCOR1_2252_2273	27
240517005	D01	FXRa2	L415R	OCA	-6	TRRAP_972_993	-30
240517005	D01	FXRa2	L415R	OCA	-6	NRIP1_925_946	93
240517005	D01	FXRa2	L415R	OCA	-6	TIF1A_748_769	111
240517005	D01	FXRa2	L415R	OCA	-6	NR0B2_237_257	-18
240517005	D01	FXRa2	L415R	OCA	-6	CBP_347_368	148
240517005	D01	FXRa2	L415R	OCA	-6	KMT2D_3026_3047	-107
240517005	D01	FXRa2	L415R	OCA	-6	MED1_593_614	-19
240517005	D01	FXRa2	L415R	OCA	-6	PRGC2_146_166	-25
240517005	D01	FXRa2	L415R	OCA	-6	NELFB_429_450	155
240517005	D01	FXRa2	L415R	OCA	-6	JHD2C_2055_2076	-46
240517005	D01	FXRa2	L415R	OCA	-6	NR0B2_107_128	-72
240517005	D01	FXRa2	L415R	OCA	-6	UBE3A_650_671	-154
240517005	D01	FXRa2	L415R	OCA	-6	MLL2_4703_4724	329
240517005	D01	FXRa2	L415R	OCA	-6	IKBB_277_299	157
240517005	D01	FXRa2	L415R	OCA	-6	CNOT1_141_162	153
240517005	D01	FXRa2	L415R	OCA	-6	NCOA1_679_700	45
240517005	D01	FXRa2	L415R	OCA	-6	PROX1_58_79	30
240517005	D01	FXRa2	L415R	OCA	-6	MAPE_357_378	-125
240517005	D01	FXRa2	L415R	OCA	-6	NRIP1_810_831	154
240517005	D01	FXRa2	L415R	OCA	-6	NCOR1_1925_1946	26
240517005	D01	FXRa2	L415R	OCA	-6	DHX30_49_70	208
240517005	D01	FXRa2	L415R	OCA	-6	NCOA3_726_747	34
240517005	D01	FXRa2	L415R	OCA	-6	TREF1_169_190	-34
240517005	D01	FXRa2	L415R	OCA	-6	NRIP1_489_510	153
240517005	D02	FXRa2	L415R	OCA	-6	CHD9_1024_1045	100
240517005	D02	FXRa2	L415R	OCA	-6	PR285_1063_1084	-134
240517005	D02	FXRa2	L415R	OCA	-6	NCOR2_2124_2145	-21
240517005	D02	FXRa2	L415R	OCA	-6	GNAQ_22_43	332
240517005	D02	FXRa2	L415R	OCA	-6	NCOR2_2331_2352	39
240517005	D02	FXRa2	L415R	OCA	-6	NCOA2_867_888	94
240517005	D02	FXRa2	L415R	OCA	-6	NCOA3_674_695	158
240517005	D02	FXRa2	L415R	OCA	-6	MED1_634_655	-99
240517005	D02	FXRa2	L415R	OCA	-6	PRGC2_338_358	9
240517005	D02	FXRa2	L415R	OCA	-6	NELFB_81_102	-38
240517005	D02	FXRa2	L415R	OCA	-6	TRXR1_133_154	47
240517005	D02	FXRa2	L415R	OCA	-6	MGMT_87_108	309
240517005	D02	FXRa2	L415R	OCA	-6	BRD8_255_276	-149
240517005	D02	FXRa2	L415R	OCA	-6	PELP1_447_468	-167
240517005	D02	FXRa2	L415R	OCA	-6	PNRC1_306_327	-5
240517005	D02	FXRa2	L415R	OCA	-6	CNOT1_558_579	36
240517005	D02	FXRa2	L415R	OCA	-6	NCOA2_679_700	79
240517005	D02	FXRa2	L415R	OCA	-6	MAPE_250_271	342
240517005	D02	FXRa2	L415R	OCA	-6	NRIP1_174_195	127
240517005	D02	FXRa2	L415R	OCA	-6	NSD1_895_916	-84
240517005	D02	FXRa2	L415R	OCA	-6	PCAF_179_200	379
240517005	D02	FXRa2	L415R	OCA	-6	ANDR_11_32	80
240517005	D02	FXRa2	L415R	OCA	-6	CBP_2056_2077	8
240517005	D02	FXRa2	L415R	OCA	-6	KMT2D_2674_2695	78
240517005	D02	FXRa2	L415R	OCA	-6	KMT2D_879_900	-268
240517005	D02	FXRa2	L415R	OCA	-6	NCOR1_2040_2061	132
240517005	D02	FXRa2	L415R	OCA	-6	RAD9A_349_370	240
240517005	D02	FXRa2	L415R	OCA	-6	NRBF2_129_150	-22
240517005	D02	FXRa2	L415R	OCA	-6	MAPE_92_113	-42
240517005	D02	FXRa2	L415R	OCA	-6	WIPI1_120_141	-77
240517005	D02	FXRa2	L415R	OCA	-6	KMT2C_1396_1417	-144
240517005	D02	FXRa2	L415R	OCA	-6	BL1S1_1_11	167
240517005	D02	FXRa2	L415R	OCA	-6	NCOA2_630_651	-9
240517005	D02	FXRa2	L415R	OCA	-6	EP300_70_91	-73
240517005	D02	FXRa2	L415R	OCA	-6	LCOR_41_62	56
240517005	D02	FXRa2	L415R	OCA	-6	EP300_2040_2061	174
240517005	D02	FXRa2	L415R	OCA	-6	NCOA6_1480_1501	-121
240517005	D02	FXRa2	L415R	OCA	-6	TRRAP_771_792	16
240517005	D02	FXRa2	L415R	OCA	-6	NRIP1_701_722	247
240517005	D02	FXRa2	L415R	OCA	-6	PRGC1_134_154	-35
240517005	D02	FXRa2	L415R	OCA	-6	ZNHI3_90_111	139
240517005	D02	FXRa2	L415R	OCA	-6	NCOA1_738_759	-38
240517005	D02	FXRa2	L415R	OCA	-6	PELP1_252_273	75
240517005	D02	FXRa2	L415R	OCA	-6	CENPR_159_177	27
240517005	D02	FXRa2	L415R	OCA	-6	PR285_1106_1127	1
240517005	D02	FXRa2	L415R	OCA	-6	NELFB_329_350	73
240517005	D02	FXRa2	L415R	OCA	-6	ILK_132_153	-101
240517005	D02	FXRa2	L415R	OCA	-6	NR0B1_138_159	60
240517005	D02	FXRa2	L415R	OCA	-6	UBE3A_397_418	-201
240517005	D02	FXRa2	L415R	OCA	-6	MLL2_4176_4197	108
240517005	D02	FXRa2	L415R	OCA	-6	NCOA1_622_643	-19
240517005	D02	FXRa2	L415R	OCA	-6	PELP1_21_42	277
240517005	D02	FXRa2	L415R	OCA	-6	PAGR1_103_124	3
240517005	D02	FXRa2	L415R	OCA	-6	CHD9_2019_2040	-79
240517005	D02	FXRa2	L415R	OCA	-6	NCOA1_1421_1441	-142
240517005	D02	FXRa2	L415R	OCA	-6	PRGR_103_124	-141
240517005	D02	FXRa2	L415R	OCA	-6	NR0B1_2_23	-61
240517005	D02	FXRa2	L415R	OCA	-6	MAPE_301_322	163
240517005	D02	FXRa2	L415R	OCA	-6	NRIP1_369_390	112
240517005	D02	FXRa2	L415R	OCA	-6	PAK6_249_270	182
240517005	D02	FXRa2	L415R	OCA	-6	PELP1_169_190	-9
240517005	D02	FXRa2	L415R	OCA	-6	KMT2C_2906_2927	-141
240517005	D02	FXRa2	L415R	OCA	-6	NCOA3_610_631	3
240517005	D02	FXRa2	L415R	OCA	-6	NCOA4_316_337	110
240517005	D02	FXRa2	L415R	OCA	-6	DDX5_134_155	-17
240517005	D02	FXRa2	L415R	OCA	-6	NCOA2_734_755	35
240517005	D02	FXRa2	L415R	OCA	-6	TIP60_477_498	-44
240517005	D02	FXRa2	L415R	OCA	-6	NRIP1_1056_1077	155
240517005	D02	FXRa2	L415R	OCA	-6	MEN1_256_277	52
240517005	D02	FXRa2	L415R	OCA	-6	ZNT9_450_471	-37
240517005	D02	FXRa2	L415R	OCA	-6	KMT2C_2733_2754	-211
240517005	D02	FXRa2	L415R	OCA	-6	CBP_59_80	-60
240517005	D02	FXRa2	L415R	OCA	-6	PIAS2_7_28	342
240517005	D02	FXRa2	L415R	OCA	-6	PPRC1_152_173	-2
240517005	D02	FXRa2	L415R	OCA	-6	NCOR1_2377_2398	-77
240517005	D02	FXRa2	L415R	OCA	-6	GELS_377_398	76
240517005	D02	FXRa2	L415R	OCA	-6	NCOR1_2252_2273	238
240517005	D02	FXRa2	L415R	OCA	-6	TRRAP_972_993	26
240517005	D02	FXRa2	L415R	OCA	-6	NRIP1_925_946	171
240517005	D02	FXRa2	L415R	OCA	-6	TIF1A_748_769	168
240517005	D02	FXRa2	L415R	OCA	-6	NR0B2_237_257	-62
240517005	D02	FXRa2	L415R	OCA	-6	CBP_347_368	125
240517005	D02	FXRa2	L415R	OCA	-6	KMT2D_3026_3047	-220
240517005	D02	FXRa2	L415R	OCA	-6	MED1_593_614	-20
240517005	D02	FXRa2	L415R	OCA	-6	PRGC2_146_166	15
240517005	D02	FXRa2	L415R	OCA	-6	NELFB_429_450	296
240517005	D02	FXRa2	L415R	OCA	-6	JHD2C_2055_2076	9
240517005	D02	FXRa2	L415R	OCA	-6	NR0B2_107_128	-148
240517005	D02	FXRa2	L415R	OCA	-6	UBE3A_650_671	-104
240517005	D02	FXRa2	L415R	OCA	-6	MLL2_4703_4724	568
240517005	D02	FXRa2	L415R	OCA	-6	IKBB_277_299	288
240517005	D02	FXRa2	L415R	OCA	-6	CNOT1_141_162	253
240517005	D02	FXRa2	L415R	OCA	-6	NCOA1_679_700	41
240517005	D02	FXRa2	L415R	OCA	-6	PROX1_58_79	47
240517005	D02	FXRa2	L415R	OCA	-6	MAPE_357_378	-195
240517005	D02	FXRa2	L415R	OCA	-6	NRIP1_810_831	223
240517005	D02	FXRa2	L415R	OCA	-6	NCOR1_1925_1946	-7
240517005	D02	FXRa2	L415R	OCA	-6	DHX30_49_70	142
240517005	D02	FXRa2	L415R	OCA	-6	NCOA3_726_747	161
240517005	D02	FXRa2	L415R	OCA	-6	TREF1_169_190	-176
240517005	D02	FXRa2	L415R	OCA	-6	NRIP1_489_510	81
240517005	D03	FXRa2	L415R	OCA	-6	CHD9_1024_1045	87
240517005	D03	FXRa2	L415R	OCA	-6	PR285_1063_1084	-137
240517005	D03	FXRa2	L415R	OCA	-6	NCOR2_2124_2145	24
240517005	D03	FXRa2	L415R	OCA	-6	GNAQ_22_43	331
240517005	D03	FXRa2	L415R	OCA	-6	NCOR2_2331_2352	22
240517005	D03	FXRa2	L415R	OCA	-6	NCOA2_867_888	43
240517005	D03	FXRa2	L415R	OCA	-6	NCOA3_674_695	23
240517005	D03	FXRa2	L415R	OCA	-6	MED1_634_655	-131
240517005	D03	FXRa2	L415R	OCA	-6	PRGC2_338_358	-82
240517005	D03	FXRa2	L415R	OCA	-6	NELFB_81_102	-55
240517005	D03	FXRa2	L415R	OCA	-6	TRXR1_133_154	135
240517005	D03	FXRa2	L415R	OCA	-6	MGMT_87_108	315
240517005	D03	FXRa2	L415R	OCA	-6	BRD8_255_276	-68
240517005	D03	FXRa2	L415R	OCA	-6	PELP1_447_468	-210
240517005	D03	FXRa2	L415R	OCA	-6	PNRC1_306_327	43
240517005	D03	FXRa2	L415R	OCA	-6	CNOT1_558_579	202
240517005	D03	FXRa2	L415R	OCA	-6	NCOA2_679_700	45
240517005	D03	FXRa2	L415R	OCA	-6	MAPE_250_271	368
240517005	D03	FXRa2	L415R	OCA	-6	NRIP1_174_195	74
240517005	D03	FXRa2	L415R	OCA	-6	NSD1_895_916	-75
240517005	D03	FXRa2	L415R	OCA	-6	PCAF_179_200	364
240517005	D03	FXRa2	L415R	OCA	-6	ANDR_11_32	119
240517005	D03	FXRa2	L415R	OCA	-6	CBP_2056_2077	70
240517005	D03	FXRa2	L415R	OCA	-6	KMT2D_2674_2695	139
240517005	D03	FXRa2	L415R	OCA	-6	KMT2D_879_900	-220
240517005	D03	FXRa2	L415R	OCA	-6	NCOR1_2040_2061	116
240517005	D03	FXRa2	L415R	OCA	-6	RAD9A_349_370	274
240517005	D03	FXRa2	L415R	OCA	-6	NRBF2_129_150	-20
240517005	D03	FXRa2	L415R	OCA	-6	MAPE_92_113	120
240517005	D03	FXRa2	L415R	OCA	-6	WIPI1_120_141	691
240517005	D03	FXRa2	L415R	OCA	-6	KMT2C_1396_1417	-223
240517005	D03	FXRa2	L415R	OCA	-6	BL1S1_1_11	50
240517005	D03	FXRa2	L415R	OCA	-6	NCOA2_630_651	-10
240517005	D03	FXRa2	L415R	OCA	-6	EP300_70_91	22
240517005	D03	FXRa2	L415R	OCA	-6	LCOR_41_62	-99
240517005	D03	FXRa2	L415R	OCA	-6	EP300_2040_2061	188
240517005	D03	FXRa2	L415R	OCA	-6	NCOA6_1480_1501	-158
240517005	D03	FXRa2	L415R	OCA	-6	TRRAP_771_792	-135
240517005	D03	FXRa2	L415R	OCA	-6	NRIP1_701_722	154
240517005	D03	FXRa2	L415R	OCA	-6	PRGC1_134_154	-5
240517005	D03	FXRa2	L415R	OCA	-6	ZNHI3_90_111	39
240517005	D03	FXRa2	L415R	OCA	-6	NCOA1_738_759	64
240517005	D03	FXRa2	L415R	OCA	-6	PELP1_252_273	72
240517005	D03	FXRa2	L415R	OCA	-6	CENPR_159_177	140
240517005	D03	FXRa2	L415R	OCA	-6	PR285_1106_1127	18
240517005	D03	FXRa2	L415R	OCA	-6	NELFB_329_350	142
240517005	D03	FXRa2	L415R	OCA	-6	ILK_132_153	-35
240517005	D03	FXRa2	L415R	OCA	-6	NR0B1_138_159	135
240517005	D03	FXRa2	L415R	OCA	-6	UBE3A_397_418	-224
240517005	D03	FXRa2	L415R	OCA	-6	MLL2_4176_4197	251
240517005	D03	FXRa2	L415R	OCA	-6	NCOA1_622_643	57
240517005	D03	FXRa2	L415R	OCA	-6	PELP1_21_42	343
240517005	D03	FXRa2	L415R	OCA	-6	PAGR1_103_124	-92
240517005	D03	FXRa2	L415R	OCA	-6	CHD9_2019_2040	-58
240517005	D03	FXRa2	L415R	OCA	-6	NCOA1_1421_1441	-60
240517005	D03	FXRa2	L415R	OCA	-6	PRGR_103_124	-228
240517005	D03	FXRa2	L415R	OCA	-6	NR0B1_2_23	-86
240517005	D03	FXRa2	L415R	OCA	-6	MAPE_301_322	332
240517005	D03	FXRa2	L415R	OCA	-6	NRIP1_369_390	292
240517005	D03	FXRa2	L415R	OCA	-6	PAK6_249_270	380
240517005	D03	FXRa2	L415R	OCA	-6	PELP1_169_190	213
240517005	D03	FXRa2	L415R	OCA	-6	KMT2C_2906_2927	-45
240517005	D03	FXRa2	L415R	OCA	-6	NCOA3_610_631	22
240517005	D03	FXRa2	L415R	OCA	-6	NCOA4_316_337	99
240517005	D03	FXRa2	L415R	OCA	-6	DDX5_134_155	35
240517005	D03	FXRa2	L415R	OCA	-6	NCOA2_734_755	131
240517005	D03	FXRa2	L415R	OCA	-6	TIP60_477_498	65
240517005	D03	FXRa2	L415R	OCA	-6	NRIP1_1056_1077	203
240517005	D03	FXRa2	L415R	OCA	-6	MEN1_256_277	166
240517005	D03	FXRa2	L415R	OCA	-6	ZNT9_450_471	-191
240517005	D03	FXRa2	L415R	OCA	-6	KMT2C_2733_2754	-152
240517005	D03	FXRa2	L415R	OCA	-6	CBP_59_80	-31
240517005	D03	FXRa2	L415R	OCA	-6	PIAS2_7_28	306
240517005	D03	FXRa2	L415R	OCA	-6	PPRC1_152_173	51
240517005	D03	FXRa2	L415R	OCA	-6	NCOR1_2377_2398	-91
240517005	D03	FXRa2	L415R	OCA	-6	GELS_377_398	169
240517005	D03	FXRa2	L415R	OCA	-6	NCOR1_2252_2273	129
240517005	D03	FXRa2	L415R	OCA	-6	TRRAP_972_993	89
240517005	D03	FXRa2	L415R	OCA	-6	NRIP1_925_946	225
240517005	D03	FXRa2	L415R	OCA	-6	TIF1A_748_769	258
240517005	D03	FXRa2	L415R	OCA	-6	NR0B2_237_257	-21
240517005	D03	FXRa2	L415R	OCA	-6	CBP_347_368	99
240517005	D03	FXRa2	L415R	OCA	-6	KMT2D_3026_3047	-160
240517005	D03	FXRa2	L415R	OCA	-6	MED1_593_614	-90
240517005	D03	FXRa2	L415R	OCA	-6	PRGC2_146_166	-76
240517005	D03	FXRa2	L415R	OCA	-6	NELFB_429_450	231
240517005	D03	FXRa2	L415R	OCA	-6	JHD2C_2055_2076	5
240517005	D03	FXRa2	L415R	OCA	-6	NR0B2_107_128	-33
240517005	D03	FXRa2	L415R	OCA	-6	UBE3A_650_671	-73
240517005	D03	FXRa2	L415R	OCA	-6	MLL2_4703_4724	524
240517005	D03	FXRa2	L415R	OCA	-6	IKBB_277_299	259
240517005	D03	FXRa2	L415R	OCA	-6	CNOT1_141_162	91
240517005	D03	FXRa2	L415R	OCA	-6	NCOA1_679_700	-18
240517005	D03	FXRa2	L415R	OCA	-6	PROX1_58_79	43
240517005	D03	FXRa2	L415R	OCA	-6	MAPE_357_378	-139
240517005	D03	FXRa2	L415R	OCA	-6	NRIP1_810_831	255
240517005	D03	FXRa2	L415R	OCA	-6	NCOR1_1925_1946	133
240517005	D03	FXRa2	L415R	OCA	-6	DHX30_49_70	158
240517005	D03	FXRa2	L415R	OCA	-6	NCOA3_726_747	157
240517005	D03	FXRa2	L415R	OCA	-6	TREF1_169_190	-109
240517005	D03	FXRa2	L415R	OCA	-6	NRIP1_489_510	183
240517006	B01	FXRa2	WT	OCA	-6	CHD9_1024_1045	-153
240517006	B01	FXRa2	WT	OCA	-6	PR285_1063_1084	7
240517006	B01	FXRa2	WT	OCA	-6	NCOR2_2124_2145	36
240517006	B01	FXRa2	WT	OCA	-6	GNAQ_22_43	1292
240517006	B01	FXRa2	WT	OCA	-6	NCOR2_2331_2352	1140
240517006	B01	FXRa2	WT	OCA	-6	NCOA2_867_888	221
240517006	B01	FXRa2	WT	OCA	-6	NCOA3_674_695	3983
240517006	B01	FXRa2	WT	OCA	-6	MED1_634_655	1025
240517006	B01	FXRa2	WT	OCA	-6	PRGC2_338_358	3234
240517006	B01	FXRa2	WT	OCA	-6	NELFB_81_102	505
240517006	B01	FXRa2	WT	OCA	-6	TRXR1_133_154	175
240517006	B01	FXRa2	WT	OCA	-6	MGMT_87_108	49
240517006	B01	FXRa2	WT	OCA	-6	BRD8_255_276	15060
240517006	B01	FXRa2	WT	OCA	-6	PELP1_447_468	367
240517006	B01	FXRa2	WT	OCA	-6	PNRC1_306_327	438
240517006	B01	FXRa2	WT	OCA	-6	CNOT1_558_579	104
240517006	B01	FXRa2	WT	OCA	-6	NCOA2_679_700	13946
240517006	B01	FXRa2	WT	OCA	-6	MAPE_250_271	3163
240517006	B01	FXRa2	WT	OCA	-6	NRIP1_174_195	179
240517006	B01	FXRa2	WT	OCA	-6	NSD1_895_916	47
240517006	B01	FXRa2	WT	OCA	-6	PCAF_179_200	-59
240517006	B01	FXRa2	WT	OCA	-6	ANDR_11_32	193
240517006	B01	FXRa2	WT	OCA	-6	CBP_2056_2077	215
240517006	B01	FXRa2	WT	OCA	-6	KMT2D_2674_2695	396
240517006	B01	FXRa2	WT	OCA	-6	KMT2D_879_900	-415
240517006	B01	FXRa2	WT	OCA	-6	NCOR1_2040_2061	9
240517006	B01	FXRa2	WT	OCA	-6	RAD9A_349_370	155
240517006	B01	FXRa2	WT	OCA	-6	NRBF2_129_150	146
240517006	B01	FXRa2	WT	OCA	-6	MAPE_92_113	-396
240517006	B01	FXRa2	WT	OCA	-6	WIPI1_120_141	2501
240517006	B01	FXRa2	WT	OCA	-6	KMT2C_1396_1417	-273
240517006	B01	FXRa2	WT	OCA	-6	BL1S1_1_11	427
240517006	B01	FXRa2	WT	OCA	-6	NCOA2_630_651	755
240517006	B01	FXRa2	WT	OCA	-6	EP300_70_91	12467
240517006	B01	FXRa2	WT	OCA	-6	LCOR_41_62	46263
240517006	B01	FXRa2	WT	OCA	-6	EP300_2040_2061	94
240517006	B01	FXRa2	WT	OCA	-6	NCOA6_1480_1501	7830
240517006	B01	FXRa2	WT	OCA	-6	TRRAP_771_792	-241
240517006	B01	FXRa2	WT	OCA	-6	NRIP1_701_722	968
240517006	B01	FXRa2	WT	OCA	-6	PRGC1_134_154	55023
240517006	B01	FXRa2	WT	OCA	-6	ZNHI3_90_111	6839
240517006	B01	FXRa2	WT	OCA	-6	NCOA1_738_759	9861
240517006	B01	FXRa2	WT	OCA	-6	PELP1_252_273	38
240517006	B01	FXRa2	WT	OCA	-6	CENPR_159_177	23
240517006	B01	FXRa2	WT	OCA	-6	PR285_1106_1127	544
240517006	B01	FXRa2	WT	OCA	-6	NELFB_329_350	-321
240517006	B01	FXRa2	WT	OCA	-6	ILK_132_153	436
240517006	B01	FXRa2	WT	OCA	-6	NR0B1_138_159	3451
240517006	B01	FXRa2	WT	OCA	-6	UBE3A_397_418	521
240517006	B01	FXRa2	WT	OCA	-6	MLL2_4176_4197	3854
240517006	B01	FXRa2	WT	OCA	-6	NCOA1_622_643	56
240517006	B01	FXRa2	WT	OCA	-6	PELP1_21_42	393
240517006	B01	FXRa2	WT	OCA	-6	PAGR1_103_124	-85
240517006	B01	FXRa2	WT	OCA	-6	CHD9_2019_2040	-235
240517006	B01	FXRa2	WT	OCA	-6	NCOA1_1421_1441	31851
240517006	B01	FXRa2	WT	OCA	-6	PRGR_103_124	30
240517006	B01	FXRa2	WT	OCA	-6	NR0B1_2_23	189
240517006	B01	FXRa2	WT	OCA	-6	MAPE_301_322	-187
240517006	B01	FXRa2	WT	OCA	-6	NRIP1_369_390	10309
240517006	B01	FXRa2	WT	OCA	-6	PAK6_249_270	231
240517006	B01	FXRa2	WT	OCA	-6	PELP1_169_190	297
240517006	B01	FXRa2	WT	OCA	-6	KMT2C_2906_2927	23757
240517006	B01	FXRa2	WT	OCA	-6	NCOA3_610_631	309
240517006	B01	FXRa2	WT	OCA	-6	NCOA4_316_337	80
240517006	B01	FXRa2	WT	OCA	-6	DDX5_134_155	-243
240517006	B01	FXRa2	WT	OCA	-6	NCOA2_734_755	32817
240517006	B01	FXRa2	WT	OCA	-6	TIP60_477_498	177
240517006	B01	FXRa2	WT	OCA	-6	NRIP1_1056_1077	46868
240517006	B01	FXRa2	WT	OCA	-6	MEN1_256_277	-683
240517006	B01	FXRa2	WT	OCA	-6	ZNT9_450_471	575
240517006	B01	FXRa2	WT	OCA	-6	KMT2C_2733_2754	240
240517006	B01	FXRa2	WT	OCA	-6	CBP_59_80	8370
240517006	B01	FXRa2	WT	OCA	-6	PIAS2_7_28	2432
240517006	B01	FXRa2	WT	OCA	-6	PPRC1_152_173	901
240517006	B01	FXRa2	WT	OCA	-6	NCOR1_2377_2398	-148
240517006	B01	FXRa2	WT	OCA	-6	GELS_377_398	189
240517006	B01	FXRa2	WT	OCA	-6	NCOR1_2252_2273	368
240517006	B01	FXRa2	WT	OCA	-6	TRRAP_972_993	43
240517006	B01	FXRa2	WT	OCA	-6	NRIP1_925_946	1897
240517006	B01	FXRa2	WT	OCA	-6	TIF1A_748_769	8343
240517006	B01	FXRa2	WT	OCA	-6	NR0B2_237_257	-278
240517006	B01	FXRa2	WT	OCA	-6	CBP_347_368	-71
240517006	B01	FXRa2	WT	OCA	-6	KMT2D_3026_3047	-283
240517006	B01	FXRa2	WT	OCA	-6	MED1_593_614	31990
240517006	B01	FXRa2	WT	OCA	-6	PRGC2_146_166	3620
240517006	B01	FXRa2	WT	OCA	-6	NELFB_429_450	418
240517006	B01	FXRa2	WT	OCA	-6	JHD2C_2055_2076	2536
240517006	B01	FXRa2	WT	OCA	-6	NR0B2_107_128	3851
240517006	B01	FXRa2	WT	OCA	-6	UBE3A_650_671	2723
240517006	B01	FXRa2	WT	OCA	-6	MLL2_4703_4724	-38
240517006	B01	FXRa2	WT	OCA	-6	IKBB_277_299	48251
240517006	B01	FXRa2	WT	OCA	-6	CNOT1_141_162	-10
240517006	B01	FXRa2	WT	OCA	-6	NCOA1_679_700	26321
240517006	B01	FXRa2	WT	OCA	-6	PROX1_58_79	677
240517006	B01	FXRa2	WT	OCA	-6	MAPE_357_378	-269
240517006	B01	FXRa2	WT	OCA	-6	NRIP1_810_831	15578
240517006	B01	FXRa2	WT	OCA	-6	NCOR1_1925_1946	-83
240517006	B01	FXRa2	WT	OCA	-6	DHX30_49_70	139
240517006	B01	FXRa2	WT	OCA	-6	NCOA3_726_747	14813
240517006	B01	FXRa2	WT	OCA	-6	TREF1_169_190	4723
240517006	B01	FXRa2	WT	OCA	-6	NRIP1_489_510	5030
240517006	B02	FXRa2	WT	OCA	-6	CHD9_1024_1045	21
240517006	B02	FXRa2	WT	OCA	-6	PR285_1063_1084	8
240517006	B02	FXRa2	WT	OCA	-6	NCOR2_2124_2145	3
240517006	B02	FXRa2	WT	OCA	-6	GNAQ_22_43	723
240517006	B02	FXRa2	WT	OCA	-6	NCOR2_2331_2352	782
240517006	B02	FXRa2	WT	OCA	-6	NCOA2_867_888	118
240517006	B02	FXRa2	WT	OCA	-6	NCOA3_674_695	2544
240517006	B02	FXRa2	WT	OCA	-6	MED1_634_655	1508
240517006	B02	FXRa2	WT	OCA	-6	PRGC2_338_358	1773
240517006	B02	FXRa2	WT	OCA	-6	NELFB_81_102	243
240517006	B02	FXRa2	WT	OCA	-6	TRXR1_133_154	232
240517006	B02	FXRa2	WT	OCA	-6	MGMT_87_108	117
240517006	B02	FXRa2	WT	OCA	-6	BRD8_255_276	8740
240517006	B02	FXRa2	WT	OCA	-6	PELP1_447_468	210
240517006	B02	FXRa2	WT	OCA	-6	PNRC1_306_327	204
240517006	B02	FXRa2	WT	OCA	-6	CNOT1_558_579	205
240517006	B02	FXRa2	WT	OCA	-6	NCOA2_679_700	8611
240517006	B02	FXRa2	WT	OCA	-6	MAPE_250_271	2838
240517006	B02	FXRa2	WT	OCA	-6	NRIP1_174_195	119
240517006	B02	FXRa2	WT	OCA	-6	NSD1_895_916	-47
240517006	B02	FXRa2	WT	OCA	-6	PCAF_179_200	3
240517006	B02	FXRa2	WT	OCA	-6	ANDR_11_32	110
240517006	B02	FXRa2	WT	OCA	-6	CBP_2056_2077	308
240517006	B02	FXRa2	WT	OCA	-6	KMT2D_2674_2695	227
240517006	B02	FXRa2	WT	OCA	-6	KMT2D_879_900	-261
240517006	B02	FXRa2	WT	OCA	-6	NCOR1_2040_2061	-90
240517006	B02	FXRa2	WT	OCA	-6	RAD9A_349_370	29
240517006	B02	FXRa2	WT	OCA	-6	NRBF2_129_150	93
240517006	B02	FXRa2	WT	OCA	-6	MAPE_92_113	-252
240517006	B02	FXRa2	WT	OCA	-6	WIPI1_120_141	1683
240517006	B02	FXRa2	WT	OCA	-6	KMT2C_1396_1417	-198
240517006	B02	FXRa2	WT	OCA	-6	BL1S1_1_11	120
240517006	B02	FXRa2	WT	OCA	-6	NCOA2_630_651	450
240517006	B02	FXRa2	WT	OCA	-6	EP300_70_91	6778
240517006	B02	FXRa2	WT	OCA	-6	LCOR_41_62	22526
240517006	B02	FXRa2	WT	OCA	-6	EP300_2040_2061	131
240517006	B02	FXRa2	WT	OCA	-6	NCOA6_1480_1501	3130
240517006	B02	FXRa2	WT	OCA	-6	TRRAP_771_792	-189
240517006	B02	FXRa2	WT	OCA	-6	NRIP1_701_722	732
240517006	B02	FXRa2	WT	OCA	-6	PRGC1_134_154	27681
240517006	B02	FXRa2	WT	OCA	-6	ZNHI3_90_111	4727
240517006	B02	FXRa2	WT	OCA	-6	NCOA1_738_759	5738
240517006	B02	FXRa2	WT	OCA	-6	PELP1_252_273	-23
240517006	B02	FXRa2	WT	OCA	-6	CENPR_159_177	102
240517006	B02	FXRa2	WT	OCA	-6	PR285_1106_1127	147
240517006	B02	FXRa2	WT	OCA	-6	NELFB_329_350	-150
240517006	B02	FXRa2	WT	OCA	-6	ILK_132_153	132
240517006	B02	FXRa2	WT	OCA	-6	NR0B1_138_159	1693
240517006	B02	FXRa2	WT	OCA	-6	UBE3A_397_418	566
240517006	B02	FXRa2	WT	OCA	-6	MLL2_4176_4197	2850
240517006	B02	FXRa2	WT	OCA	-6	NCOA1_622_643	33
240517006	B02	FXRa2	WT	OCA	-6	PELP1_21_42	370
240517006	B02	FXRa2	WT	OCA	-6	PAGR1_103_124	-126
240517006	B02	FXRa2	WT	OCA	-6	CHD9_2019_2040	-66
240517006	B02	FXRa2	WT	OCA	-6	NCOA1_1421_1441	14393
240517006	B02	FXRa2	WT	OCA	-6	PRGR_103_124	123
240517006	B02	FXRa2	WT	OCA	-6	NR0B1_2_23	135
240517006	B02	FXRa2	WT	OCA	-6	MAPE_301_322	60
240517006	B02	FXRa2	WT	OCA	-6	NRIP1_369_390	6143
240517006	B02	FXRa2	WT	OCA	-6	PAK6_249_270	245
240517006	B02	FXRa2	WT	OCA	-6	PELP1_169_190	504
240517006	B02	FXRa2	WT	OCA	-6	KMT2C_2906_2927	14472
240517006	B02	FXRa2	WT	OCA	-6	NCOA3_610_631	287
240517006	B02	FXRa2	WT	OCA	-6	NCOA4_316_337	78
240517006	B02	FXRa2	WT	OCA	-6	DDX5_134_155	9
240517006	B02	FXRa2	WT	OCA	-6	NCOA2_734_755	14617
240517006	B02	FXRa2	WT	OCA	-6	TIP60_477_498	5
240517006	B02	FXRa2	WT	OCA	-6	NRIP1_1056_1077	21169
240517006	B02	FXRa2	WT	OCA	-6	MEN1_256_277	-174
240517006	B02	FXRa2	WT	OCA	-6	ZNT9_450_471	441
240517006	B02	FXRa2	WT	OCA	-6	KMT2C_2733_2754	247
240517006	B02	FXRa2	WT	OCA	-6	CBP_59_80	4460
240517006	B02	FXRa2	WT	OCA	-6	PIAS2_7_28	1512
240517006	B02	FXRa2	WT	OCA	-6	PPRC1_152_173	432
240517006	B02	FXRa2	WT	OCA	-6	NCOR1_2377_2398	4
240517006	B02	FXRa2	WT	OCA	-6	GELS_377_398	24
240517006	B02	FXRa2	WT	OCA	-6	NCOR1_2252_2273	141
240517006	B02	FXRa2	WT	OCA	-6	TRRAP_972_993	108
240517006	B02	FXRa2	WT	OCA	-6	NRIP1_925_946	1793
240517006	B02	FXRa2	WT	OCA	-6	TIF1A_748_769	6233
240517006	B02	FXRa2	WT	OCA	-6	NR0B2_237_257	-63
240517006	B02	FXRa2	WT	OCA	-6	CBP_347_368	-21
240517006	B02	FXRa2	WT	OCA	-6	KMT2D_3026_3047	-192
240517006	B02	FXRa2	WT	OCA	-6	MED1_593_614	14984
240517006	B02	FXRa2	WT	OCA	-6	PRGC2_146_166	4807
240517006	B02	FXRa2	WT	OCA	-6	NELFB_429_450	186
240517006	B02	FXRa2	WT	OCA	-6	JHD2C_2055_2076	1149
240517006	B02	FXRa2	WT	OCA	-6	NR0B2_107_128	1773
240517006	B02	FXRa2	WT	OCA	-6	UBE3A_650_671	1866
240517006	B02	FXRa2	WT	OCA	-6	MLL2_4703_4724	361
240517006	B02	FXRa2	WT	OCA	-6	IKBB_277_299	28165
240517006	B02	FXRa2	WT	OCA	-6	CNOT1_141_162	20
240517006	B02	FXRa2	WT	OCA	-6	NCOA1_679_700	11660
240517006	B02	FXRa2	WT	OCA	-6	PROX1_58_79	462
240517006	B02	FXRa2	WT	OCA	-6	MAPE_357_378	-67
240517006	B02	FXRa2	WT	OCA	-6	NRIP1_810_831	9895
240517006	B02	FXRa2	WT	OCA	-6	NCOR1_1925_1946	-21
240517006	B02	FXRa2	WT	OCA	-6	DHX30_49_70	288
240517006	B02	FXRa2	WT	OCA	-6	NCOA3_726_747	7822
240517006	B02	FXRa2	WT	OCA	-6	TREF1_169_190	2622
240517006	B02	FXRa2	WT	OCA	-6	NRIP1_489_510	4650
240517006	B03	FXRa2	WT	OCA	-6	CHD9_1024_1045	26
240517006	B03	FXRa2	WT	OCA	-6	PR285_1063_1084	75
240517006	B03	FXRa2	WT	OCA	-6	NCOR2_2124_2145	-70
240517006	B03	FXRa2	WT	OCA	-6	GNAQ_22_43	1707
240517006	B03	FXRa2	WT	OCA	-6	NCOR2_2331_2352	1586
240517006	B03	FXRa2	WT	OCA	-6	NCOA2_867_888	211
240517006	B03	FXRa2	WT	OCA	-6	NCOA3_674_695	5537
240517006	B03	FXRa2	WT	OCA	-6	MED1_634_655	1715
240517006	B03	FXRa2	WT	OCA	-6	PRGC2_338_358	3373
240517006	B03	FXRa2	WT	OCA	-6	NELFB_81_102	610
240517006	B03	FXRa2	WT	OCA	-6	TRXR1_133_154	559
240517006	B03	FXRa2	WT	OCA	-6	MGMT_87_108	103
240517006	B03	FXRa2	WT	OCA	-6	BRD8_255_276	17573
240517006	B03	FXRa2	WT	OCA	-6	PELP1_447_468	422
240517006	B03	FXRa2	WT	OCA	-6	PNRC1_306_327	613
240517006	B03	FXRa2	WT	OCA	-6	CNOT1_558_579	270
240517006	B03	FXRa2	WT	OCA	-6	NCOA2_679_700	16571
240517006	B03	FXRa2	WT	OCA	-6	MAPE_250_271	5996
240517006	B03	FXRa2	WT	OCA	-6	NRIP1_174_195	201
240517006	B03	FXRa2	WT	OCA	-6	NSD1_895_916	7
240517006	B03	FXRa2	WT	OCA	-6	PCAF_179_200	-144
240517006	B03	FXRa2	WT	OCA	-6	ANDR_11_32	253
240517006	B03	FXRa2	WT	OCA	-6	CBP_2056_2077	489
240517006	B03	FXRa2	WT	OCA	-6	KMT2D_2674_2695	574
240517006	B03	FXRa2	WT	OCA	-6	KMT2D_879_900	-445
240517006	B03	FXRa2	WT	OCA	-6	NCOR1_2040_2061	44
240517006	B03	FXRa2	WT	OCA	-6	RAD9A_349_370	175
240517006	B03	FXRa2	WT	OCA	-6	NRBF2_129_150	160
240517006	B03	FXRa2	WT	OCA	-6	MAPE_92_113	-352
240517006	B03	FXRa2	WT	OCA	-6	WIPI1_120_141	3570
240517006	B03	FXRa2	WT	OCA	-6	KMT2C_1396_1417	-358
240517006	B03	FXRa2	WT	OCA	-6	BL1S1_1_11	255
240517006	B03	FXRa2	WT	OCA	-6	NCOA2_630_651	1087
240517006	B03	FXRa2	WT	OCA	-6	EP300_70_91	15882
240517006	B03	FXRa2	WT	OCA	-6	LCOR_41_62	50326
240517006	B03	FXRa2	WT	OCA	-6	EP300_2040_2061	82
240517006	B03	FXRa2	WT	OCA	-6	NCOA6_1480_1501	8485
240517006	B03	FXRa2	WT	OCA	-6	TRRAP_771_792	-425
240517006	B03	FXRa2	WT	OCA	-6	NRIP1_701_722	1637
240517006	B03	FXRa2	WT	OCA	-6	PRGC1_134_154	65807
240517006	B03	FXRa2	WT	OCA	-6	ZNHI3_90_111	10625
240517006	B03	FXRa2	WT	OCA	-6	NCOA1_738_759	11462
240517006	B03	FXRa2	WT	OCA	-6	PELP1_252_273	-66
240517006	B03	FXRa2	WT	OCA	-6	CENPR_159_177	95
240517006	B03	FXRa2	WT	OCA	-6	PR285_1106_1127	438
240517006	B03	FXRa2	WT	OCA	-6	NELFB_329_350	-379
240517006	B03	FXRa2	WT	OCA	-6	ILK_132_153	428
240517006	B03	FXRa2	WT	OCA	-6	NR0B1_138_159	4075
240517006	B03	FXRa2	WT	OCA	-6	UBE3A_397_418	830
240517006	B03	FXRa2	WT	OCA	-6	MLL2_4176_4197	6075
240517006	B03	FXRa2	WT	OCA	-6	NCOA1_622_643	196
240517006	B03	FXRa2	WT	OCA	-6	PELP1_21_42	371
240517006	B03	FXRa2	WT	OCA	-6	PAGR1_103_124	-139
240517006	B03	FXRa2	WT	OCA	-6	CHD9_2019_2040	-206
240517006	B03	FXRa2	WT	OCA	-6	NCOA1_1421_1441	31044
240517006	B03	FXRa2	WT	OCA	-6	PRGR_103_124	170
240517006	B03	FXRa2	WT	OCA	-6	NR0B1_2_23	327
240517006	B03	FXRa2	WT	OCA	-6	MAPE_301_322	118
240517006	B03	FXRa2	WT	OCA	-6	NRIP1_369_390	13844
240517006	B03	FXRa2	WT	OCA	-6	PAK6_249_270	443
240517006	B03	FXRa2	WT	OCA	-6	PELP1_169_190	1293
240517006	B03	FXRa2	WT	OCA	-6	KMT2C_2906_2927	26298
240517006	B03	FXRa2	WT	OCA	-6	NCOA3_610_631	541
240517006	B03	FXRa2	WT	OCA	-6	NCOA4_316_337	41
240517006	B03	FXRa2	WT	OCA	-6	DDX5_134_155	-150
240517006	B03	FXRa2	WT	OCA	-6	NCOA2_734_755	31645
240517006	B03	FXRa2	WT	OCA	-6	TIP60_477_498	330
240517006	B03	FXRa2	WT	OCA	-6	NRIP1_1056_1077	48237
240517006	B03	FXRa2	WT	OCA	-6	MEN1_256_277	-334
240517006	B03	FXRa2	WT	OCA	-6	ZNT9_450_471	1045
240517006	B03	FXRa2	WT	OCA	-6	KMT2C_2733_2754	559
240517006	B03	FXRa2	WT	OCA	-6	CBP_59_80	7834
240517006	B03	FXRa2	WT	OCA	-6	PIAS2_7_28	2387
240517006	B03	FXRa2	WT	OCA	-6	PPRC1_152_173	783
240517006	B03	FXRa2	WT	OCA	-6	NCOR1_2377_2398	-10
240517006	B03	FXRa2	WT	OCA	-6	GELS_377_398	124
240517006	B03	FXRa2	WT	OCA	-6	NCOR1_2252_2273	463
240517006	B03	FXRa2	WT	OCA	-6	TRRAP_972_993	212
240517006	B03	FXRa2	WT	OCA	-6	NRIP1_925_946	4589
240517006	B03	FXRa2	WT	OCA	-6	TIF1A_748_769	16425
240517006	B03	FXRa2	WT	OCA	-6	NR0B2_237_257	-281
240517006	B03	FXRa2	WT	OCA	-6	CBP_347_368	88
240517006	B03	FXRa2	WT	OCA	-6	KMT2D_3026_3047	-247
240517006	B03	FXRa2	WT	OCA	-6	MED1_593_614	30885
240517006	B03	FXRa2	WT	OCA	-6	PRGC2_146_166	11746
240517006	B03	FXRa2	WT	OCA	-6	NELFB_429_450	425
240517006	B03	FXRa2	WT	OCA	-6	JHD2C_2055_2076	2751
240517006	B03	FXRa2	WT	OCA	-6	NR0B2_107_128	5042
240517006	B03	FXRa2	WT	OCA	-6	UBE3A_650_671	5052
240517006	B03	FXRa2	WT	OCA	-6	MLL2_4703_4724	402
240517006	B03	FXRa2	WT	OCA	-6	IKBB_277_299	53264
240517006	B03	FXRa2	WT	OCA	-6	CNOT1_141_162	-54
240517006	B03	FXRa2	WT	OCA	-6	NCOA1_679_700	27171
240517006	B03	FXRa2	WT	OCA	-6	PROX1_58_79	808
240517006	B03	FXRa2	WT	OCA	-6	MAPE_357_378	-219
240517006	B03	FXRa2	WT	OCA	-6	NRIP1_810_831	25358
240517006	B03	FXRa2	WT	OCA	-6	NCOR1_1925_1946	31
240517006	B03	FXRa2	WT	OCA	-6	DHX30_49_70	443
240517006	B03	FXRa2	WT	OCA	-6	NCOA3_726_747	18542
240517006	B03	FXRa2	WT	OCA	-6	TREF1_169_190	5640
240517006	B03	FXRa2	WT	OCA	-6	NRIP1_489_510	11040
240517006	C01	FXRa2	L434R	OCA	-6	CHD9_1024_1045	-61
240517006	C01	FXRa2	L434R	OCA	-6	PR285_1063_1084	-44
240517006	C01	FXRa2	L434R	OCA	-6	NCOR2_2124_2145	-89
240517006	C01	FXRa2	L434R	OCA	-6	GNAQ_22_43	738
240517006	C01	FXRa2	L434R	OCA	-6	NCOR2_2331_2352	548
240517006	C01	FXRa2	L434R	OCA	-6	NCOA2_867_888	199
240517006	C01	FXRa2	L434R	OCA	-6	NCOA3_674_695	3543
240517006	C01	FXRa2	L434R	OCA	-6	MED1_634_655	973
240517006	C01	FXRa2	L434R	OCA	-6	PRGC2_338_358	2134
240517006	C01	FXRa2	L434R	OCA	-6	NELFB_81_102	304
240517006	C01	FXRa2	L434R	OCA	-6	TRXR1_133_154	233
240517006	C01	FXRa2	L434R	OCA	-6	MGMT_87_108	165
240517006	C01	FXRa2	L434R	OCA	-6	BRD8_255_276	11438
240517006	C01	FXRa2	L434R	OCA	-6	PELP1_447_468	354
240517006	C01	FXRa2	L434R	OCA	-6	PNRC1_306_327	492
240517006	C01	FXRa2	L434R	OCA	-6	CNOT1_558_579	233
240517006	C01	FXRa2	L434R	OCA	-6	NCOA2_679_700	8236
240517006	C01	FXRa2	L434R	OCA	-6	MAPE_250_271	2770
240517006	C01	FXRa2	L434R	OCA	-6	NRIP1_174_195	20
240517006	C01	FXRa2	L434R	OCA	-6	NSD1_895_916	-48
240517006	C01	FXRa2	L434R	OCA	-6	PCAF_179_200	-4
240517006	C01	FXRa2	L434R	OCA	-6	ANDR_11_32	210
240517006	C01	FXRa2	L434R	OCA	-6	CBP_2056_2077	349
240517006	C01	FXRa2	L434R	OCA	-6	KMT2D_2674_2695	297
240517006	C01	FXRa2	L434R	OCA	-6	KMT2D_879_900	-437
240517006	C01	FXRa2	L434R	OCA	-6	NCOR1_2040_2061	-32
240517006	C01	FXRa2	L434R	OCA	-6	RAD9A_349_370	96
240517006	C01	FXRa2	L434R	OCA	-6	NRBF2_129_150	29
240517006	C01	FXRa2	L434R	OCA	-6	MAPE_92_113	-117
240517006	C01	FXRa2	L434R	OCA	-6	WIPI1_120_141	1849
240517006	C01	FXRa2	L434R	OCA	-6	KMT2C_1396_1417	-243
240517006	C01	FXRa2	L434R	OCA	-6	BL1S1_1_11	244
240517006	C01	FXRa2	L434R	OCA	-6	NCOA2_630_651	771
240517006	C01	FXRa2	L434R	OCA	-6	EP300_70_91	9002
240517006	C01	FXRa2	L434R	OCA	-6	LCOR_41_62	25761
240517006	C01	FXRa2	L434R	OCA	-6	EP300_2040_2061	91
240517006	C01	FXRa2	L434R	OCA	-6	NCOA6_1480_1501	4849
240517006	C01	FXRa2	L434R	OCA	-6	TRRAP_771_792	-200
240517006	C01	FXRa2	L434R	OCA	-6	NRIP1_701_722	796
240517006	C01	FXRa2	L434R	OCA	-6	PRGC1_134_154	27541
240517006	C01	FXRa2	L434R	OCA	-6	ZNHI3_90_111	4856
240517006	C01	FXRa2	L434R	OCA	-6	NCOA1_738_759	6832
240517006	C01	FXRa2	L434R	OCA	-6	PELP1_252_273	-60
240517006	C01	FXRa2	L434R	OCA	-6	CENPR_159_177	48
240517006	C01	FXRa2	L434R	OCA	-6	PR285_1106_1127	260
240517006	C01	FXRa2	L434R	OCA	-6	NELFB_329_350	-140
240517006	C01	FXRa2	L434R	OCA	-6	ILK_132_153	216
240517006	C01	FXRa2	L434R	OCA	-6	NR0B1_138_159	2122
240517006	C01	FXRa2	L434R	OCA	-6	UBE3A_397_418	307
240517006	C01	FXRa2	L434R	OCA	-6	MLL2_4176_4197	2627
240517006	C01	FXRa2	L434R	OCA	-6	NCOA1_622_643	64
240517006	C01	FXRa2	L434R	OCA	-6	PELP1_21_42	303
240517006	C01	FXRa2	L434R	OCA	-6	PAGR1_103_124	-179
240517006	C01	FXRa2	L434R	OCA	-6	CHD9_2019_2040	-134
240517006	C01	FXRa2	L434R	OCA	-6	NCOA1_1421_1441	16602
240517006	C01	FXRa2	L434R	OCA	-6	PRGR_103_124	66
240517006	C01	FXRa2	L434R	OCA	-6	NR0B1_2_23	204
240517006	C01	FXRa2	L434R	OCA	-6	MAPE_301_322	56
240517006	C01	FXRa2	L434R	OCA	-6	NRIP1_369_390	6712
240517006	C01	FXRa2	L434R	OCA	-6	PAK6_249_270	143
240517006	C01	FXRa2	L434R	OCA	-6	PELP1_169_190	603
240517006	C01	FXRa2	L434R	OCA	-6	KMT2C_2906_2927	13257
240517006	C01	FXRa2	L434R	OCA	-6	NCOA3_610_631	266
240517006	C01	FXRa2	L434R	OCA	-6	NCOA4_316_337	20
240517006	C01	FXRa2	L434R	OCA	-6	DDX5_134_155	-49
240517006	C01	FXRa2	L434R	OCA	-6	NCOA2_734_755	15569
240517006	C01	FXRa2	L434R	OCA	-6	TIP60_477_498	51
240517006	C01	FXRa2	L434R	OCA	-6	NRIP1_1056_1077	22121
240517006	C01	FXRa2	L434R	OCA	-6	MEN1_256_277	-205
240517006	C01	FXRa2	L434R	OCA	-6	ZNT9_450_471	493
240517006	C01	FXRa2	L434R	OCA	-6	KMT2C_2733_2754	427
240517006	C01	FXRa2	L434R	OCA	-6	CBP_59_80	4318
240517006	C01	FXRa2	L434R	OCA	-6	PIAS2_7_28	1520
240517006	C01	FXRa2	L434R	OCA	-6	PPRC1_152_173	631
240517006	C01	FXRa2	L434R	OCA	-6	NCOR1_2377_2398	-77
240517006	C01	FXRa2	L434R	OCA	-6	GELS_377_398	51
240517006	C01	FXRa2	L434R	OCA	-6	NCOR1_2252_2273	116
240517006	C01	FXRa2	L434R	OCA	-6	TRRAP_972_993	131
240517006	C01	FXRa2	L434R	OCA	-6	NRIP1_925_946	2832
240517006	C01	FXRa2	L434R	OCA	-6	TIF1A_748_769	7079
240517006	C01	FXRa2	L434R	OCA	-6	NR0B2_237_257	-142
240517006	C01	FXRa2	L434R	OCA	-6	CBP_347_368	-19
240517006	C01	FXRa2	L434R	OCA	-6	KMT2D_3026_3047	-194
240517006	C01	FXRa2	L434R	OCA	-6	MED1_593_614	17681
240517006	C01	FXRa2	L434R	OCA	-6	PRGC2_146_166	6172
240517006	C01	FXRa2	L434R	OCA	-6	NELFB_429_450	299
240517006	C01	FXRa2	L434R	OCA	-6	JHD2C_2055_2076	1820
240517006	C01	FXRa2	L434R	OCA	-6	NR0B2_107_128	2850
240517006	C01	FXRa2	L434R	OCA	-6	UBE3A_650_671	3224
240517006	C01	FXRa2	L434R	OCA	-6	MLL2_4703_4724	215
240517006	C01	FXRa2	L434R	OCA	-6	IKBB_277_299	26549
240517006	C01	FXRa2	L434R	OCA	-6	CNOT1_141_162	-27
240517006	C01	FXRa2	L434R	OCA	-6	NCOA1_679_700	12927
240517006	C01	FXRa2	L434R	OCA	-6	PROX1_58_79	591
240517006	C01	FXRa2	L434R	OCA	-6	MAPE_357_378	-166
240517006	C01	FXRa2	L434R	OCA	-6	NRIP1_810_831	12107
240517006	C01	FXRa2	L434R	OCA	-6	NCOR1_1925_1946	-67
240517006	C01	FXRa2	L434R	OCA	-6	DHX30_49_70	106
240517006	C01	FXRa2	L434R	OCA	-6	NCOA3_726_747	8602
240517006	C01	FXRa2	L434R	OCA	-6	TREF1_169_190	3187
240517006	C01	FXRa2	L434R	OCA	-6	NRIP1_489_510	5847
240517006	C02	FXRa2	L434R	OCA	-6	CHD9_1024_1045	-178
240517006	C02	FXRa2	L434R	OCA	-6	PR285_1063_1084	-17
240517006	C02	FXRa2	L434R	OCA	-6	NCOR2_2124_2145	-145
240517006	C02	FXRa2	L434R	OCA	-6	GNAQ_22_43	2233
240517006	C02	FXRa2	L434R	OCA	-6	NCOR2_2331_2352	1912
240517006	C02	FXRa2	L434R	OCA	-6	NCOA2_867_888	198
240517006	C02	FXRa2	L434R	OCA	-6	NCOA3_674_695	8071
240517006	C02	FXRa2	L434R	OCA	-6	MED1_634_655	2610
240517006	C02	FXRa2	L434R	OCA	-6	PRGC2_338_358	4901
240517006	C02	FXRa2	L434R	OCA	-6	NELFB_81_102	866
240517006	C02	FXRa2	L434R	OCA	-6	TRXR1_133_154	703
240517006	C02	FXRa2	L434R	OCA	-6	MGMT_87_108	99
240517006	C02	FXRa2	L434R	OCA	-6	BRD8_255_276	23072
240517006	C02	FXRa2	L434R	OCA	-6	PELP1_447_468	857
240517006	C02	FXRa2	L434R	OCA	-6	PNRC1_306_327	1073
240517006	C02	FXRa2	L434R	OCA	-6	CNOT1_558_579	487
240517006	C02	FXRa2	L434R	OCA	-6	NCOA2_679_700	23927
240517006	C02	FXRa2	L434R	OCA	-6	MAPE_250_271	8727
240517006	C02	FXRa2	L434R	OCA	-6	NRIP1_174_195	160
240517006	C02	FXRa2	L434R	OCA	-6	NSD1_895_916	35
240517006	C02	FXRa2	L434R	OCA	-6	PCAF_179_200	-44
240517006	C02	FXRa2	L434R	OCA	-6	ANDR_11_32	323
240517006	C02	FXRa2	L434R	OCA	-6	CBP_2056_2077	621
240517006	C02	FXRa2	L434R	OCA	-6	KMT2D_2674_2695	953
240517006	C02	FXRa2	L434R	OCA	-6	KMT2D_879_900	-802
240517006	C02	FXRa2	L434R	OCA	-6	NCOR1_2040_2061	-84
240517006	C02	FXRa2	L434R	OCA	-6	RAD9A_349_370	239
240517006	C02	FXRa2	L434R	OCA	-6	NRBF2_129_150	178
240517006	C02	FXRa2	L434R	OCA	-6	MAPE_92_113	-559
240517006	C02	FXRa2	L434R	OCA	-6	WIPI1_120_141	5064
240517006	C02	FXRa2	L434R	OCA	-6	KMT2C_1396_1417	-621
240517006	C02	FXRa2	L434R	OCA	-6	BL1S1_1_11	537
240517006	C02	FXRa2	L434R	OCA	-6	NCOA2_630_651	1726
240517006	C02	FXRa2	L434R	OCA	-6	EP300_70_91	23151
240517006	C02	FXRa2	L434R	OCA	-6	LCOR_41_62	60215
240517006	C02	FXRa2	L434R	OCA	-6	EP300_2040_2061	338
240517006	C02	FXRa2	L434R	OCA	-6	NCOA6_1480_1501	12241
240517006	C02	FXRa2	L434R	OCA	-6	TRRAP_771_792	-484
240517006	C02	FXRa2	L434R	OCA	-6	NRIP1_701_722	2295
240517006	C02	FXRa2	L434R	OCA	-6	PRGC1_134_154	72035
240517006	C02	FXRa2	L434R	OCA	-6	ZNHI3_90_111	14736
240517006	C02	FXRa2	L434R	OCA	-6	NCOA1_738_759	16375
240517006	C02	FXRa2	L434R	OCA	-6	PELP1_252_273	-140
240517006	C02	FXRa2	L434R	OCA	-6	CENPR_159_177	-76
240517006	C02	FXRa2	L434R	OCA	-6	PR285_1106_1127	682
240517006	C02	FXRa2	L434R	OCA	-6	NELFB_329_350	-705
240517006	C02	FXRa2	L434R	OCA	-6	ILK_132_153	409
240517006	C02	FXRa2	L434R	OCA	-6	NR0B1_138_159	5995
240517006	C02	FXRa2	L434R	OCA	-6	UBE3A_397_418	1081
240517006	C02	FXRa2	L434R	OCA	-6	MLL2_4176_4197	8199
240517006	C02	FXRa2	L434R	OCA	-6	NCOA1_622_643	145
240517006	C02	FXRa2	L434R	OCA	-6	PELP1_21_42	654
240517006	C02	FXRa2	L434R	OCA	-6	PAGR1_103_124	-294
240517006	C02	FXRa2	L434R	OCA	-6	CHD9_2019_2040	-178
240517006	C02	FXRa2	L434R	OCA	-6	NCOA1_1421_1441	41578
240517006	C02	FXRa2	L434R	OCA	-6	PRGR_103_124	359
240517006	C02	FXRa2	L434R	OCA	-6	NR0B1_2_23	388
240517006	C02	FXRa2	L434R	OCA	-6	MAPE_301_322	163
240517006	C02	FXRa2	L434R	OCA	-6	NRIP1_369_390	18118
240517006	C02	FXRa2	L434R	OCA	-6	PAK6_249_270	444
240517006	C02	FXRa2	L434R	OCA	-6	PELP1_169_190	1645
240517006	C02	FXRa2	L434R	OCA	-6	KMT2C_2906_2927	35332
240517006	C02	FXRa2	L434R	OCA	-6	NCOA3_610_631	642
240517006	C02	FXRa2	L434R	OCA	-6	NCOA4_316_337	111
240517006	C02	FXRa2	L434R	OCA	-6	DDX5_134_155	-41
240517006	C02	FXRa2	L434R	OCA	-6	NCOA2_734_755	43771
240517006	C02	FXRa2	L434R	OCA	-6	TIP60_477_498	513
240517006	C02	FXRa2	L434R	OCA	-6	NRIP1_1056_1077	61425
240517006	C02	FXRa2	L434R	OCA	-6	MEN1_256_277	-376
240517006	C02	FXRa2	L434R	OCA	-6	ZNT9_450_471	1178
240517006	C02	FXRa2	L434R	OCA	-6	KMT2C_2733_2754	840
240517006	C02	FXRa2	L434R	OCA	-6	CBP_59_80	12053
240517006	C02	FXRa2	L434R	OCA	-6	PIAS2_7_28	3414
240517006	C02	FXRa2	L434R	OCA	-6	PPRC1_152_173	1102
240517006	C02	FXRa2	L434R	OCA	-6	NCOR1_2377_2398	-111
240517006	C02	FXRa2	L434R	OCA	-6	GELS_377_398	236
240517006	C02	FXRa2	L434R	OCA	-6	NCOR1_2252_2273	645
240517006	C02	FXRa2	L434R	OCA	-6	TRRAP_972_993	636
240517006	C02	FXRa2	L434R	OCA	-6	NRIP1_925_946	6922
240517006	C02	FXRa2	L434R	OCA	-6	TIF1A_748_769	19136
240517006	C02	FXRa2	L434R	OCA	-6	NR0B2_237_257	-315
240517006	C02	FXRa2	L434R	OCA	-6	CBP_347_368	-29
240517006	C02	FXRa2	L434R	OCA	-6	KMT2D_3026_3047	-530
240517006	C02	FXRa2	L434R	OCA	-6	MED1_593_614	40686
240517006	C02	FXRa2	L434R	OCA	-6	PRGC2_146_166	15605
240517006	C02	FXRa2	L434R	OCA	-6	NELFB_429_450	664
240517006	C02	FXRa2	L434R	OCA	-6	JHD2C_2055_2076	4805
240517006	C02	FXRa2	L434R	OCA	-6	NR0B2_107_128	6768
240517006	C02	FXRa2	L434R	OCA	-6	UBE3A_650_671	7546
240517006	C02	FXRa2	L434R	OCA	-6	MLL2_4703_4724	514
240517006	C02	FXRa2	L434R	OCA	-6	IKBB_277_299	64334
240517006	C02	FXRa2	L434R	OCA	-6	CNOT1_141_162	-125
240517006	C02	FXRa2	L434R	OCA	-6	NCOA1_679_700	34262
240517006	C02	FXRa2	L434R	OCA	-6	PROX1_58_79	1546
240517006	C02	FXRa2	L434R	OCA	-6	MAPE_357_378	-352
240517006	C02	FXRa2	L434R	OCA	-6	NRIP1_810_831	24781
240517006	C02	FXRa2	L434R	OCA	-6	NCOR1_1925_1946	-265
240517006	C02	FXRa2	L434R	OCA	-6	DHX30_49_70	498
240517006	C02	FXRa2	L434R	OCA	-6	NCOA3_726_747	21932
240517006	C02	FXRa2	L434R	OCA	-6	TREF1_169_190	8359
240517006	C02	FXRa2	L434R	OCA	-6	NRIP1_489_510	15170
240517006	C03	FXRa2	L434R	OCA	-6	CHD9_1024_1045	75
240517006	C03	FXRa2	L434R	OCA	-6	PR285_1063_1084	116
240517006	C03	FXRa2	L434R	OCA	-6	NCOR2_2124_2145	-71
240517006	C03	FXRa2	L434R	OCA	-6	GNAQ_22_43	1580
240517006	C03	FXRa2	L434R	OCA	-6	NCOR2_2331_2352	1204
240517006	C03	FXRa2	L434R	OCA	-6	NCOA2_867_888	207
240517006	C03	FXRa2	L434R	OCA	-6	NCOA3_674_695	5746
240517006	C03	FXRa2	L434R	OCA	-6	MED1_634_655	2124
240517006	C03	FXRa2	L434R	OCA	-6	PRGC2_338_358	3721
240517006	C03	FXRa2	L434R	OCA	-6	NELFB_81_102	467
240517006	C03	FXRa2	L434R	OCA	-6	TRXR1_133_154	378
240517006	C03	FXRa2	L434R	OCA	-6	MGMT_87_108	-71
240517006	C03	FXRa2	L434R	OCA	-6	BRD8_255_276	15757
240517006	C03	FXRa2	L434R	OCA	-6	PELP1_447_468	798
240517006	C03	FXRa2	L434R	OCA	-6	PNRC1_306_327	885
240517006	C03	FXRa2	L434R	OCA	-6	CNOT1_558_579	349
240517006	C03	FXRa2	L434R	OCA	-6	NCOA2_679_700	15120
240517006	C03	FXRa2	L434R	OCA	-6	MAPE_250_271	4246
240517006	C03	FXRa2	L434R	OCA	-6	NRIP1_174_195	190
240517006	C03	FXRa2	L434R	OCA	-6	NSD1_895_916	32
240517006	C03	FXRa2	L434R	OCA	-6	PCAF_179_200	-50
240517006	C03	FXRa2	L434R	OCA	-6	ANDR_11_32	269
240517006	C03	FXRa2	L434R	OCA	-6	CBP_2056_2077	511
240517006	C03	FXRa2	L434R	OCA	-6	KMT2D_2674_2695	591
240517006	C03	FXRa2	L434R	OCA	-6	KMT2D_879_900	-501
240517006	C03	FXRa2	L434R	OCA	-6	NCOR1_2040_2061	88
240517006	C03	FXRa2	L434R	OCA	-6	RAD9A_349_370	223
240517006	C03	FXRa2	L434R	OCA	-6	NRBF2_129_150	78
240517006	C03	FXRa2	L434R	OCA	-6	MAPE_92_113	-335
240517006	C03	FXRa2	L434R	OCA	-6	WIPI1_120_141	2902
240517006	C03	FXRa2	L434R	OCA	-6	KMT2C_1396_1417	-447
240517006	C03	FXRa2	L434R	OCA	-6	BL1S1_1_11	375
240517006	C03	FXRa2	L434R	OCA	-6	NCOA2_630_651	1179
240517006	C03	FXRa2	L434R	OCA	-6	EP300_70_91	14002
240517006	C03	FXRa2	L434R	OCA	-6	LCOR_41_62	34669
240517006	C03	FXRa2	L434R	OCA	-6	EP300_2040_2061	268
240517006	C03	FXRa2	L434R	OCA	-6	NCOA6_1480_1501	8064
240517006	C03	FXRa2	L434R	OCA	-6	TRRAP_771_792	-352
240517006	C03	FXRa2	L434R	OCA	-6	NRIP1_701_722	1396
240517006	C03	FXRa2	L434R	OCA	-6	PRGC1_134_154	38298
240517006	C03	FXRa2	L434R	OCA	-6	ZNHI3_90_111	7930
240517006	C03	FXRa2	L434R	OCA	-6	NCOA1_738_759	10577
240517006	C03	FXRa2	L434R	OCA	-6	PELP1_252_273	-94
240517006	C03	FXRa2	L434R	OCA	-6	CENPR_159_177	-31
240517006	C03	FXRa2	L434R	OCA	-6	PR285_1106_1127	369
240517006	C03	FXRa2	L434R	OCA	-6	NELFB_329_350	-408
240517006	C03	FXRa2	L434R	OCA	-6	ILK_132_153	417
240517006	C03	FXRa2	L434R	OCA	-6	NR0B1_138_159	3298
240517006	C03	FXRa2	L434R	OCA	-6	UBE3A_397_418	475
240517006	C03	FXRa2	L434R	OCA	-6	MLL2_4176_4197	4302
240517006	C03	FXRa2	L434R	OCA	-6	NCOA1_622_643	-47
240517006	C03	FXRa2	L434R	OCA	-6	PELP1_21_42	434
240517006	C03	FXRa2	L434R	OCA	-6	PAGR1_103_124	-108
240517006	C03	FXRa2	L434R	OCA	-6	CHD9_2019_2040	-60
240517006	C03	FXRa2	L434R	OCA	-6	NCOA1_1421_1441	26452
240517006	C03	FXRa2	L434R	OCA	-6	PRGR_103_124	205
240517006	C03	FXRa2	L434R	OCA	-6	NR0B1_2_23	142
240517006	C03	FXRa2	L434R	OCA	-6	MAPE_301_322	-15
240517006	C03	FXRa2	L434R	OCA	-6	NRIP1_369_390	9488
240517006	C03	FXRa2	L434R	OCA	-6	PAK6_249_270	337
240517006	C03	FXRa2	L434R	OCA	-6	PELP1_169_190	881
240517006	C03	FXRa2	L434R	OCA	-6	KMT2C_2906_2927	19643
240517006	C03	FXRa2	L434R	OCA	-6	NCOA3_610_631	510
240517006	C03	FXRa2	L434R	OCA	-6	NCOA4_316_337	153
240517006	C03	FXRa2	L434R	OCA	-6	DDX5_134_155	-58
240517006	C03	FXRa2	L434R	OCA	-6	NCOA2_734_755	21530
240517006	C03	FXRa2	L434R	OCA	-6	TIP60_477_498	172
240517006	C03	FXRa2	L434R	OCA	-6	NRIP1_1056_1077	28426
240517006	C03	FXRa2	L434R	OCA	-6	MEN1_256_277	-348
240517006	C03	FXRa2	L434R	OCA	-6	ZNT9_450_471	678
240517006	C03	FXRa2	L434R	OCA	-6	KMT2C_2733_2754	414
240517006	C03	FXRa2	L434R	OCA	-6	CBP_59_80	9156
240517006	C03	FXRa2	L434R	OCA	-6	PIAS2_7_28	2967
240517006	C03	FXRa2	L434R	OCA	-6	PPRC1_152_173	1138
240517006	C03	FXRa2	L434R	OCA	-6	NCOR1_2377_2398	-69
240517006	C03	FXRa2	L434R	OCA	-6	GELS_377_398	130
240517006	C03	FXRa2	L434R	OCA	-6	NCOR1_2252_2273	296
240517006	C03	FXRa2	L434R	OCA	-6	TRRAP_972_993	89
240517006	C03	FXRa2	L434R	OCA	-6	NRIP1_925_946	2916
240517006	C03	FXRa2	L434R	OCA	-6	TIF1A_748_769	9476
240517006	C03	FXRa2	L434R	OCA	-6	NR0B2_237_257	-175
240517006	C03	FXRa2	L434R	OCA	-6	CBP_347_368	70
240517006	C03	FXRa2	L434R	OCA	-6	KMT2D_3026_3047	-283
240517006	C03	FXRa2	L434R	OCA	-6	MED1_593_614	26396
240517006	C03	FXRa2	L434R	OCA	-6	PRGC2_146_166	8535
240517006	C03	FXRa2	L434R	OCA	-6	NELFB_429_450	413
240517006	C03	FXRa2	L434R	OCA	-6	JHD2C_2055_2076	2426
240517006	C03	FXRa2	L434R	OCA	-6	NR0B2_107_128	3271
240517006	C03	FXRa2	L434R	OCA	-6	UBE3A_650_671	3244
240517006	C03	FXRa2	L434R	OCA	-6	MLL2_4703_4724	520
240517006	C03	FXRa2	L434R	OCA	-6	IKBB_277_299	41966
240517006	C03	FXRa2	L434R	OCA	-6	CNOT1_141_162	-71
240517006	C03	FXRa2	L434R	OCA	-6	NCOA1_679_700	16752
240517006	C03	FXRa2	L434R	OCA	-6	PROX1_58_79	789
240517006	C03	FXRa2	L434R	OCA	-6	MAPE_357_378	-149
240517006	C03	FXRa2	L434R	OCA	-6	NRIP1_810_831	12687
240517006	C03	FXRa2	L434R	OCA	-6	NCOR1_1925_1946	-197
240517006	C03	FXRa2	L434R	OCA	-6	DHX30_49_70	275
240517006	C03	FXRa2	L434R	OCA	-6	NCOA3_726_747	11141
240517006	C03	FXRa2	L434R	OCA	-6	TREF1_169_190	4328
240517006	C03	FXRa2	L434R	OCA	-6	NRIP1_489_510	7119
240517006	D01	FXRa2	L415R	OCA	-6	CHD9_1024_1045	61
240517006	D01	FXRa2	L415R	OCA	-6	PR285_1063_1084	-41
240517006	D01	FXRa2	L415R	OCA	-6	NCOR2_2124_2145	15
240517006	D01	FXRa2	L415R	OCA	-6	GNAQ_22_43	139
240517006	D01	FXRa2	L415R	OCA	-6	NCOR2_2331_2352	-16
240517006	D01	FXRa2	L415R	OCA	-6	NCOA2_867_888	76
240517006	D01	FXRa2	L415R	OCA	-6	NCOA3_674_695	-8
240517006	D01	FXRa2	L415R	OCA	-6	MED1_634_655	-104
240517006	D01	FXRa2	L415R	OCA	-6	PRGC2_338_358	-66
240517006	D01	FXRa2	L415R	OCA	-6	NELFB_81_102	-20
240517006	D01	FXRa2	L415R	OCA	-6	TRXR1_133_154	8
240517006	D01	FXRa2	L415R	OCA	-6	MGMT_87_108	141
240517006	D01	FXRa2	L415R	OCA	-6	BRD8_255_276	-28
240517006	D01	FXRa2	L415R	OCA	-6	PELP1_447_468	-6
240517006	D01	FXRa2	L415R	OCA	-6	PNRC1_306_327	-20
240517006	D01	FXRa2	L415R	OCA	-6	CNOT1_558_579	-27
240517006	D01	FXRa2	L415R	OCA	-6	NCOA2_679_700	106
240517006	D01	FXRa2	L415R	OCA	-6	MAPE_250_271	250
240517006	D01	FXRa2	L415R	OCA	-6	NRIP1_174_195	71
240517006	D01	FXRa2	L415R	OCA	-6	NSD1_895_916	-24
240517006	D01	FXRa2	L415R	OCA	-6	PCAF_179_200	124
240517006	D01	FXRa2	L415R	OCA	-6	ANDR_11_32	57
240517006	D01	FXRa2	L415R	OCA	-6	CBP_2056_2077	77
240517006	D01	FXRa2	L415R	OCA	-6	KMT2D_2674_2695	26
240517006	D01	FXRa2	L415R	OCA	-6	KMT2D_879_900	-202
240517006	D01	FXRa2	L415R	OCA	-6	NCOR1_2040_2061	38
240517006	D01	FXRa2	L415R	OCA	-6	RAD9A_349_370	205
240517006	D01	FXRa2	L415R	OCA	-6	NRBF2_129_150	-52
240517006	D01	FXRa2	L415R	OCA	-6	MAPE_92_113	28
240517006	D01	FXRa2	L415R	OCA	-6	WIPI1_120_141	16
240517006	D01	FXRa2	L415R	OCA	-6	KMT2C_1396_1417	-64
240517006	D01	FXRa2	L415R	OCA	-6	BL1S1_1_11	41
240517006	D01	FXRa2	L415R	OCA	-6	NCOA2_630_651	-4
240517006	D01	FXRa2	L415R	OCA	-6	EP300_70_91	-62
240517006	D01	FXRa2	L415R	OCA	-6	LCOR_41_62	-27
240517006	D01	FXRa2	L415R	OCA	-6	EP300_2040_2061	58
240517006	D01	FXRa2	L415R	OCA	-6	NCOA6_1480_1501	-87
240517006	D01	FXRa2	L415R	OCA	-6	TRRAP_771_792	37
240517006	D01	FXRa2	L415R	OCA	-6	NRIP1_701_722	104
240517006	D01	FXRa2	L415R	OCA	-6	PRGC1_134_154	-59
240517006	D01	FXRa2	L415R	OCA	-6	ZNHI3_90_111	93
240517006	D01	FXRa2	L415R	OCA	-6	NCOA1_738_759	60
240517006	D01	FXRa2	L415R	OCA	-6	PELP1_252_273	14
240517006	D01	FXRa2	L415R	OCA	-6	CENPR_159_177	36
240517006	D01	FXRa2	L415R	OCA	-6	PR285_1106_1127	35
240517006	D01	FXRa2	L415R	OCA	-6	NELFB_329_350	-17
240517006	D01	FXRa2	L415R	OCA	-6	ILK_132_153	-24
240517006	D01	FXRa2	L415R	OCA	-6	NR0B1_138_159	57
240517006	D01	FXRa2	L415R	OCA	-6	UBE3A_397_418	-81
240517006	D01	FXRa2	L415R	OCA	-6	MLL2_4176_4197	84
240517006	D01	FXRa2	L415R	OCA	-6	NCOA1_622_643	12
240517006	D01	FXRa2	L415R	OCA	-6	PELP1_21_42	207
240517006	D01	FXRa2	L415R	OCA	-6	PAGR1_103_124	-58
240517006	D01	FXRa2	L415R	OCA	-6	CHD9_2019_2040	-45
240517006	D01	FXRa2	L415R	OCA	-6	NCOA1_1421_1441	-48
240517006	D01	FXRa2	L415R	OCA	-6	PRGR_103_124	-160
240517006	D01	FXRa2	L415R	OCA	-6	NR0B1_2_23	-54
240517006	D01	FXRa2	L415R	OCA	-6	MAPE_301_322	113
240517006	D01	FXRa2	L415R	OCA	-6	NRIP1_369_390	104
240517006	D01	FXRa2	L415R	OCA	-6	PAK6_249_270	143
240517006	D01	FXRa2	L415R	OCA	-6	PELP1_169_190	78
240517006	D01	FXRa2	L415R	OCA	-6	KMT2C_2906_2927	-151
240517006	D01	FXRa2	L415R	OCA	-6	NCOA3_610_631	23
240517006	D01	FXRa2	L415R	OCA	-6	NCOA4_316_337	111
240517006	D01	FXRa2	L415R	OCA	-6	DDX5_134_155	43
240517006	D01	FXRa2	L415R	OCA	-6	NCOA2_734_755	21
240517006	D01	FXRa2	L415R	OCA	-6	TIP60_477_498	-59
240517006	D01	FXRa2	L415R	OCA	-6	NRIP1_1056_1077	72
240517006	D01	FXRa2	L415R	OCA	-6	MEN1_256_277	-18
240517006	D01	FXRa2	L415R	OCA	-6	ZNT9_450_471	-59
240517006	D01	FXRa2	L415R	OCA	-6	KMT2C_2733_2754	-31
240517006	D01	FXRa2	L415R	OCA	-6	CBP_59_80	-26
240517006	D01	FXRa2	L415R	OCA	-6	PIAS2_7_28	248
240517006	D01	FXRa2	L415R	OCA	-6	PPRC1_152_173	30
240517006	D01	FXRa2	L415R	OCA	-6	NCOR1_2377_2398	-16
240517006	D01	FXRa2	L415R	OCA	-6	GELS_377_398	6
240517006	D01	FXRa2	L415R	OCA	-6	NCOR1_2252_2273	45
240517006	D01	FXRa2	L415R	OCA	-6	TRRAP_972_993	50
240517006	D01	FXRa2	L415R	OCA	-6	NRIP1_925_946	79
240517006	D01	FXRa2	L415R	OCA	-6	TIF1A_748_769	85
240517006	D01	FXRa2	L415R	OCA	-6	NR0B2_237_257	30
240517006	D01	FXRa2	L415R	OCA	-6	CBP_347_368	55
240517006	D01	FXRa2	L415R	OCA	-6	KMT2D_3026_3047	-188
240517006	D01	FXRa2	L415R	OCA	-6	MED1_593_614	-22
240517006	D01	FXRa2	L415R	OCA	-6	PRGC2_146_166	-8
240517006	D01	FXRa2	L415R	OCA	-6	NELFB_429_450	97
240517006	D01	FXRa2	L415R	OCA	-6	JHD2C_2055_2076	-53
240517006	D01	FXRa2	L415R	OCA	-6	NR0B2_107_128	-43
240517006	D01	FXRa2	L415R	OCA	-6	UBE3A_650_671	-84
240517006	D01	FXRa2	L415R	OCA	-6	MLL2_4703_4724	243
240517006	D01	FXRa2	L415R	OCA	-6	IKBB_277_299	138
240517006	D01	FXRa2	L415R	OCA	-6	CNOT1_141_162	92
240517006	D01	FXRa2	L415R	OCA	-6	NCOA1_679_700	67
240517006	D01	FXRa2	L415R	OCA	-6	PROX1_58_79	100
240517006	D01	FXRa2	L415R	OCA	-6	MAPE_357_378	-70
240517006	D01	FXRa2	L415R	OCA	-6	NRIP1_810_831	173
240517006	D01	FXRa2	L415R	OCA	-6	NCOR1_1925_1946	-2
240517006	D01	FXRa2	L415R	OCA	-6	DHX30_49_70	67
240517006	D01	FXRa2	L415R	OCA	-6	NCOA3_726_747	54
240517006	D01	FXRa2	L415R	OCA	-6	TREF1_169_190	-83
240517006	D01	FXRa2	L415R	OCA	-6	NRIP1_489_510	54
240517006	D02	FXRa2	L415R	OCA	-6	CHD9_1024_1045	-30
240517006	D02	FXRa2	L415R	OCA	-6	PR285_1063_1084	-167
240517006	D02	FXRa2	L415R	OCA	-6	NCOR2_2124_2145	-60
240517006	D02	FXRa2	L415R	OCA	-6	GNAQ_22_43	164
240517006	D02	FXRa2	L415R	OCA	-6	NCOR2_2331_2352	-36
240517006	D02	FXRa2	L415R	OCA	-6	NCOA2_867_888	89
240517006	D02	FXRa2	L415R	OCA	-6	NCOA3_674_695	91
240517006	D02	FXRa2	L415R	OCA	-6	MED1_634_655	-119
240517006	D02	FXRa2	L415R	OCA	-6	PRGC2_338_358	-45
240517006	D02	FXRa2	L415R	OCA	-6	NELFB_81_102	0
240517006	D02	FXRa2	L415R	OCA	-6	TRXR1_133_154	73
240517006	D02	FXRa2	L415R	OCA	-6	MGMT_87_108	347
240517006	D02	FXRa2	L415R	OCA	-6	BRD8_255_276	-69
240517006	D02	FXRa2	L415R	OCA	-6	PELP1_447_468	-300
240517006	D02	FXRa2	L415R	OCA	-6	PNRC1_306_327	19
240517006	D02	FXRa2	L415R	OCA	-6	CNOT1_558_579	41
240517006	D02	FXRa2	L415R	OCA	-6	NCOA2_679_700	568
240517006	D02	FXRa2	L415R	OCA	-6	MAPE_250_271	424
240517006	D02	FXRa2	L415R	OCA	-6	NRIP1_174_195	116
240517006	D02	FXRa2	L415R	OCA	-6	NSD1_895_916	-19
240517006	D02	FXRa2	L415R	OCA	-6	PCAF_179_200	363
240517006	D02	FXRa2	L415R	OCA	-6	ANDR_11_32	149
240517006	D02	FXRa2	L415R	OCA	-6	CBP_2056_2077	-13
240517006	D02	FXRa2	L415R	OCA	-6	KMT2D_2674_2695	127
240517006	D02	FXRa2	L415R	OCA	-6	KMT2D_879_900	-250
240517006	D02	FXRa2	L415R	OCA	-6	NCOR1_2040_2061	33
240517006	D02	FXRa2	L415R	OCA	-6	RAD9A_349_370	177
240517006	D02	FXRa2	L415R	OCA	-6	NRBF2_129_150	-67
240517006	D02	FXRa2	L415R	OCA	-6	MAPE_92_113	-97
240517006	D02	FXRa2	L415R	OCA	-6	WIPI1_120_141	-82
240517006	D02	FXRa2	L415R	OCA	-6	KMT2C_1396_1417	-82
240517006	D02	FXRa2	L415R	OCA	-6	BL1S1_1_11	56
240517006	D02	FXRa2	L415R	OCA	-6	NCOA2_630_651	-126
240517006	D02	FXRa2	L415R	OCA	-6	EP300_70_91	-30
240517006	D02	FXRa2	L415R	OCA	-6	LCOR_41_62	-119
240517006	D02	FXRa2	L415R	OCA	-6	EP300_2040_2061	80
240517006	D02	FXRa2	L415R	OCA	-6	NCOA6_1480_1501	-181
240517006	D02	FXRa2	L415R	OCA	-6	TRRAP_771_792	-70
240517006	D02	FXRa2	L415R	OCA	-6	NRIP1_701_722	156
240517006	D02	FXRa2	L415R	OCA	-6	PRGC1_134_154	-34
240517006	D02	FXRa2	L415R	OCA	-6	ZNHI3_90_111	205
240517006	D02	FXRa2	L415R	OCA	-6	NCOA1_738_759	38
240517006	D02	FXRa2	L415R	OCA	-6	PELP1_252_273	-97
240517006	D02	FXRa2	L415R	OCA	-6	CENPR_159_177	22
240517006	D02	FXRa2	L415R	OCA	-6	PR285_1106_1127	-29
240517006	D02	FXRa2	L415R	OCA	-6	NELFB_329_350	127
240517006	D02	FXRa2	L415R	OCA	-6	ILK_132_153	-151
240517006	D02	FXRa2	L415R	OCA	-6	NR0B1_138_159	94
240517006	D02	FXRa2	L415R	OCA	-6	UBE3A_397_418	-228
240517006	D02	FXRa2	L415R	OCA	-6	MLL2_4176_4197	151
240517006	D02	FXRa2	L415R	OCA	-6	NCOA1_622_643	-18
240517006	D02	FXRa2	L415R	OCA	-6	PELP1_21_42	373
240517006	D02	FXRa2	L415R	OCA	-6	PAGR1_103_124	-86
240517006	D02	FXRa2	L415R	OCA	-6	CHD9_2019_2040	-106
240517006	D02	FXRa2	L415R	OCA	-6	NCOA1_1421_1441	-164
240517006	D02	FXRa2	L415R	OCA	-6	PRGR_103_124	-132
240517006	D02	FXRa2	L415R	OCA	-6	NR0B1_2_23	-86
240517006	D02	FXRa2	L415R	OCA	-6	MAPE_301_322	197
240517006	D02	FXRa2	L415R	OCA	-6	NRIP1_369_390	186
240517006	D02	FXRa2	L415R	OCA	-6	PAK6_249_270	220
240517006	D02	FXRa2	L415R	OCA	-6	PELP1_169_190	160
240517006	D02	FXRa2	L415R	OCA	-6	KMT2C_2906_2927	-149
240517006	D02	FXRa2	L415R	OCA	-6	NCOA3_610_631	-21
240517006	D02	FXRa2	L415R	OCA	-6	NCOA4_316_337	61
240517006	D02	FXRa2	L415R	OCA	-6	DDX5_134_155	-48
240517006	D02	FXRa2	L415R	OCA	-6	NCOA2_734_755	54
240517006	D02	FXRa2	L415R	OCA	-6	TIP60_477_498	38
240517006	D02	FXRa2	L415R	OCA	-6	NRIP1_1056_1077	231
240517006	D02	FXRa2	L415R	OCA	-6	MEN1_256_277	123
240517006	D02	FXRa2	L415R	OCA	-6	ZNT9_450_471	-97
240517006	D02	FXRa2	L415R	OCA	-6	KMT2C_2733_2754	-187
240517006	D02	FXRa2	L415R	OCA	-6	CBP_59_80	-44
240517006	D02	FXRa2	L415R	OCA	-6	PIAS2_7_28	426
240517006	D02	FXRa2	L415R	OCA	-6	PPRC1_152_173	89
240517006	D02	FXRa2	L415R	OCA	-6	NCOR1_2377_2398	-38
240517006	D02	FXRa2	L415R	OCA	-6	GELS_377_398	110
240517006	D02	FXRa2	L415R	OCA	-6	NCOR1_2252_2273	22
240517006	D02	FXRa2	L415R	OCA	-6	TRRAP_972_993	-74
240517006	D02	FXRa2	L415R	OCA	-6	NRIP1_925_946	138
240517006	D02	FXRa2	L415R	OCA	-6	TIF1A_748_769	146
240517006	D02	FXRa2	L415R	OCA	-6	NR0B2_237_257	7
240517006	D02	FXRa2	L415R	OCA	-6	CBP_347_368	18
240517006	D02	FXRa2	L415R	OCA	-6	KMT2D_3026_3047	-332
240517006	D02	FXRa2	L415R	OCA	-6	MED1_593_614	-15
240517006	D02	FXRa2	L415R	OCA	-6	PRGC2_146_166	71
240517006	D02	FXRa2	L415R	OCA	-6	NELFB_429_450	205
240517006	D02	FXRa2	L415R	OCA	-6	JHD2C_2055_2076	-22
240517006	D02	FXRa2	L415R	OCA	-6	NR0B2_107_128	-72
240517006	D02	FXRa2	L415R	OCA	-6	UBE3A_650_671	-149
240517006	D02	FXRa2	L415R	OCA	-6	MLL2_4703_4724	321
240517006	D02	FXRa2	L415R	OCA	-6	IKBB_277_299	279
240517006	D02	FXRa2	L415R	OCA	-6	CNOT1_141_162	197
240517006	D02	FXRa2	L415R	OCA	-6	NCOA1_679_700	100
240517006	D02	FXRa2	L415R	OCA	-6	PROX1_58_79	106
240517006	D02	FXRa2	L415R	OCA	-6	MAPE_357_378	-156
240517006	D02	FXRa2	L415R	OCA	-6	NRIP1_810_831	369
240517006	D02	FXRa2	L415R	OCA	-6	NCOR1_1925_1946	9
240517006	D02	FXRa2	L415R	OCA	-6	DHX30_49_70	172
240517006	D02	FXRa2	L415R	OCA	-6	NCOA3_726_747	44
240517006	D02	FXRa2	L415R	OCA	-6	TREF1_169_190	-113
240517006	D02	FXRa2	L415R	OCA	-6	NRIP1_489_510	162
240517006	D03	FXRa2	L415R	OCA	-6	CHD9_1024_1045	65
240517006	D03	FXRa2	L415R	OCA	-6	PR285_1063_1084	-105
240517006	D03	FXRa2	L415R	OCA	-6	NCOR2_2124_2145	21
240517006	D03	FXRa2	L415R	OCA	-6	GNAQ_22_43	263
240517006	D03	FXRa2	L415R	OCA	-6	NCOR2_2331_2352	-7
240517006	D03	FXRa2	L415R	OCA	-6	NCOA2_867_888	110
240517006	D03	FXRa2	L415R	OCA	-6	NCOA3_674_695	86
240517006	D03	FXRa2	L415R	OCA	-6	MED1_634_655	-169
240517006	D03	FXRa2	L415R	OCA	-6	PRGC2_338_358	-52
240517006	D03	FXRa2	L415R	OCA	-6	NELFB_81_102	15
240517006	D03	FXRa2	L415R	OCA	-6	TRXR1_133_154	94
240517006	D03	FXRa2	L415R	OCA	-6	MGMT_87_108	466
240517006	D03	FXRa2	L415R	OCA	-6	BRD8_255_276	-224
240517006	D03	FXRa2	L415R	OCA	-6	PELP1_447_468	-201
240517006	D03	FXRa2	L415R	OCA	-6	PNRC1_306_327	-136
240517006	D03	FXRa2	L415R	OCA	-6	CNOT1_558_579	226
240517006	D03	FXRa2	L415R	OCA	-6	NCOA2_679_700	223
240517006	D03	FXRa2	L415R	OCA	-6	MAPE_250_271	420
240517006	D03	FXRa2	L415R	OCA	-6	NRIP1_174_195	137
240517006	D03	FXRa2	L415R	OCA	-6	NSD1_895_916	-59
240517006	D03	FXRa2	L415R	OCA	-6	PCAF_179_200	356
240517006	D03	FXRa2	L415R	OCA	-6	ANDR_11_32	227
240517006	D03	FXRa2	L415R	OCA	-6	CBP_2056_2077	149
240517006	D03	FXRa2	L415R	OCA	-6	KMT2D_2674_2695	184
240517006	D03	FXRa2	L415R	OCA	-6	KMT2D_879_900	-287
240517006	D03	FXRa2	L415R	OCA	-6	NCOR1_2040_2061	15
240517006	D03	FXRa2	L415R	OCA	-6	RAD9A_349_370	197
240517006	D03	FXRa2	L415R	OCA	-6	NRBF2_129_150	-112
240517006	D03	FXRa2	L415R	OCA	-6	MAPE_92_113	-69
240517006	D03	FXRa2	L415R	OCA	-6	WIPI1_120_141	-35
240517006	D03	FXRa2	L415R	OCA	-6	KMT2C_1396_1417	-213
240517006	D03	FXRa2	L415R	OCA	-6	BL1S1_1_11	69
240517006	D03	FXRa2	L415R	OCA	-6	NCOA2_630_651	37
240517006	D03	FXRa2	L415R	OCA	-6	EP300_70_91	-4
240517006	D03	FXRa2	L415R	OCA	-6	LCOR_41_62	8
240517006	D03	FXRa2	L415R	OCA	-6	EP300_2040_2061	162
240517006	D03	FXRa2	L415R	OCA	-6	NCOA6_1480_1501	-152
240517006	D03	FXRa2	L415R	OCA	-6	TRRAP_771_792	-134
240517006	D03	FXRa2	L415R	OCA	-6	NRIP1_701_722	186
240517006	D03	FXRa2	L415R	OCA	-6	PRGC1_134_154	-112
240517006	D03	FXRa2	L415R	OCA	-6	ZNHI3_90_111	181
240517006	D03	FXRa2	L415R	OCA	-6	NCOA1_738_759	8
240517006	D03	FXRa2	L415R	OCA	-6	PELP1_252_273	-32
240517006	D03	FXRa2	L415R	OCA	-6	CENPR_159_177	45
240517006	D03	FXRa2	L415R	OCA	-6	PR285_1106_1127	-45
240517006	D03	FXRa2	L415R	OCA	-6	NELFB_329_350	224
240517006	D03	FXRa2	L415R	OCA	-6	ILK_132_153	-153
240517006	D03	FXRa2	L415R	OCA	-6	NR0B1_138_159	101
240517006	D03	FXRa2	L415R	OCA	-6	UBE3A_397_418	-237
240517006	D03	FXRa2	L415R	OCA	-6	MLL2_4176_4197	298
240517006	D03	FXRa2	L415R	OCA	-6	NCOA1_622_643	-33
240517006	D03	FXRa2	L415R	OCA	-6	PELP1_21_42	443
240517006	D03	FXRa2	L415R	OCA	-6	PAGR1_103_124	-7
240517006	D03	FXRa2	L415R	OCA	-6	CHD9_2019_2040	-5
240517006	D03	FXRa2	L415R	OCA	-6	NCOA1_1421_1441	-70
240517006	D03	FXRa2	L415R	OCA	-6	PRGR_103_124	-291
240517006	D03	FXRa2	L415R	OCA	-6	NR0B1_2_23	-52
240517006	D03	FXRa2	L415R	OCA	-6	MAPE_301_322	283
240517006	D03	FXRa2	L415R	OCA	-6	NRIP1_369_390	289
240517006	D03	FXRa2	L415R	OCA	-6	PAK6_249_270	451
240517006	D03	FXRa2	L415R	OCA	-6	PELP1_169_190	146
240517006	D03	FXRa2	L415R	OCA	-6	KMT2C_2906_2927	-93
240517006	D03	FXRa2	L415R	OCA	-6	NCOA3_610_631	-20
240517006	D03	FXRa2	L415R	OCA	-6	NCOA4_316_337	105
240517006	D03	FXRa2	L415R	OCA	-6	DDX5_134_155	24
240517006	D03	FXRa2	L415R	OCA	-6	NCOA2_734_755	201
240517006	D03	FXRa2	L415R	OCA	-6	TIP60_477_498	184
240517006	D03	FXRa2	L415R	OCA	-6	NRIP1_1056_1077	341
240517006	D03	FXRa2	L415R	OCA	-6	MEN1_256_277	109
240517006	D03	FXRa2	L415R	OCA	-6	ZNT9_450_471	-142
240517006	D03	FXRa2	L415R	OCA	-6	KMT2C_2733_2754	-343
240517006	D03	FXRa2	L415R	OCA	-6	CBP_59_80	-66
240517006	D03	FXRa2	L415R	OCA	-6	PIAS2_7_28	466
240517006	D03	FXRa2	L415R	OCA	-6	PPRC1_152_173	26
240517006	D03	FXRa2	L415R	OCA	-6	NCOR1_2377_2398	-26
240517006	D03	FXRa2	L415R	OCA	-6	GELS_377_398	105
240517006	D03	FXRa2	L415R	OCA	-6	NCOR1_2252_2273	113
240517006	D03	FXRa2	L415R	OCA	-6	TRRAP_972_993	19
240517006	D03	FXRa2	L415R	OCA	-6	NRIP1_925_946	209
240517006	D03	FXRa2	L415R	OCA	-6	TIF1A_748_769	190
240517006	D03	FXRa2	L415R	OCA	-6	NR0B2_237_257	-83
240517006	D03	FXRa2	L415R	OCA	-6	CBP_347_368	127
240517006	D03	FXRa2	L415R	OCA	-6	KMT2D_3026_3047	-270
240517006	D03	FXRa2	L415R	OCA	-6	MED1_593_614	-16
240517006	D03	FXRa2	L415R	OCA	-6	PRGC2_146_166	34
240517006	D03	FXRa2	L415R	OCA	-6	NELFB_429_450	220
240517006	D03	FXRa2	L415R	OCA	-6	JHD2C_2055_2076	-134
240517006	D03	FXRa2	L415R	OCA	-6	NR0B2_107_128	-164
240517006	D03	FXRa2	L415R	OCA	-6	UBE3A_650_671	-201
240517006	D03	FXRa2	L415R	OCA	-6	MLL2_4703_4724	402
240517006	D03	FXRa2	L415R	OCA	-6	IKBB_277_299	389
240517006	D03	FXRa2	L415R	OCA	-6	CNOT1_141_162	265
240517006	D03	FXRa2	L415R	OCA	-6	NCOA1_679_700	132
240517006	D03	FXRa2	L415R	OCA	-6	PROX1_58_79	145
240517006	D03	FXRa2	L415R	OCA	-6	MAPE_357_378	-181
240517006	D03	FXRa2	L415R	OCA	-6	NRIP1_810_831	199
240517006	D03	FXRa2	L415R	OCA	-6	NCOR1_1925_1946	-89
240517006	D03	FXRa2	L415R	OCA	-6	DHX30_49_70	147
240517006	D03	FXRa2	L415R	OCA	-6	NCOA3_726_747	140
240517006	D03	FXRa2	L415R	OCA	-6	TREF1_169_190	-112
240517006	D03	FXRa2	L415R	OCA	-6	NRIP1_489_510	341
240517008	B02	FXRa2	WT	OCA	-6	CHD9_1024_1045	-50
240517008	B02	FXRa2	WT	OCA	-6	PR285_1063_1084	-16
240517008	B02	FXRa2	WT	OCA	-6	NCOR2_2124_2145	9
240517008	B02	FXRa2	WT	OCA	-6	GNAQ_22_43	1103
240517008	B02	FXRa2	WT	OCA	-6	NCOR2_2331_2352	832
240517008	B02	FXRa2	WT	OCA	-6	NCOA2_867_888	160
240517008	B02	FXRa2	WT	OCA	-6	NCOA3_674_695	2702
240517008	B02	FXRa2	WT	OCA	-6	MED1_634_655	762
240517008	B02	FXRa2	WT	OCA	-6	PRGC2_338_358	2303
240517008	B02	FXRa2	WT	OCA	-6	NELFB_81_102	263
240517008	B02	FXRa2	WT	OCA	-6	TRXR1_133_154	354
240517008	B02	FXRa2	WT	OCA	-6	MGMT_87_108	212
240517008	B02	FXRa2	WT	OCA	-6	BRD8_255_276	10971
240517008	B02	FXRa2	WT	OCA	-6	PELP1_447_468	300
240517008	B02	FXRa2	WT	OCA	-6	PNRC1_306_327	446
240517008	B02	FXRa2	WT	OCA	-6	CNOT1_558_579	268
240517008	B02	FXRa2	WT	OCA	-6	NCOA2_679_700	9545
240517008	B02	FXRa2	WT	OCA	-6	MAPE_250_271	3842
240517008	B02	FXRa2	WT	OCA	-6	NRIP1_174_195	224
240517008	B02	FXRa2	WT	OCA	-6	NSD1_895_916	-26
240517008	B02	FXRa2	WT	OCA	-6	PCAF_179_200	7
240517008	B02	FXRa2	WT	OCA	-6	ANDR_11_32	178
240517008	B02	FXRa2	WT	OCA	-6	CBP_2056_2077	215
240517008	B02	FXRa2	WT	OCA	-6	KMT2D_2674_2695	382
240517008	B02	FXRa2	WT	OCA	-6	KMT2D_879_900	-423
240517008	B02	FXRa2	WT	OCA	-6	NCOR1_2040_2061	59
240517008	B02	FXRa2	WT	OCA	-6	RAD9A_349_370	80
240517008	B02	FXRa2	WT	OCA	-6	NRBF2_129_150	136
240517008	B02	FXRa2	WT	OCA	-6	MAPE_92_113	-199
240517008	B02	FXRa2	WT	OCA	-6	WIPI1_120_141	2088
240517008	B02	FXRa2	WT	OCA	-6	KMT2C_1396_1417	-356
240517008	B02	FXRa2	WT	OCA	-6	BL1S1_1_11	323
240517008	B02	FXRa2	WT	OCA	-6	NCOA2_630_651	735
240517008	B02	FXRa2	WT	OCA	-6	EP300_70_91	7656
240517008	B02	FXRa2	WT	OCA	-6	LCOR_41_62	29033
240517008	B02	FXRa2	WT	OCA	-6	EP300_2040_2061	172
240517008	B02	FXRa2	WT	OCA	-6	NCOA6_1480_1501	4952
240517008	B02	FXRa2	WT	OCA	-6	TRRAP_771_792	-250
240517008	B02	FXRa2	WT	OCA	-6	NRIP1_701_722	1091
240517008	B02	FXRa2	WT	OCA	-6	PRGC1_134_154	35942
240517008	B02	FXRa2	WT	OCA	-6	ZNHI3_90_111	7066
240517008	B02	FXRa2	WT	OCA	-6	NCOA1_738_759	6187
240517008	B02	FXRa2	WT	OCA	-6	PELP1_252_273	-75
240517008	B02	FXRa2	WT	OCA	-6	CENPR_159_177	-10
240517008	B02	FXRa2	WT	OCA	-6	PR285_1106_1127	317
240517008	B02	FXRa2	WT	OCA	-6	NELFB_329_350	-193
240517008	B02	FXRa2	WT	OCA	-6	ILK_132_153	331
240517008	B02	FXRa2	WT	OCA	-6	NR0B1_138_159	2388
240517008	B02	FXRa2	WT	OCA	-6	UBE3A_397_418	350
240517008	B02	FXRa2	WT	OCA	-6	MLL2_4176_4197	3468
240517008	B02	FXRa2	WT	OCA	-6	NCOA1_622_643	-63
240517008	B02	FXRa2	WT	OCA	-6	PELP1_21_42	574
240517008	B02	FXRa2	WT	OCA	-6	PAGR1_103_124	-70
240517008	B02	FXRa2	WT	OCA	-6	CHD9_2019_2040	-24
240517008	B02	FXRa2	WT	OCA	-6	NCOA1_1421_1441	18697
240517008	B02	FXRa2	WT	OCA	-6	PRGR_103_124	8
240517008	B02	FXRa2	WT	OCA	-6	NR0B1_2_23	159
240517008	B02	FXRa2	WT	OCA	-6	MAPE_301_322	53
240517008	B02	FXRa2	WT	OCA	-6	NRIP1_369_390	8347
240517008	B02	FXRa2	WT	OCA	-6	PAK6_249_270	342
240517008	B02	FXRa2	WT	OCA	-6	PELP1_169_190	761
240517008	B02	FXRa2	WT	OCA	-6	KMT2C_2906_2927	15258
240517008	B02	FXRa2	WT	OCA	-6	NCOA3_610_631	166
240517008	B02	FXRa2	WT	OCA	-6	NCOA4_316_337	14
240517008	B02	FXRa2	WT	OCA	-6	DDX5_134_155	76
240517008	B02	FXRa2	WT	OCA	-6	NCOA2_734_755	17586
240517008	B02	FXRa2	WT	OCA	-6	TIP60_477_498	82
240517008	B02	FXRa2	WT	OCA	-6	NRIP1_1056_1077	27320
240517008	B02	FXRa2	WT	OCA	-6	MEN1_256_277	-58
240517008	B02	FXRa2	WT	OCA	-6	ZNT9_450_471	400
240517008	B02	FXRa2	WT	OCA	-6	KMT2C_2733_2754	191
240517008	B02	FXRa2	WT	OCA	-6	CBP_59_80	4065
240517008	B02	FXRa2	WT	OCA	-6	PIAS2_7_28	1563
240517008	B02	FXRa2	WT	OCA	-6	PPRC1_152_173	408
240517008	B02	FXRa2	WT	OCA	-6	NCOR1_2377_2398	3
240517008	B02	FXRa2	WT	OCA	-6	GELS_377_398	175
240517008	B02	FXRa2	WT	OCA	-6	NCOR1_2252_2273	263
240517008	B02	FXRa2	WT	OCA	-6	TRRAP_972_993	155
240517008	B02	FXRa2	WT	OCA	-6	NRIP1_925_946	2303
240517008	B02	FXRa2	WT	OCA	-6	TIF1A_748_769	7972
240517008	B02	FXRa2	WT	OCA	-6	NR0B2_237_257	-36
240517008	B02	FXRa2	WT	OCA	-6	CBP_347_368	40
240517008	B02	FXRa2	WT	OCA	-6	KMT2D_3026_3047	-261
240517008	B02	FXRa2	WT	OCA	-6	MED1_593_614	16608
240517008	B02	FXRa2	WT	OCA	-6	PRGC2_146_166	6762
240517008	B02	FXRa2	WT	OCA	-6	NELFB_429_450	286
240517008	B02	FXRa2	WT	OCA	-6	JHD2C_2055_2076	1499
240517008	B02	FXRa2	WT	OCA	-6	NR0B2_107_128	2224
240517008	B02	FXRa2	WT	OCA	-6	UBE3A_650_671	2799
240517008	B02	FXRa2	WT	OCA	-6	MLL2_4703_4724	444
240517008	B02	FXRa2	WT	OCA	-6	IKBB_277_299	31396
240517008	B02	FXRa2	WT	OCA	-6	CNOT1_141_162	70
240517008	B02	FXRa2	WT	OCA	-6	NCOA1_679_700	11221
240517008	B02	FXRa2	WT	OCA	-6	PROX1_58_79	384
240517008	B02	FXRa2	WT	OCA	-6	MAPE_357_378	-175
240517008	B02	FXRa2	WT	OCA	-6	NRIP1_810_831	12128
240517008	B02	FXRa2	WT	OCA	-6	NCOR1_1925_1946	-46
240517008	B02	FXRa2	WT	OCA	-6	DHX30_49_70	242
240517008	B02	FXRa2	WT	OCA	-6	NCOA3_726_747	8296
240517008	B02	FXRa2	WT	OCA	-6	TREF1_169_190	2735
240517008	B02	FXRa2	WT	OCA	-6	NRIP1_489_510	5576
240517008	B03	FXRa2	WT	OCA	-6	CHD9_1024_1045	92
240517008	B03	FXRa2	WT	OCA	-6	PR285_1063_1084	154
240517008	B03	FXRa2	WT	OCA	-6	NCOR2_2124_2145	82
240517008	B03	FXRa2	WT	OCA	-6	GNAQ_22_43	1490
240517008	B03	FXRa2	WT	OCA	-6	NCOR2_2331_2352	1315
240517008	B03	FXRa2	WT	OCA	-6	NCOA2_867_888	303
240517008	B03	FXRa2	WT	OCA	-6	NCOA3_674_695	4975
240517008	B03	FXRa2	WT	OCA	-6	MED1_634_655	1549
240517008	B03	FXRa2	WT	OCA	-6	PRGC2_338_358	3405
240517008	B03	FXRa2	WT	OCA	-6	NELFB_81_102	670
240517008	B03	FXRa2	WT	OCA	-6	TRXR1_133_154	545
240517008	B03	FXRa2	WT	OCA	-6	MGMT_87_108	226
240517008	B03	FXRa2	WT	OCA	-6	BRD8_255_276	18163
240517008	B03	FXRa2	WT	OCA	-6	PELP1_447_468	519
240517008	B03	FXRa2	WT	OCA	-6	PNRC1_306_327	871
240517008	B03	FXRa2	WT	OCA	-6	CNOT1_558_579	531
240517008	B03	FXRa2	WT	OCA	-6	NCOA2_679_700	17130
240517008	B03	FXRa2	WT	OCA	-6	MAPE_250_271	4849
240517008	B03	FXRa2	WT	OCA	-6	NRIP1_174_195	236
240517008	B03	FXRa2	WT	OCA	-6	NSD1_895_916	90
240517008	B03	FXRa2	WT	OCA	-6	PCAF_179_200	82
240517008	B03	FXRa2	WT	OCA	-6	ANDR_11_32	467
240517008	B03	FXRa2	WT	OCA	-6	CBP_2056_2077	493
240517008	B03	FXRa2	WT	OCA	-6	KMT2D_2674_2695	668
240517008	B03	FXRa2	WT	OCA	-6	KMT2D_879_900	-513
240517008	B03	FXRa2	WT	OCA	-6	NCOR1_2040_2061	77
240517008	B03	FXRa2	WT	OCA	-6	RAD9A_349_370	390
240517008	B03	FXRa2	WT	OCA	-6	NRBF2_129_150	275
240517008	B03	FXRa2	WT	OCA	-6	MAPE_92_113	-416
240517008	B03	FXRa2	WT	OCA	-6	WIPI1_120_141	2492
240517008	B03	FXRa2	WT	OCA	-6	KMT2C_1396_1417	-267
240517008	B03	FXRa2	WT	OCA	-6	BL1S1_1_11	349
240517008	B03	FXRa2	WT	OCA	-6	NCOA2_630_651	1400
240517008	B03	FXRa2	WT	OCA	-6	EP300_70_91	15528
240517008	B03	FXRa2	WT	OCA	-6	LCOR_41_62	58066
240517008	B03	FXRa2	WT	OCA	-6	EP300_2040_2061	383
240517008	B03	FXRa2	WT	OCA	-6	NCOA6_1480_1501	10039
240517008	B03	FXRa2	WT	OCA	-6	TRRAP_771_792	-400
240517008	B03	FXRa2	WT	OCA	-6	NRIP1_701_722	1695
240517008	B03	FXRa2	WT	OCA	-6	PRGC1_134_154	63762
240517008	B03	FXRa2	WT	OCA	-6	ZNHI3_90_111	9286
240517008	B03	FXRa2	WT	OCA	-6	NCOA1_738_759	9613
240517008	B03	FXRa2	WT	OCA	-6	PELP1_252_273	80
240517008	B03	FXRa2	WT	OCA	-6	CENPR_159_177	103
240517008	B03	FXRa2	WT	OCA	-6	PR285_1106_1127	691
240517008	B03	FXRa2	WT	OCA	-6	NELFB_329_350	-326
240517008	B03	FXRa2	WT	OCA	-6	ILK_132_153	688
240517008	B03	FXRa2	WT	OCA	-6	NR0B1_138_159	4569
240517008	B03	FXRa2	WT	OCA	-6	UBE3A_397_418	852
240517008	B03	FXRa2	WT	OCA	-6	MLL2_4176_4197	6678
240517008	B03	FXRa2	WT	OCA	-6	NCOA1_622_643	136
240517008	B03	FXRa2	WT	OCA	-6	PELP1_21_42	508
240517008	B03	FXRa2	WT	OCA	-6	PAGR1_103_124	-67
240517008	B03	FXRa2	WT	OCA	-6	CHD9_2019_2040	-11
240517008	B03	FXRa2	WT	OCA	-6	NCOA1_1421_1441	43149
240517008	B03	FXRa2	WT	OCA	-6	PRGR_103_124	242
240517008	B03	FXRa2	WT	OCA	-6	NR0B1_2_23	401
240517008	B03	FXRa2	WT	OCA	-6	MAPE_301_322	185
240517008	B03	FXRa2	WT	OCA	-6	NRIP1_369_390	15948
240517008	B03	FXRa2	WT	OCA	-6	PAK6_249_270	719
240517008	B03	FXRa2	WT	OCA	-6	PELP1_169_190	1212
240517008	B03	FXRa2	WT	OCA	-6	KMT2C_2906_2927	22234
240517008	B03	FXRa2	WT	OCA	-6	NCOA3_610_631	334
240517008	B03	FXRa2	WT	OCA	-6	NCOA4_316_337	97
240517008	B03	FXRa2	WT	OCA	-6	DDX5_134_155	-46
240517008	B03	FXRa2	WT	OCA	-6	NCOA2_734_755	39844
240517008	B03	FXRa2	WT	OCA	-6	TIP60_477_498	562
240517008	B03	FXRa2	WT	OCA	-6	NRIP1_1056_1077	61715
240517008	B03	FXRa2	WT	OCA	-6	MEN1_256_277	-395
240517008	B03	FXRa2	WT	OCA	-6	ZNT9_450_471	801
240517008	B03	FXRa2	WT	OCA	-6	KMT2C_2733_2754	401
240517008	B03	FXRa2	WT	OCA	-6	CBP_59_80	6574
240517008	B03	FXRa2	WT	OCA	-6	PIAS2_7_28	2532
240517008	B03	FXRa2	WT	OCA	-6	PPRC1_152_173	1053
240517008	B03	FXRa2	WT	OCA	-6	NCOR1_2377_2398	-25
240517008	B03	FXRa2	WT	OCA	-6	GELS_377_398	191
240517008	B03	FXRa2	WT	OCA	-6	NCOR1_2252_2273	612
240517008	B03	FXRa2	WT	OCA	-6	TRRAP_972_993	634
240517008	B03	FXRa2	WT	OCA	-6	NRIP1_925_946	6158
240517008	B03	FXRa2	WT	OCA	-6	TIF1A_748_769	16247
[truncated: 728 more rows]
